# Supplementary material for: Evolutionary plasticity determination by orthologous groups distribution
Source: Biol Direct. 2011 May 17;6:22. doi: 10.1186/1745-6150-6-22 (PMC3117832; doi:10.1186/1745-6150-6-22)
Supplement: Additional file 2 — Supplementary table S4. Table containing the orthologous groups sorted to evaluate the evolutionary distance among their proteins. [file 1745-6150-6-22-S2.XLSX]

## Sheet: Sorted KOGs
Table Supplementary S4. Orthologous groups sorted to evaluate the evolutionary distance among their proteins.
Orthologous Group	Number of Proteins	Number of Species	Abundance	Diversity	EPI	Average Poisson1
KOG0020	47	40	1.175	0.9037	0.166309	0.357
KOG0042	68	53	1.28302	0.96896	0.144561	0.737
KOG0044	535	48	11.1458	0.88397	0.735222	0.988
KOG0054	637	54	11.7963	0.96792	0.718183	1.164
KOG0070	551	55	10.0182	0.92645	0.707297	0.82
KOG0076	76	47	1.61702	0.9325	0.266684	1.413
KOG0118	1344	54	24.8889	0.9418	0.81122	1.512
KOG0143	193	22	8.77273	0.50996	0.827826	1.399
KOG0156	1175	43	27.3256	0.86783	0.833984	1.378
KOG0185	56	53	1.0566	0.98596	0.0408114	0.731
KOG0199	68	32	2.125	0.85127	0.416034	0.86
KOG0200	601	34	17.6765	0.86712	0.793756	1.583
KOG0207	108	54	2	0.96375	0.318526	0.977
KOG0249	169	34	4.97059	0.82788	0.628667	0.813
KOG0254	1034	55	18.8	0.80835	0.813568	1.669
KOG0255	1139	48	23.7292	0.94487	0.806032	1.713
KOG0274	338	54	6.25926	0.95357	0.618854	1.822
KOG0300	39	32	1.21875	0.84325	0.236166	0.313
KOG0371	104	54	1.92593	0.97535	0.297186	0.454
KOG0393	791	51	15.5098	0.94104	0.761051	0.847
KOG0395	1045	49	21.3265	0.91088	0.802757	1.089
KOG0401	215	54	3.98148	0.90639	0.545752	1.494
KOG0402	71	51	1.39216	0.937	0.205864	0.382
KOG0455	14	14	1	0.65856	0.34144	0.666
KOG0488	361	34	10.6176	0.8609	0.735797	1.206
KOG0489	793	34	23.3235	0.85857	0.822222	1.142
KOG0490	1089	49	22.2245	0.88778	0.811683	1.804
KOG0504	2330	55	42.3636	0.91676	0.859149	1.79
KOG0511	13	13	1	0.64006	0.35994	1.089
KOG0537	249	52	4.78846	0.95073	0.565531	1.152
KOG0553	104	50	2.08	0.94884	0.342098	1.159
KOG0575	173	53	3.26415	0.95479	0.471527	1.105
KOG0583	1093	55	19.8727	0.77512	0.826124	1.223
KOG0599	59	34	1.73529	0.86651	0.34221	0.406
KOG0603	260	39	6.66667	0.88212	0.658356	1.102
KOG0619	3199	52	61.5192	0.8901	0.886516	1.832
KOG0636	18	15	1.2	0.6444	0.411746	0.763
KOG0651	66	54	1.22222	0.97212	0.120684	0.366
KOG0666	78	49	1.59184	0.95689	0.241576	0.392
KOG0689	150	34	4.41176	0.85309	0.593848	1.429
KOG0710	47	13	3.61538	0.45457	0.760931	1.393
KOG0721	55	52	1.05769	0.98113	0.0460022	0.892
KOG0772	50	45	1.11111	0.94162	0.1067	0.723
KOG0836	98	50	1.96	0.94176	0.327314	0.721
KOG0842	223	34	6.55882	0.85893	0.664614	0.951
KOG0849	273	39	7	0.82787	0.687095	1.112
KOG0851	206	52	3.96154	0.59306	0.702034	1.761
KOG0882	50	47	1.06383	0.95285	0.0761777	0.624
KOG0883	41	40	1.025	0.91826	0.0930074	0.564
KOG0916	38	14	2.71429	0.57072	0.653586	0.96
KOG0931	100	34	2.94118	0.84273	0.508608	0.627
KOG0966	43	42	1.02381	0.93053	0.080354	0.936
KOG0993	57	33	1.72727	0.8523	0.351496	0.786
KOG0998	157	51	3.07843	0.95967	0.453038	1.701
KOG1003	190	46	4.13043	0.90115	0.556596	0.545
KOG1028	745	34	21.9118	0.85882	0.816531	1.546
KOG1056	1397	34	41.0882	0.67551	0.894616	1.176
KOG1065	189	44	4.29545	0.91316	0.559402	1.271
KOG1074	120	33	3.63636	0.84697	0.555845	0.847
KOG1075	489	22	22.2273	0.54214	0.885008	2.338
KOG1079	125	40	3.125	0.80551	0.544335	1.05
KOG1082	175	44	3.97727	0.89996	0.548736	1.249
KOG1094	76	33	2.30303	0.84541	0.44292	0.566
KOG1133	57	52	1.09615	0.97628	0.0675203	0.897
KOG1162	105	51	2.05882	0.91234	0.36416	1.23
KOG1187	365	40	9.125	0.49651	0.835634	1.434
KOG1207	34	28	1.21429	0.81893	0.256834	0.582
KOG1216	655	35	18.7143	0.84909	0.803724	2.171
KOG1217	1856	39	47.5897	0.87592	0.873028	1.9
KOG1225	235	39	6.02564	0.85294	0.65253	1.439
KOG1234	81	52	1.55769	0.96203	0.229189	0.602
KOG1286	443	50	8.86	0.93745	0.685058	1.438
KOG1290	153	52	2.94231	0.93101	0.457237	0.736
KOG1303	66	19	3.47368	0.46825	0.748763	1.564
KOG1307	187	34	5.5	0.8566	0.634745	0.799
KOG1366	424	35	12.1143	0.84683	0.756697	1.66
KOG1418	362	45	8.04444	0.87591	0.691176	1.405
KOG1429	54	41	1.31707	0.86339	0.24768	0.629
KOG1436	49	48	1.02083	0.96411	0.045777	0.745
KOG1489	85	50	1.7	0.96058	0.263269	0.841
KOG1502	112	18	6.22222	0.62826	0.748136	1.35
KOG1516	598	47	12.7234	0.8691	0.756349	1.21
KOG1519	57	31	1.83871	0.8131	0.400364	0.757
KOG1527	14	13	1.07692	0.63385	0.389206	0.836
KOG1565	737	35	21.0571	0.8611	0.812348	1.428
KOG1577	483	53	9.11321	0.96084	0.681716	0.895
KOG1578	31	20	1.55	0.69922	0.438373	1.249
KOG1593	40	37	1.08108	0.89132	0.142755	0.536
KOG1638	70	39	1.79487	0.89831	0.329483	0.804
KOG1642	51	40	1.275	0.8943	0.207995	1.097
KOG1651	248	53	4.67925	0.94038	0.565274	0.971
KOG1672	60	52	1.15385	0.96982	0.0971482	0.804
KOG1716	735	54	13.6111	0.93098	0.747656	1.384
KOG1785	86	34	2.52941	0.85715	0.461052	0.491
KOG1799	42	36	1.16667	0.88329	0.182234	0.317
KOG1819	41	33	1.24242	0.84078	0.245693	0.622
KOG1824	65	45	1.44444	0.93524	0.221832	0.753
KOG1831	59	52	1.13462	0.97426	0.0853611	0.868
KOG1869	60	44	1.36364	0.92946	0.204059	1.5
KOG1877	84	46	1.82609	0.91877	0.320099	1.047
KOG1928	54	25	2.16	0.7405	0.496154	0.994
KOG1930	116	34	3.41176	0.84699	0.541448	0.448
KOG1933	118	49	2.40816	0.95088	0.38725	1.368
KOG1947	572	53	10.7925	0.93038	0.716795	1.681
KOG1957	41	38	1.07895	0.8982	0.135286	0.421
KOG1993	52	48	1.08333	0.94739	0.0897757	0.857
KOG2030	78	52	1.5	0.96852	0.209207	1.533
KOG2052	236	34	6.94118	0.86529	0.671568	0.594
KOG2075	147	35	4.2	0.86285	0.578972	0.835
KOG2098	43	42	1.02381	0.93053	0.080354	0.58
KOG2103	51	50	1.02	0.97437	0.0352299	1.003
KOG2151	63	53	1.18868	0.97276	0.107777	0.875
KOG2177	2822	50	56.44	0.85133	0.886681	2.067
KOG2195	279	48	5.8125	0.94441	0.608277	1.446
KOG2234	162	45	3.6	0.91974	0.515254	1.078
KOG2247	40	37	1.08108	0.89132	0.142755	0.496
KOG2258	204	51	4	0.92595	0.537025	1.546
KOG2272	64	34	1.88235	0.86617	0.368675	0.259
KOG2296	55	44	1.25	0.91946	0.17761	0.898
KOG2316	51	51	1	0.98116	0.01884	0.583
KOG2323	119	53	2.24528	0.91579	0.388832	0.704
KOG2332	434	36	12.0556	0.58913	0.830325	0.687
KOG2342	46	42	1.09524	0.91781	0.123003	1.006
KOG2349	416	34	12.2353	0.86329	0.753197	1.246
KOG2379	51	48	1.0625	0.96081	0.0678774	1.054
KOG2392	1008	36	28	0.86945	0.835689	1.241
KOG2533	485	49	9.89796	0.80589	0.743845	1.646
KOG2542	44	37	1.18919	0.88928	0.184521	0.849
KOG2579	902	34	26.5294	0.85825	0.833371	1.012
KOG2614	105	44	2.38636	0.78831	0.489696	1.443
KOG2641	125	52	2.40385	0.94553	0.390152	1.078
KOG2667	141	51	2.76471	0.9675	0.41813	1.153
KOG2672	52	49	1.06122	0.96353	0.064675	0.46
KOG2689	49	45	1.08889	0.94293	0.0963766	1.064
KOG2693	237	45	5.26667	0.90466	0.605799	1.097
KOG2717	32	32	1	0.86485	0.13515	0.359
KOG2744	218	48	4.54167	0.91157	0.572258	1.487
KOG2773	48	48	1	0.96603	0.03397	0.949
KOG2787	93	38	2.44737	0.8942	0.42841	0.799
KOG2809	83	48	1.72917	0.94894	0.278361	1.197
KOG2856	97	34	2.85294	0.84992	0.49681	0.676
KOG2916	52	49	1.06122	0.96604	0.0622385	0.543
KOG2960	13	13	1	0.64006	0.35994	0.404
KOG2978	53	53	1	0.99076	0.00924	0.557
KOG2983	46	45	1.02222	0.94789	0.0624687	0.753
KOG2985	32	30	1.06667	0.84323	0.183547	0.318
KOG3010	48	21	2.28571	0.70607	0.532978	1.328
KOG3065	150	48	3.125	0.93076	0.473483	1.299
KOG3105	212	42	5.04762	0.84982	0.621746	1.726
KOG3118	45	44	1.02273	0.94224	0.0682894	0.979
KOG3135	34	14	2.42857	0.61025	0.608409	0.627
KOG3155	55	50	1.1	0.96618	0.0787835	0.506
KOG3165	56	53	1.0566	0.98596	0.0408114	0.393
KOG3195	85	51	1.66667	0.96104	0.255582	0.663
KOG3213	97	39	2.48718	0.87932	0.442438	1.267
KOG3274	75	53	1.41509	0.97418	0.181069	0.499
KOG3330	75	52	1.44231	0.96783	0.194121	0.502
KOG3346	145	50	2.9	0.93814	0.449105	1.242
KOG3386	113	50	2.26	0.93875	0.375553	1.253
KOG3423	55	42	1.30952	0.85213	0.255354	0.737
KOG3436	82	54	1.51852	0.92504	0.249328	0.537
KOG3453	108	51	2.11765	0.92082	0.367227	0.383
KOG3502	72	45	1.6	0.89347	0.29365	0.325
KOG3510	829	34	24.3823	0.84548	0.828776	1.842
KOG3516	215	35	6.14286	0.8577	0.653941	0.843
KOG3523	153	35	4.37143	0.85599	0.590591	0.991
KOG3527	136	34	4	0.85258	0.57371	0.693
KOG3528	846	34	24.8823	0.86762	0.826066	1.896
KOG3538	818	35	23.3714	0.86009	0.82209	1.708
KOG3544	1621	38	42.6579	0.84184	0.871107	1.821
KOG3545	407	34	11.9706	0.84266	0.756446	1.186
KOG3561	296	35	8.45714	0.85787	0.705008	1.498
KOG3565	313	46	6.80435	0.89187	0.658093	1.675
KOG3575	1320	34	38.8235	0.82858	0.86702	1.621
KOG3589	848	39	21.7436	0.80983	0.826329	1.287
KOG3593	34	33	1.0303	0.8698	0.143085	0.414
KOG3594	1867	34	54.9118	0.84783	0.885587	1.396
KOG3609	238	35	6.8	0.87575	0.664165	0.853
KOG3611	641	34	18.8529	0.85024	0.804182	1.284
KOG3612	72	34	2.11765	0.87012	0.402068	0.88
KOG3621	64	32	2	0.8574	0.393727	1.066
KOG3627	3471	35	99.1714	0.83909	0.915741	1.22
KOG3629	320	35	9.14286	0.69942	0.768689	1.179
KOG3632	80	33	2.42424	0.84103	0.459838	0.936
KOG3635	106	34	3.11765	0.87575	0.504017	0.734
KOG3645	640	34	18.8235	0.85671	0.802538	1.165
KOG3654	101	34	2.97059	0.83891	0.513263	0.921
KOG3656	4774	34	140.412	0.84789	0.928445	1.548
KOG3660	480	35	13.7143	0.84065	0.772999	0.848
KOG3667	201	35	5.74286	0.86281	0.63996	1.02
KOG3676	171	34	5.02941	0.856	0.618306	1.058
KOG3677	48	43	1.11628	0.92999	0.119779	0.654
KOG3700	123	19	6.47368	0.48598	0.808996	1.591
KOG3714	432	34	12.7059	0.83272	0.766387	1.368
KOG3786	57	51	1.11765	0.97021	0.0822744	0.909
KOG3793	37	32	1.15625	0.8508	0.208772	0.26
KOG3868	71	33	2.15152	0.85356	0.418083	1.016
KOG3882	1004	34	29.5294	0.86747	0.840365	1.413
KOG3885	586	33	17.7576	0.83584	0.80165	1.203
KOG3900	871	34	25.6177	0.85433	0.831206	1.669
KOG3901	52	44	1.18182	0.92613	0.148085	0.588
KOG3962	42	36	1.16667	0.88018	0.185113	0.541
KOG3987	36	35	1.02857	0.88463	0.127742	0.426
KOG4000	64	34	1.88235	0.85261	0.378559	0.822
KOG4010	102	33	3.09091	0.85204	0.515363	0.641
KOG4042	37	32	1.15625	0.85433	0.205489	0.436
KOG4078	27	27	1	0.82245	0.17755	0.454
KOG4087	219	34	6.44118	0.84844	0.665698	1.017
KOG4103	55	38	1.44737	0.86471	0.281245	0.667
KOG4115	76	38	2	0.87243	0.383099	0.547
KOG4131	48	47	1.02128	0.95882	0.0512219	0.772
KOG4141	52	42	1.2381	0.91948	0.173649	0.902
KOG4154	56	33	1.69697	0.85542	0.343337	0.417
KOG4160	236	32	7.375	0.84321	0.689505	1.58
KOG4161	168	37	4.54054	0.8604	0.596218	1.598
KOG4176	103	43	2.39535	0.91207	0.41069	1.762
KOG4193	664	35	18.9714	0.8611	0.802301	1.649
KOG4197	553	49	11.2857	0.22083	0.934265	1.778
KOG4202	16	14	1.14286	0.64048	0.400887	0.942
KOG4229	376	44	8.54545	0.87965	0.699086	1.683
KOG4240	258	35	7.37143	0.85302	0.685817	1.505
KOG4282	59	25	2.36	0.64781	0.578312	1.708
KOG4294	329	34	9.67647	0.82691	0.734173	1.511
KOG4297	2361	37	63.8108	0.84945	0.893661	2.324
KOG4303	35	27	1.2963	0.79695	0.300032	0.434
KOG4304	303	34	8.91177	0.848	0.715938	1.224
KOG4353	83	38	2.18421	0.76174	0.484582	0.707
KOG4361	80	34	2.35294	0.86146	0.438397	1.269
KOG4441	1378	39	35.3333	0.86892	0.85382	1.503
KOG4443	107	38	2.81579	0.88751	0.471101	1.364
KOG4468	8	7	1.14286	0.47567	0.555052	1.088
KOG4523	18	17	1.05882	0.70205	0.317729	0.872
KOG4560	40	31	1.29032	0.83078	0.26863	0.845
KOG4585	189	31	6.09677	0.66728	0.729755	1.304
KOG4634	39	32	1.21875	0.84877	0.231166	0.555
KOG4669	23	14	1.64286	0.63572	0.504018	0.672
KOG4686	47	38	1.23684	0.88898	0.200653	0.782
KOG4735	94	11	8.54545	0.34657	0.881444	1.794
KOG4742	23	4	5.75	0.22508	0.906135	1.116
KOG4762	30	29	1.03448	0.83721	0.176861	0.911
KOG4768	5	4	1.25	0.33244	0.702657	1.349
KOG4804	54	32	1.6875	0.85448	0.342221	0.863
KOG4814	28	27	1.03704	0.81917	0.195592	1.06
1Evolutionary distance average among all proteins that compose the evaluated KOG, calculated according to described in Material and Methods section.
