# Supplementary material for: Evolutionary plasticity determination by orthologous groups distribution
Source: Biol Direct. 2011 May 17;6:22. doi: 10.1186/1745-6150-6-22 (PMC3117832; doi:10.1186/1745-6150-6-22)
Supplement: Additional file 3 — Supplementary table S5. Table containing Saccharomyces cerevisiae genes possessing phenotype annotations involved with inviability or viability when knocked-out. [file 1745-6150-6-22-S3.XLSX]

## Sheet: Phenotype annotation
Supplementary Table S5. Saccharomyces cerevisiae genes possessing phenotype annotations involved with inviability or viability when knocked-out.
Gene	Ensemble peptide ID	SGD ID	Description	Systematic Deletion Phenotype	Orthologous Groups	Abundance	Diversity	EPI
AAR2	YBL074C	S000000170	Component of the U5 snRNP, required for splicing of U3 precursors; originally described as a splicing factor specifically required for splicing pre-mRNA of the MATa1 cistron	inviable	KOG3937	1.04762	0.92859	0.09276
ABD1	YBR236C	S000000440	Methyltransferase, catalyzes the transfer of a methyl group from S-adenosylmethionine to the GpppN terminus of capped mRNA	inviable	KOG1975	1.11111	0.98494	0.0656
ACC1	YNR016C	S000005299	Acetyl-CoA carboxylase, biotin containing enzyme that catalyzes the carboxylation of acetyl-CoA to form malonyl-CoA; required for de novo biosynthesis of long-chain fatty acids	inviable	KOG0368	1.83019	0.96214	0.2888
ACP1	YKL192C	S000001675	Mitochondrial matrix acyl carrier protein, involved in biosynthesis of octanoate, which is a precursor to lipoic acid; activated by phosphopantetheinylation catalyzed by Ppt2p	inviable	KOG1748	1.40816	0.92302	0.22217
ACS2	YLR153C	S000004143	Acetyl-coA synthetase isoform which, along with Acs1p, is the nuclear source of acetyl-coA for histone acetylation; mutants affect global transcription; required for growth on glucose; expressed under anaerobic conditions	inviable	KOG1175	5.68518	0.92864	0.61053
ACT1	YFL039C	S000001855	Actin, structural protein involved in cell polarization, endocytosis, and other cytoskeletal functions	inviable	KOG0676	12.7818	0.93915	0.73731
ADE13	YLR359W	S000004351	Adenylosuccinate lyase, catalyzes two steps in the 'de novo' purine nucleotide biosynthetic pathway; expression is repressed by adenine and activated by Bas1p and Pho2p; mutations in human ortholog ADSL cause adenylosuccinase deficiency	inviable	KOG2700	1.06122	0.96604	0.06224
AFG2	YLR397C	S000004389	ATPase of the CDC48/PAS1/SEC18 (AAA) family, forms a hexameric complex; is essential for pre-60S maturation and release of several preribosome maturation factors; may be involved in degradation of aberrant mRNAs	inviable	KOG0730	3.2	0.98362	0.45014
ALA1	YOR335C	S000005862	Cytoplasmic and mitochondrial alanyl-tRNA synthetase, required for protein synthesis; point mutation (cdc64-1 allele) causes cell cycle arrest at G1; lethality of null mutation is functionally complemented by human homolog	inviable	KOG0188	1.74545	0.975	0.26201
ALG1	YBR110W	S000000314	Mannosyltransferase, involved in asparagine-linked glycosylation in the endoplasmic reticulum (ER); essential for viability, mutation is functionally complemented by human ortholog	inviable	KOG2941	1.08333	0.95939	0.07825
ALG13	YGL047W	S000003015	Catalytic component of UDP-GlcNAc transferase, required for the second step of dolichyl-linked oligosaccharide synthesis; anchored to the ER membrane via interaction with Alg14p; similar to bacterial and human glycosyltransferases	inviable	KOG3349	1.08333	0.95939	0.07825
ALG14	YBR070C	S000000274	Component of UDP-GlcNAc transferase required for the second step of dolichyl-linked oligosaccharide synthesis; anchors the catalytic subunit Alg13p to the ER membrane; similar to bacterial and human glycosyltransferases	inviable	KOG3339	1	0.97117	0.02883
ALG2	YGL065C	S000003033	Mannosyltransferase that catalyzes two consecutive steps in the N-linked glycosylation pathway; alg2 mutants exhibit temperature-sensitive growth and abnormal accumulation of the lipid-linked oligosaccharide Man2GlcNAc2-PP-Dol	inviable	KOG0853	1.34	0.88247	0.23766
ALG7	YBR243C	S000000447	UDP-N-acetyl-glucosamine-1-P transferase, transfers Glc-Nac-P from UDP-GlcNac to Dol-P in the ER in the first step of the dolichol pathway of protein asparagine-linked glycosylation; inhibited by tunicamycin	inviable	KOG2788	1.1	0.96618	0.07878
AOS1	YPR180W	S000006384	Subunit of a heterodimeric nuclear SUMO activating enzyme (E1) with Uba2p; activates Smt3p (SUMO) before its conjugation to proteins (sumoylation), which may play a role in protein targeting; essential for viability	inviable	KOG2014	1.06383	0.95285	0.07618
APC1	YNL172W	S000005116	Largest subunit of the Anaphase-Promoting Complex/Cyclosome (APC/C), which is a ubiquitin-protein ligase required for degradation of anaphase inhibitors, including mitotic cyclins, during the metaphase/anaphase transition	inviable	KOG1858	1.28	0.94593	0.16391
APC11	YDL008W	S000002166	Catalytic core subunit of the Anaphase-Promoting Complex/Cyclosome (APC/C), which is a ubiquitin-protein ligase required for degradation of anaphase inhibitors, including mitotic cyclins, during the metaphase/anaphase transition	inviable	KOG1493	1.08824	0.8695	0.1665
APC2	YLR127C	S000004117	Subunit of the Anaphase-Promoting Complex/Cyclosome (APC/C), which is a ubiquitin-protein ligase required for degradation of anaphase inhibitors, including mitotic cyclins, during the metaphase/anaphase transition; similar to cullin Cdc53p	inviable	KOG2165	1	0.96078	0.03922
APC4	YDR118W	S000002525	Subunit of the Anaphase-Promoting Complex/Cyclosome (APC/C), which is a ubiquitin-protein ligase required for degradation of anaphase inhibitors, including mitotic cyclins, during the metaphase/anaphase transition	inviable	KOG4640	1.04651	0.93455	0.08645
ARB1	YER036C	S000000838	ATPase of the ATP-binding cassette (ABC) family involved in 40S and 60S ribosome biogenesis, has similarity to Gcn20p; shuttles from nucleus to cytoplasm, physically interacts with Tif6p, Lsg1p	inviable	KOG0927	1.36	0.95561	0.18057
ARC15	YIL062C	S000001324	Subunit of the ARP2/3 complex, which is required for the motility and integrity of cortical actin patches	inviable	KOG3380	1.7234	0.93135	0.29055
ARC19	YKL013C	S000001496	Subunit of the ARP2/3 complex, which is required for the motility and integrity of cortical actin patches	inviable	KOG1876	1.16667	0.88329	0.18223
ARC35	YNR035C	S000005318	Subunit of the ARP2/3 complex, which is required for the motility and integrity of cortical actin patches; required for cortical localization of calmodulin	inviable	KOG2826	1.1	0.96618	0.07878
ARC40	YBR234C	S000000438	Subunit of the ARP2/3 complex, which is required for the motility and integrity of cortical actin patches	inviable	KOG1523	1.62745	0.95673	0.25004
ARH1	YDR376W	S000002784	Oxidoreductase of the mitochondrial inner membrane, involved in cytoplasmic and mitochondrial iron homeostasis and required for activity of Fe-S cluster-containing enzymes; one of the few mitochondrial proteins essential for viability	inviable	KOG1800	1.04255	0.95705	0.06268
ARP2	YDL029W	S000002187	Essential component of the Arp2/3 complex, which is a highly conserved actin nucleation center required for the motility and integrity of actin patches; involved in endocytosis and membrane growth and polarity	inviable	KOG0677	1.2	0.95753	0.1259
ARP3	YJR065C	S000003826	Essential component of the Arp2/3 complex, which is a highly conserved actin nucleation center required for the motility and integrity of actin patches; involved in endocytosis and membrane growth and polarity	inviable	KOG0678	1.62264	0.95644	0.24916
ARP4	YJL081C	S000003617	Nuclear actin-related protein involved in chromatin remodeling, component of chromatin-remodeling enzyme complexes	inviable	KOG0679	1.57692	0.97151	0.22635
ARP7	YPR034W	S000006238	Component of both the SWI/SNF and RSC chromatin remodeling complexes; actin-related protein involved in transcriptional regulation	inviable	KOG0679	1.57692	0.97151	0.22635
ARP9	YMR033W	S000004636	Component of both the SWI/SNF and RSC chromatin remodeling complexes; actin-related protein involved in transcriptional regulation	inviable	KOG0676	12.7818	0.93915	0.73731
ATM1	YMR301C	S000004916	Mitochondrial inner membrane ATP-binding cassette (ABC) transporter, exports mitochondrially synthesized precursors of iron-sulfur (Fe/S) clusters to the cytosol	inviable	KOG0057	1.2549	0.94521	0.15623
ATP16	YDL004W	S000002162	Delta subunit of the central stalk of mitochondrial F1F0 ATP synthase, which is a large, evolutionarily conserved enzyme complex required for ATP synthesis; phosphorylated	inviable	KOG1758	1.02381	0.93053	0.08035
AVO1	YOL078W	S000005438	Component of a membrane-bound complex containing the Tor2p kinase and other proteins, which may have a role in regulation of cell growth	inviable	KOG3739	1	0.95541	0.04459
BCD1	YHR040W	S000001082	Essential protein required for the accumulation of box C/D snoRNA	inviable	KOG2858	1.02128	0.95882	0.05122
BCP1	YDR361C	S000002769	Essential protein involved in nuclear export of Mss4p, which is a lipid kinase that generates phosphatidylinositol 4,5-biphosphate and plays a role in actin cytoskeleton organization and vesicular transport	inviable	KOG3034	1.04545	0.94037	0.0803
BDP1	YNL039W	S000004984	Essential subunit of RNA polymerase III transcription factor (TFIIIB), which is involved in transcription of genes encoding tRNAs, 5S rRNA, U6 snRNA, and other small RNAs	inviable	KOG2009	1.01961	0.97935	0.03011
BET1	YIL004C	S000001266	Type II membrane protein required for vesicular transport between the endoplasmic reticulum and Golgi complex; v-SNARE with similarity to synaptobrevins	inviable	KOG3385	1.53333	0.93626	0.2439
BET2	YPR176C	S000006380	Beta subunit of Type II geranylgeranyltransferase required for vesicular transport between the endoplasmic reticulum and the Golgi; provides a membrane attachment moiety to Rab-like proteins Ypt1p and Sec4p	inviable	KOG0366	1.16667	0.98447	0.08856
BET3	YKR068C	S000001776	Hydrophilic protein that acts in conjunction with SNARE proteins in targeting and fusion of ER to Golgi transport vesicles; component of the TRAPP (transport protein particle) complex	inviable	KOG3330	1.44231	0.96783	0.19412
BET4	YJL031C	S000003568	Alpha subunit of Type II geranylgeranyltransferase required for vesicular transport between the endoplasmic reticulum and the Golgi; provides a membrane attachment moiety to Rab-like proteins Ypt1p and Sec4p	inviable	KOG0529	1.32075	0.9743	0.15222
BET5	YML077W	S000004542	Component of the TRAPP (transport protein particle) complex, which plays an essential role in the vesicular transport from endoplasmic reticulum to Golgi	inviable	KOG3368	1.02222	0.94789	0.06247
BFR2	YDR299W	S000002707	Essential protein that is a component of 90S preribosomes; may be involved in rRNA processing; multicopy suppressor of sensitivity to Brefeldin A; expression is induced during lag phase and also by cold shock	inviable	KOG2773	1	0.96603	0.03397
BMS1	YPL217C	S000006138	GTPase required for synthesis of 40S ribosomal subunits and for processing the 35S pre-rRNA at sites A0, A1, and A2; interacts with Rcl1p, which stimulates its GTPase and U3 snoRNA binding activities; has similarity to Tsr1p	inviable	KOG1951	1.26415	0.94273	0.16153
BOS1	YLR078C	S000004068	v-SNARE (vesicle specific SNAP receptor), localized to the endoplasmic reticulum membrane and necessary for vesicular transport from the ER to the Golgi	inviable	KOG3251	1.04167	0.96238	0.05707
BPL1	YDL141W	S000002300	Biotin:apoprotein ligase, covalently modifies proteins with the addition of biotin, required for acetyl-CoA carboxylase (Acc1p) holoenzyme formation	inviable	KOG1536	1.125	0.95457	0.10002
BRF1	YGR246C	S000003478	TFIIIB B-related factor, one of three subunits of RNA polymerase III transcription initiation factor TFIIIB, binds TFIIIC and TBP and recruits RNA pol III to promoters, amino-terminal half is homologous to TFIIB	inviable	KOG1598	1.61818	0.9636	0.2425
BRL1	YHR036W	S000001078	Essential nuclear envelope integral membrane protein identified as a suppressor of a conditional mutation in the major karyopherin, CRM1; homologous to and interacts with Brr6p, a nuclear envelope protein involved in nuclear export	inviable	KOG4503	1.375	0.677	0.42265
BRN1	YBL097W	S000000193	Subunit of the condensin complex; required for chromosome condensation and for clustering of tRNA genes at the nucleolus; may influence multiple aspects of chromosome transmission	inviable	KOG2328	1.0625	0.96081	0.06788
BRR2	YER172C	S000000974	RNA-dependent ATPase RNA helicase (DEIH box); required for disruption of U4/U6 base-pairing in native snRNPs to activate the spliceosome for catalysis; homologous to human U5-200kD	inviable	KOG0951	1.30189	0.95137	0.1662
BRR6	YGL247W	S000003216	Essential nuclear envelope integral membrane protein required for nuclear envelope morphology, nuclear pore complex localization, nuclear export; exhibits synthetic lethal genetic interactions with genes involved in lipid metabolism	inviable	KOG4503	1.375	0.677	0.42265
BRX1	YOL077C	S000005437	Nucleolar protein, constituent of 66S pre-ribosomal particles; depletion leads to defects in rRNA processing and a block in the assembly of large ribosomal subunits; possesses a sigma(70)-like RNA-binding motif	inviable	KOG2971	1.09259	0.9882	0.0546
BUR6	YER159C	S000000961	Subunit of a heterodimeric NC2 transcription regulator complex with Ncb2p; complex binds to TBP and can repress transcription by preventing preinitiation complex assembly or stimulate activated transcription; homologous to human NC2alpha	inviable	KOG1659	1.10256	0.90336	0.13968
CAB1	YDR531W	S000002939	Pantothenate kinase (ATP:D-pantothenate 4'-phosphotransferase, EC 2.7.1.33); catalyzes the first committed step in the universal biosynthetic pathway for synthesis of coenzyme A (CoA)	inviable	KOG2201	2.5	0.95656	0.39502
CAB2	YIL083C	S000001345	Probable phosphopantothenoylcysteine synthetase (PPCS), which catalyzes the second step of coenzyme A biosynthesis from pantothenate; null mutant lethality is complemented by E. coli coaBC (encoding a bifunctional enzyme with PPCS activity)	inviable	KOG2728	1.06	0.97117	0.05672
CAB3	YKL088W	S000001571	Subunit of a phosphopantothenoylcysteine decarboxylase (PPCDC; Cab3p, Sis2p, Vhs3p) complex, which catalyzes the third step of coenzyme A biosynthesis; null mutant lethality is complemented by E. coli coaBC	inviable	KOG0672	1.32653	0.95051	0.17473
CAB4	YGR277C	S000003509	Probable pantetheine-phosphate adenylyltransferase (PPAT), which catalyzes the fourth step in the biosynthesis of coenzyme A from pantothenate; null mutant lethality is complemented by E. coli coaD (encoding PPAT); widely conserved	inviable	KOG3351	1.02041	0.9693	0.04044
CAB5	YDR196C	S000002604	Probable dephospho-CoA kinase (DPCK) that catalyzes the last step in coenzyme A biosynthesis; null mutant lethality is complemented by E. coli coaE (encoding DPCK); detected in purified mitochondria in high-throughput studies	inviable	KOG3220	1.59259	0.97979	0.22361
CAK1	YFL029C	S000001865	Cyclin-dependent kinase-activating kinase required for passage through the cell cycle, phosphorylates and activates Cdc28p; nucleotide-binding pocket differs significantly from those of most other protein kinases	inviable	KOG0594	7.05455	0.97148	0.63424
CBF5	YLR175W	S000004165	Pseudouridine synthase catalytic subunit of box H/ACA small nucleolar ribonucleoprotein particles (snoRNPs), acts on both large and small rRNAs and on snRNA U2; mutations in human ortholog dyskerin cause the disorder dyskeratosis congenita	inviable	KOG2529	1.78182	0.98483	0.26222
CBK1	YNL161W	S000005105	Serine/threonine protein kinase that regulates cell morphogenesis pathways; involved in cell wall biosynthesis, apical growth, proper mating projection morphology, bipolar bud site selection in diploid cells, and cell separation	inviable	KOG0605	2.44444	0.95792	0.38731
CCA1	YER168C	S000000970	ATP (CTP):tRNA-specific tRNA nucleotidyltransferase; different forms targeted to the nucleus, cytosol, and mitochondrion are generated via the use of multiple transcriptional and translational start sites	inviable	KOG2159	1.16981	0.9675	0.10547
CCL1	YPR025C	S000006229	Cyclin associated with protein kinase Kin28p, which is the TFIIH-associated carboxy-terminal domain (CTD) kinase involved in transcription initiation at RNA polymerase II promoters	inviable	KOG2496	1.04167	0.96238	0.05707
CCT2	YIL142W	S000001404	Subunit beta of the cytosolic chaperonin Cct ring complex, related to Tcp1p, required for the assembly of actin and tubulins in vivo	inviable	KOG0363	1.07407	0.98939	0.04533
CCT3	YJL014W	S000003551	Subunit of the cytosolic chaperonin Cct ring complex, related to Tcp1p, required for the assembly of actin and tubulins in vivo	inviable	KOG0364	1.17308	0.97266	0.10196
CCT4	YDL143W	S000002302	Subunit of the cytosolic chaperonin Cct ring complex, related to Tcp1p, required for the assembly of actin and tubulins in vivo	inviable	KOG0358	1.09434	0.98343	0.05991
CCT5	YJR064W	S000003825	Subunit of the cytosolic chaperonin Cct ring complex, related to Tcp1p, required for the assembly of actin and tubulins in vivo	inviable	KOG0357	1.13462	0.97426	0.08536
CCT6	YDR188W	S000002596	Subunit of the cytosolic chaperonin Cct ring complex, related to Tcp1p, essential protein that is required for the assembly of actin and tubulins in vivo; contains an ATP-binding motif	inviable	KOG0359	1.51852	0.96062	0.22045
CCT7	YJL111W	S000003647	Subunit of the cytosolic chaperonin Cct ring complex, related to Tcp1p, required for the assembly of actin and tubulins in vivo	inviable	KOG0361	1.12963	0.98186	0.07619
CCT8	YJL008C	S000003545	Subunit of the cytosolic chaperonin Cct ring complex, related to Tcp1p, required for the assembly of actin and tubulins in vivo	inviable	KOG0362	1.24528	0.9734	0.12772
CDC1	YDR182W	S000002590	Putative lipid phosphatase of the endoplasmic reticulum; shows Mn2+ dependence and may affect Ca2+ signaling; mutants display actin and general growth defects and pleiotropic defects in cell cycle progression and organelle distribution	inviable	KOG3662	1.38776	0.95053	0.19312
CDC11	YJR076C	S000003837	Component of the septin ring of the mother-bud neck that is required for cytokinesis; septins recruit proteins to the neck and can act as a barrier to diffusion at the membrane, and they comprise the 10nm filaments seen with EM	inviable	KOG2655	5	0.93614	0.58135
CDC12	YHR107C	S000001149	Component of the septin ring of the mother-bud neck that is required for cytokinesis; septins recruit proteins to the neck and can act as a barrier to diffusion at the membrane, and they comprise the 10nm filaments seen with EM	inviable	KOG2655	5	0.93614	0.58135
CDC123	YLR215C	S000004205	Protein involved in nutritional control of the cell cycle; regulates abundance of the translation initiation factor eIF2; ortholog of human D123 protein	inviable	KOG2983	1.02222	0.94789	0.06247
CDC14	YFR028C	S000001924	Protein phosphatase required for mitotic exit; located in the nucleolus until liberated by the FEAR and Mitotic Exit Network in anaphase, enabling it to act on key substrates to effect a decrease in CDK/B-cyclin activity and mitotic exit	inviable	KOG1720	3.37255	0.92495	0.49634
CDC15	YAR019C	S000000072	Protein kinase of the Mitotic Exit Network that is localized to the spindle pole bodies at late anaphase; promotes mitotic exit by directly switching on the kinase activity of Dbf2p; required for spindle disassembly after meiosis II	inviable	KOG0198	6.11765	0.89547	0.63796
CDC16	YKL022C	S000001505	Subunit of the anaphase-promoting complex/cyclosome (APC/C), which is a ubiquitin-protein ligase required for degradation of anaphase inhibitors, including mitotic cyclins, during the metaphase/anaphase transition; required for sporulation	inviable	KOG1173	1.07843	0.97247	0.06356
CDC19	YAL038W	S000000036	Pyruvate kinase, functions as a homotetramer in glycolysis to convert phosphoenolpyruvate to pyruvate, the input for aerobic (TCA cycle) or anaerobic (glucose fermentation) respiration	inviable	KOG2323	2.24528	0.91579	0.38883
CDC20	YGL116W	S000003084	Cell-cycle regulated activator of anaphase-promoting complex/cyclosome (APC/C), which is required for metaphase/anaphase transition; directs ubiquitination of mitotic cyclins, Pds1p, and other anaphase inhibitors; potential Cdc28p substrate	inviable	KOG0305	2.94444	0.97058	0.43437
CDC21	YOR074C	S000005600	Thymidylate synthase, required for de novo biosynthesis of pyrimidine deoxyribonucleotides; expression is induced at G1/S	inviable	KOG0673	1.17647	0.96329	0.11189
CDC23	YHR166C	S000001209	Subunit of the Anaphase-Promoting Complex/Cyclosome (APC/C), which is a ubiquitin-protein ligase required for degradation of anaphase inhibitors, including mitotic cyclins, during the metaphase/anaphase transition	inviable	KOG1155	1.03846	0.98261	0.03576
CDC24	YAL041W	S000000039	Guanine nucleotide exchange factor (GEF or GDP-release factor) for Cdc42p; required for polarity establishment and maintenance, and mutants have morphological defects in bud formation and shmooing	inviable	KOG3519	7.04167	0.91395	0.65558
CDC25	YLR310C	S000004301	Membrane bound guanine nucleotide exchange factor (GEF or GDP-release factor); indirectly regulates adenylate cyclase through activation of Ras1p and Ras2p by stimulating the exchange of GDP for GTP; required for progression through G1	inviable	KOG3417	8.65306	0.92201	0.68656
CDC27	YBL084C	S000000180	Subunit of the Anaphase-Promoting Complex/Cyclosome (APC/C), which is a ubiquitin-protein ligase required for degradation of anaphase inhibitors, including mitotic cyclins, during the metaphase/anaphase transition	inviable	KOG1126	1.2037	0.98113	0.10573
CDC28	YBR160W	S000000364	Catalytic subunit of the main cell cycle cyclin-dependent kinase (CDK); alternately associates with G1 cyclins (CLNs) and G2/M cyclins (CLBs) which direct the CDK to specific substrates	inviable	KOG0594	7.05455	0.97148	0.63424
CDC3	YLR314C	S000004306	Component of the septin ring of the mother-bud neck that is required for cytokinesis; septins recruit proteins to the neck and can act as a barrier to diffusion at the membrane, and they comprise the 10nm filaments seen with EM	inviable	KOG2655	5	0.93614	0.58135
CDC31	YOR257W	S000005783	Calcium-binding component of the spindle pole body (SPB) half-bridge, required for SPB duplication in mitosis and meiosis II; homolog of mammalian centrin; binds multiubiquitinated proteins and is involved in proteasomal protein degradation	inviable	KOG0028	2.53704	0.95851	0.39823
CDC33	YOL139C	S000005499	Cytoplasmic mRNA cap binding protein and translation initiation factor eIF4E; the eIF4E-cap complex is responsible for mediating cap-dependent mRNA translation via interactions with translation initiation factor eIF4G (Tif4631p or Tif4632p)	inviable	KOG1670	1.96296	0.95886	0.31562
CDC34	YDR054C	S000002461	Ubiquitin-conjugating enzyme (E2) and catalytic subunit of SCF ubiquitin-protein ligase complex (together with Skp1p, Rbx1p, Cdc53p, and an F-box protein) that regulates cell cycle progression by targeting key substrates for degradation	inviable	KOG0425	2.73585	0.94085	0.43118
CDC36	YDL165W	S000002324	Component of the CCR4-NOT complex, which has multiple roles in regulating mRNA levels including regulation of transcription and destabilizing mRNAs by deadenylation; basal transcription factor	inviable	KOG2151	1.18868	0.97276	0.10778
CDC37	YDR168W	S000002575	Essential Hsp90p co-chaperone; necessary for passage through the START phase of the cell cycle; stabilizes protein kinase nascent chains and participates along with Hsp90p in their folding	inviable	KOG2260	1.60417	0.9424	0.25594
CDC39	YCR093W	S000000689	Component of the CCR4-NOT complex, which has multiple roles in regulating mRNA levels including regulation of transcription and destabilizing mRNAs by deadenylation; basal transcription factor	inviable	KOG1831	1.13462	0.97426	0.08536
CDC4	YFL009W	S000001885	F-box protein required for G1/S and G2/M transition, associates with Skp1p and Cdc53p to form a complex, SCFCdc4, which acts as ubiquitin-protein ligase directing ubiquitination of the phosphorylated CDK inhibitor Sic1p	inviable	KOG0274	6.25926	0.95357	0.61885
CDC42	YLR229C	S000004219	Small rho-like GTPase, essential for establishment and maintenance of cell polarity; mutants have defects in the organization of actin and septins	inviable	KOG0393	15.5098	0.94104	0.76105
CDC43	YGL155W	S000003123	Beta subunit of geranylgeranyltransferase type I, catalyzes geranylgeranylation to the cysteine residue in proteins containing a C-terminal CaaX sequence ending in Leu or Phe; has substrates important for morphogenesis	inviable	KOG0367	1	0.96603	0.03397
CDC45	YLR103C	S000004093	DNA replication initiation factor; recruited to MCM pre-RC complexes at replication origins; promotes release of MCM from Mcm10p, recruits elongation machinery; mutants in human homolog may cause velocardiofacial and DiGeorge syndromes	inviable	KOG2475	1.0625	0.95825	0.07036
CDC48	YDL126C	S000002284	ATPase in ER, nuclear membrane and cytosol with homology to mammalian p97; in a complex with Npl4p and Ufd1p participates in retrotranslocation of ubiquitinated proteins from the ER into the cytosol for degradation by the proteasome	inviable	KOG0730	3.2	0.98362	0.45014
CDC5	YMR001C	S000004603	Polo-like kinase with similarity to Xenopus Plx1 and S. pombe Plo1p; found at bud neck, nucleus and SPBs; has multiple functions in mitosis and cytokinesis through phosphorylation of substrates; may be a Cdc28p substrate	inviable	KOG0575	3.26415	0.95479	0.47153
CDC53	YDL132W	S000002290	Cullin, structural protein of SCF complexes (which also contain Skp1p, Cdc34p, Hrt1p and an F-box protein) involved in ubiquitination; SCF promotes the G1-S transition by targeting G1 cyclins and the Cln-CDK inhibitor Sic1p for degradation	inviable	KOG2166	3.09259	0.97573	0.44516
CDC6	YJL194W	S000003730	Essential ATP-binding protein required for DNA replication, component of the pre-replicative complex (pre-RC) which requires ORC to associate with chromatin and is in turn required for Mcm2-7p DNA association; homologous to S. pombe Cdc18p	inviable	KOG2227	1.03846	0.98261	0.03576
CDC60	YPL160W	S000006081	Cytosolic leucyl tRNA synthetase, ligates leucine to the appropriate tRNA	inviable	KOG0437	1.05455	0.99311	0.03292
CDC7	YDL017W	S000002175	DDK (Dbf4-dependent kinase) catalytic subunit required for firing origins and replication fork progression in mitosis through phosphorylation of Mcm2-7p complexes and Cdc45p; kinase activity correlates with cyclical DBF4 expression	inviable	KOG1167	1.12766	0.94913	0.10621
CDC8	YJR057W	S000003818	Thymidylate and uridylate kinase, functions in de novo biosynthesis of pyrimidine deoxyribonucleotides; converts dTMP to dTDP and dUMP to dUTP; essential for mitotic and meiotic DNA replication; homologous to S. pombe Tmp1p	inviable	KOG3327	1.42	0.95956	0.19476
CDC9	YDL164C	S000002323	DNA ligase found in the nucleus and mitochondria, an essential enzyme that joins Okazaki fragments during DNA replication; also acts in nucleotide excision repair, base excision repair, and recombination	inviable	KOG0967	1.33962	0.95987	0.17068
CDS1	YBR029C	S000000233	Phosphatidate cytidylyltransferase (CDP-diglyceride synthetase); an enzyme that catalyzes that conversion of CTP + phosphate into diphosphate + CDP-diaclglyerol, a critical step in the synthesis of all major yeast phospholipids	inviable	KOG1440	1.58182	0.97551	0.22437
CEF1	YMR213W	S000004826	Essential splicing factor; associated with Prp19p and the spliceosome, contains an N-terminal c-Myb DNA binding motif necessary for cell viability but not for Prp19p association, evolutionarily conserved and homologous to S. pombe Cdc5p	inviable	KOG0050	1.21154	0.93701	0.14871
CEG1	YGL130W	S000003098	Alpha (guanylyltransferase) subunit of the mRNA capping enzyme, a heterodimer (the other subunit is CET1, an RNA 5'-triphophatase) involved in adding the 5' cap to mRNA; the mammalian enzyme is a single bifunctional polypeptide	inviable	KOG2386	1.85185	0.97961	0.28014
CFD1	YIL003W	S000001265	Highly conserved, iron-sulfur cluster binding protein localized in the cytoplasm; forms a complex with Nbp35p that is involved in iron-sulfur protein assembly in the cytosol	inviable	KOG3022	2.8	0.98383	0.41205
CFT1	YDR301W	S000002709	RNA-binding subunit of the mRNA cleavage and polyadenylation factor; involved in poly(A) site recognition and required for both pre-mRNA cleavage and polyadenylation, 51% sequence similarity with mammalian AAUAA-binding subunit of CPSF	inviable	KOG1896	1.04082	0.96759	0.05157
CFT2	YLR115W	S000004105	Subunit of the mRNA cleavage and polyadenlylation factor (CPF); required for pre-mRNA cleavage, polyadenylation and poly(A) site recognition, 43% similarity with the mammalian CPSF-100 protein.	inviable	KOG1135	1.03846	0.98261	0.03576
CHS2	YBR038W	S000000242	Chitin synthase II; catalyzes transfer of N-acetylglucosamine (GlcNAc) to chitin upon activation of zymogenic form; required for chitin synthesis in the primary septum during cytokinesis; localization regulated by Cdk1p during mitosis	inviable	KOG2571	3.52083	0.92648	0.50624
CIA1	YDR267C	S000002675	WD40 repeat protein involved in assembly of cytosolic and nuclear iron-sulfur proteins; similar to the human Ciao1 protein; YDR267C is an essential gene	inviable	KOG0645	1.07692	0.97745	0.0581
CKS1	YBR135W	S000000339	Cyclin-dependent protein kinase regulatory subunit and adaptor; modulates proteolysis of M-phase targets through interactions with the proteasome; role in transcriptional regulation, recruiting proteasomal subunits to target gene promoters	inviable	KOG3484	1.76923	0.96193	0.27681
CLF1	YLR117C	S000004107	Member of the NineTeen Complex (NTC) that contains Prp19p and stabilizes U6 snRNA in catalytic forms of the spliceosome containing U2, U5, and U6 snRNAs; homolog of Drosophila crooked neck protein; interacts with U1 snRNP proteins	inviable	KOG1915	1.17308	0.95889	0.11467
CLP1	YOR250C	S000005776	Subunit of cleavage factor I (CFI), involved in both the endonucleolyitc cleavage and polyadenylation steps of mRNA 3'-end maturation	inviable	KOG2749	1.13462	0.97205	0.08744
CMD1	YBR109C	S000000313	Calmodulin; Ca++ binding protein that regulates Ca++ independent processes (mitosis, bud growth, actin organization, endocytosis, etc.) and Ca++ dependent processes (stress-activated pathways), targets include Nuf1p, Myo2p and calcineurin	inviable	KOG0027	17.9455	0.92373	0.78194
CNS1	YBR155W	S000000359	TPR-containing co-chaperone; binds both Hsp82p (Hsp90) and Ssa1p (Hsp70) and stimulates the ATPase activity of SSA1, ts mutants reduce Hsp82p function while over expression suppresses the phenotypes of an HSP82 ts allele and a cpr7 deletion	inviable	KOG0551	1.02941	0.87733	0.13529
COF1	YLL050C	S000003973	Cofilin, promotes actin filament depolarization in a pH-dependent manner; binds both actin monomers and filaments and severs filaments; thought to be regulated by phosphorylation at SER4; ubiquitous and essential in eukaryotes	inviable	KOG1735	2.66667	0.92166	0.4356
COG3	YER157W	S000000959	Essential component of the conserved oligomeric Golgi complex (Cog1p through Cog8p), a cytosolic tethering complex that functions in protein trafficking to mediate fusion of transport vesicles to Golgi compartments	inviable	KOG2604	1.02041	0.9693	0.04044
COG4	YPR105C	S000006309	Essential component of the conserved oligomeric Golgi complex (Cog1p through Cog8p), a cytosolic tethering complex that functions in protein trafficking to mediate fusion of transport vesicles to Golgi compartments	inviable	KOG0412	1.06	0.97117	0.05672
COP1	YDL145C	S000002304	Alpha subunit of COPI vesicle coatomer complex, which surrounds transport vesicles in the early secretory pathway	inviable	KOG0292	1.09259	0.98599	0.05671
CRM1	YGR218W	S000003450	Major karyopherin, involved in export of proteins, RNAs, and ribosomal subunits from the nucleus; exportin	inviable	KOG2020	2.7963	0.96712	0.42165
CSE1	YGL238W	S000003207	Nuclear envelope protein that mediates the nuclear export of importin alpha (Srp1p), homolog of metazoan CAS protein, required for accurate chromosome segregation	inviable	KOG1992	1.01852	0.99371	0.01537
CSE4	YKL049C	S000001532	Centromere protein that resembles histone H3, required for proper kinetochore function; homolog of human CENP-A	inviable	KOG1745	12.5636	0.92255	0.73973
CSL4	YNL232W	S000005176	Exosome non-catalytic core component; involved in 3'-5' RNA processing and degradation in both the nucleus and the cytoplasm; predicted to contain an S1 RNA binding domain; has similarity to human hCsl4p (EXOSC1)	inviable	KOG3409	1.12245	0.95751	0.09623
CTR86	YCR054C	S000000650	Essential protein of unknown function; upstream region contains a Gcn4p responsive site suggesting a possible role in amino acid biosynthesis	inviable	KOG2676	1	0.93271	0.06729
CUS1	YMR240C	S000004853	Protein required for assembly of U2 snRNP into the spliceosome, forms a complex with Hsh49p and Hsh155p	inviable	KOG2330	1.07547	0.98464	0.05054
CWC2	YDL209C	S000002368	Member of the NineTeen Complex (NTC) that contains Prp19p and stabilizes U6 snRNA in catalytic forms of the spliceosome containing U2, U5, and U6 snRNAs; binds directly to U6 snRNA; similar to S. pombe Cwf2	inviable	KOG0118	24.8889	0.9418	0.81122
CWC22	YGR278W	S000003510	Essential protein, component of a complex containing Cef1p, has similarity to S. pombe Cwf22p; putative spliceosomal component, based on computational analysis of large-scale protein-protein interaction data	inviable	KOG2140	1.27451	0.92895	0.17715
CWC23	YGL128C	S000003096	Component of a complex containing Cef1p, putatively involved in pre-mRNA splicing; has similarity to E. coli DnaJ and other DnaJ-like proteins and to S. pombe Cwf23p	inviable	KOG0716	2.31707	0.89261	0.4136
CWC24	YLR323C	S000004315	Essential protein, component of a complex containing Cef1p; has similarity to S. pombe Cwf24p	inviable	KOG1813	1.19565	0.94102	0.13941
CWC25	YNL245C	S000005189	Heat-stable protein required for the first step of pre-mRNA splicing; component of a complex containing Cef1p; has similarity to S. pombe Cwf25p	inviable	KOG3869	1.02222	0.94789	0.06247
CYR1	YJL005W	S000003542	Adenylate cyclase, required for cAMP production and cAMP-dependent protein kinase signaling; the cAMP pathway controls a variety of cellular processes, including metabolism, cell cycle, stress response, stationary phase, and sporulation	inviable	KOG0618	2.89362	0.70397	0.58616
DBF4	YDR052C	S000002459	Regulatory subunit of Cdc7p-Dbf4p kinase complex, required for Cdc7p kinase activity and initiation of DNA replication; phosphorylates the Mcm2-7 family of proteins; cell cycle regulated	inviable	KOG4139	1.48837	0.91819	0.24738
DBP10	YDL031W	S000002189	Putative ATP-dependent RNA helicase of the DEAD-box protein family, constituent of 66S pre-ribosomal particles; essential protein involved in ribosome biogenesis	inviable	KOG0337	1.08	0.9698	0.06681
DBP2	YNL112W	S000005056	Essential ATP-dependent RNA helicase of the DEAD-box protein family, involved in nonsense-mediated mRNA decay and rRNA processing	inviable	KOG0331	5.29091	0.96311	0.58129
DBP5	YOR046C	S000005572	Cytoplasmic ATP-dependent RNA helicase of the DEAD-box family involved in mRNA export from the nucleus; involved in translation termination	inviable	KOG0332	1.86538	0.95734	0.29906
DBP6	YNR038W	S000005321	Essential protein involved in ribosome biogenesis; putative ATP-dependent RNA helicase of the DEAD-box protein family	inviable	KOG0350	1.02381	0.93053	0.08035
DBP9	YLR276C	S000004266	ATP-dependent RNA helicase of the DEAD-box family involved in biogenesis of the 60S ribosomal subunit	inviable	KOG0346	1.14	0.96036	0.10054
DCP1	YOL149W	S000005509	Subunit of the Dcp1p-Dcp2p decapping enzyme complex, which removes the 5' cap structure from mRNAs prior to their degradation; enhances the activity of catalytic subunit Dcp2p; regulated by DEAD box protein Dhh1p	inviable	KOG2868	1.54167	0.95074	0.23429
DCP2	YNL118C	S000005062	Catalytic subunit of the Dcp1p-Dcp2p decapping enzyme complex, which removes the 5' cap structure from mRNAs prior to their degradation; member of the Nudix hydrolase family	inviable	KOG2937	1.07692	0.97745	0.0581
DED1	YOR204W	S000005730	ATP-dependent DEAD (Asp-Glu-Ala-Asp)-box RNA helicase, required for translation initiation of all yeast mRNAs; mutations in human DEAD-box DBY are a frequent cause of male infertility	inviable	KOG0335	2.32727	0.96965	0.36439
DED81	YHR019C	S000001061	Cytosolic asparaginyl-tRNA synthetase, required for protein synthesis, catalyzes the specific attachment of asparagine to its cognate tRNA	inviable	KOG0555	1.21154	0.95836	0.12932
DFR1	YOR236W	S000005762	Dihydrofolate reductase, part of the dTTP biosynthetic pathway, involved in folate metabolism, possibly required for mitochondrial function	inviable	KOG1324	1.38462	0.88965	0.24394
DHR2	YKL078W	S000001561	Predominantly nucleolar DEAH-box ATP-dependent RNA helicase, required for 18S rRNA synthesis	inviable	KOG0922	4.81818	0.97134	0.55748
DIB1	YPR082C	S000006286	17-kDa component of the U4/U6aU5 tri-snRNP, plays an essential role in pre-mRNA splicing, orthologue of hDIM1, the human U5-specific 15-kDa protein	inviable	KOG3414	1.4717	0.9702	0.20025
DIM1	YPL266W	S000006187	Essential 18S rRNA dimethylase (dimethyladenosine transferase), responsible for conserved m6(2)Am6(2)A dimethylation in 3'-terminal loop of 18S rRNA, part of 90S and 40S pre-particles in nucleolus, involved in pre-ribosomal RNA processing	inviable	KOG0820	1.55556	0.97591	0.21753
DIP2	YLR129W	S000004119	Nucleolar protein, specifically associated with the U3 snoRNA, part of the large ribonucleoprotein complex known as the small subunit (SSU) processome, required for 18S rRNA biogenesis, part of the active pre-rRNA processing complex	inviable	KOG0306	1.01852	0.99371	0.01537
DIS3	YOL021C	S000005381	Exosome core complex catalytic subunit; possesses both endonuclease and 3'-5' exonuclease activity; involved in 3'-5' RNA processing and degradation in both the nucleus and the cytoplasm; has similarity to E. coli RNase R and to human DIS3	inviable	KOG2102	3.43636	0.98871	0.46664
DJP1	YIR004W	S000001443	Cytosolic J-domain-containing protein, required for peroxisomal protein import and involved in peroxisome assembly, homologous to E. coli DnaJ	inviable	KOG0691	3.33962	0.94009	0.48558
DML1	YMR211W	S000004824	Essential protein involved in mtDNA inheritance, may also function in the partitioning of the mitochondrial organelle or in the segregation of chromosomes, exhibits regions similar to members of a GTPase family	inviable	KOG2530	1.08696	0.94593	0.0927
DNA2	YHR164C	S000001207	Tripartite DNA replication factor with single-stranded DNA-dependent ATPase, ATP-dependent nuclease, and helicase activities; required for Okazaki fragment processing; involved in DNA repair; cell-cycle dependent localization	inviable	KOG1805	1.1087	0.94724	0.10039
DOP1	YDR141C	S000002548	Golgi-localized, leucine-zipper domain containing protein; involved in endosome to Golgi transport, organization of the ER, establishing cell polarity, and morphogenesis; detected in highly purified mitochondria in high-throughput studies	inviable	KOG3613	1.66667	0.96257	0.2544
DPB11	YJL090C	S000003626	Replication initiation protein that loads DNA pol epsilon onto pre-replication complexes at origins; checkpoint sensor recruited to stalled replication forks by the checkpoint clamp complex where it activates Mec1p; ortholog of human TopBP1	inviable	KOG1929	1.57692	0.96832	0.22889
DPB2	YPR175W	S000006379	Second largest subunit of DNA polymerase II (DNA polymerase epsilon), required for normal yeast chromosomal replication; expression peaks at the G1/S phase boundary; potential Cdc28p substrate	inviable	KOG3818	1.03922	0.9777	0.04093
DPM1	YPR183W	S000006387	Dolichol phosphate mannose (Dol-P-Man) synthase of the ER membrane, catalyzes the formation of Dol-P-Man from Dol-P and GDP-Man; required for glycosyl phosphatidylinositol membrane anchoring, O mannosylation, and protein glycosylation	inviable	KOG2978	1	0.99076	0.00924
DPS1	YLL018C	S000003941	Aspartyl-tRNA synthetase, primarily cytoplasmic; homodimeric enzyme that catalyzes the specific aspartylation of tRNA(Asp); class II aminoacyl tRNA synthetase; binding to its own mRNA may confer autoregulation	inviable	KOG0556	1.23636	0.98489	0.11424
DRE2	YKR071C	S000001779	Protein that may prevent apoptosis by forming a complex with Tah18p in the absence of stress; required for iron-sulfur cluster assembly and sister chromatid cohesion; homolog of human anti-apoptotic protein Ciapin1	inviable	KOG4020	1.08	0.9698	0.06681
DRS1	YLL008W	S000003931	Nucleolar DEAD-box protein required for ribosome assembly and function, including synthesis of 60S ribosomal subunits; constituent of 66S pre-ribosomal particles	inviable	KOG0338	1.09434	0.98118	0.06207
DUT1	YBR252W	S000000456	dUTPase, catalyzes hydrolysis of dUTP to dUMP and PPi, thereby preventing incorporation of uracil into DNA during replication; critical for the maintenance of genetic stability	inviable	KOG3370	1.35556	0.91463	0.21443
DYS1	YHR068W	S000001110	Deoxyhypusine synthase, catalyzes formation of deoxyhypusine, the first step in hypusine biosynthesis; triggers posttranslational hypusination of translation elongation factor eIF-5A and regulates its intracellular levels; tetrameric	inviable	KOG2924	1.13462	0.97205	0.08744
EBP2	YKL172W	S000001655	Essential protein required for the maturation of 25S rRNA and 60S ribosomal subunit assembly, localizes to the nucleolus; constituent of 66S pre-ribosomal particles	inviable	KOG3080	1.03846	0.98261	0.03576
ECM16	YMR128W	S000004735	Essential DEAH-box ATP-dependent RNA helicase specific to the U3 snoRNP, predominantly nucleolar in distribution, required for 18S rRNA synthesis	inviable	KOG0926	1.01961	0.97935	0.03011
ECO1	YFR027W	S000001923	Acetytransferase required for sister chromatid cohesion; modifies Smc3p at DNA replication forks during S-phase; modifies Mcd1p in response to double-strand DNA breaks during G2/M; acetylation of cohesin subunits antagonizes Rad61p	inviable	KOG3014	1.6383	0.93429	0.27006
EFB1	YAL003W	S000000003	Translation elongation factor 1 beta; stimulates nucleotide exchange to regenerate EF-1 alpha-GTP for the next elongation cycle; part of the EF-1 complex, which facilitates binding of aminoacyl-tRNA to the ribosomal A site	inviable	KOG1668	2.35849	0.95005	0.38137
EMG1	YLR186W	S000004176	Member of the alpha/beta knot fold methyltransferase superfamily; required for maturation of 18S rRNA and for 40S ribosome production; interacts with RNA and with S-adenosylmethionine; associates with spindle/microtubules; forms homodimers	inviable	KOG3073	1.07843	0.97484	0.06128
ENP1	YBR247C	S000000451	Protein associated with U3 and U14 snoRNAs, required for pre-rRNA processing and 40S ribosomal subunit synthesis; localized in the nucleus and concentrated in the nucleolus	inviable	KOG3871	1.05882	0.97378	0.05365
ENP2	YGR145W	S000003377	Essential nucleolar protein, required for biogenesis of the small ribosomal subunit; contains WD repeats, interacts with Mpp10p and Bfr2p, and has homology to Spb1p	inviable	KOG2321	1.01818	0.99832	0.01063
EPL1	YFL024C	S000001870	Component of NuA4, which is an essential histone H4/H2A acetyltransferase complex; homologous to Drosophila Enhancer of Polycomb	inviable	KOG2261	1.70588	0.96078	0.26439
ERB1	YMR049C	S000004652	Constituent of 66S pre-ribosomal particles, forms a complex with Nop7p and Ytm1p that is required for maturation of the large ribosomal subunit; required for maturation of the 25S and 5.8S ribosomal RNAs; homologous to mammalian Bop1	inviable	KOG0650	1.04545	0.94037	0.0803
ERD2	YBL040C	S000000136	HDEL receptor, an integral membrane protein that binds to the HDEL motif in proteins destined for retention in the endoplasmic reticulum; has a role in maintenance of normal levels of ER-resident proteins	inviable	KOG3106	2.12727	0.96623	0.33753
ERG1	YGR175C	S000003407	Squalene epoxidase, catalyzes the epoxidation of squalene to 2,3-oxidosqualene; plays an essential role in the ergosterol-biosynthesis pathway and is the specific target of the antifungal drug terbinafine	inviable	KOG1298	1.13333	0.91451	0.14097
ERG10	YPL028W	S000005949	Acetyl-CoA C-acetyltransferase (acetoacetyl-CoA thiolase), cytosolic enzyme that transfers an acetyl group from one acetyl-CoA molecule to another, forming acetoacetyl-CoA; involved in the first step in mevalonate biosynthesis	inviable	KOG1390	1.94118	0.96273	0.30901
ERG11	YHR007C	S000001049	Lanosterol 14-alpha-demethylase, catalyzes the C-14 demethylation of lanosterol to form 4,4''-dimethyl cholesta-8,14,24-triene-3-beta-ol in the ergosterol biosynthesis pathway; member of the cytochrome P450 family	inviable	KOG0684	4.34043	0.90907	0.56365
ERG12	YMR208W	S000004821	Mevalonate kinase, acts in the biosynthesis of isoprenoids and sterols, including ergosterol, from mevalonate	inviable	KOG1511	1.06383	0.95285	0.07618
ERG13	YML126C	S000004595	3-hydroxy-3-methylglutaryl-CoA (HMG-CoA) synthase, catalyzes the formation of HMG-CoA from acetyl-CoA and acetoacetyl-CoA; involved in the second step in mevalonate biosynthesis	inviable	KOG1393	1.48077	0.96826	0.2043
ERG20	YJL167W	S000003703	Farnesyl pyrophosphate synthetase, has both dimethylallyltranstransferase and geranyltranstransferase activities; catalyzes the formation of C15 farnesyl pyrophosphate units for isoprenoid and sterol biosynthesis	inviable	KOG0711	1.31915	0.92634	0.19346
ERG25	YGR060W	S000003292	C-4 methyl sterol oxidase, catalyzes the first of three steps required to remove two C-4 methyl groups from an intermediate in ergosterol biosynthesis; mutants accumulate the sterol intermediate 4,4-dimethylzymosterol	inviable	KOG0873	2.97959	0.92566	0.46374
ERG26	YGL001C	S000002969	C-3 sterol dehydrogenase, catalyzes the second of three steps required to remove two C-4 methyl groups from an intermediate in ergosterol biosynthesis	inviable	KOG1430	4.39216	0.93156	0.5555
ERG27	YLR100W	S000004090	3-keto sterol reductase, catalyzes the last of three steps required to remove two C-4 methyl groups from an intermediate in ergosterol biosynthesis; mutants are sterol auxotrophs	inviable	KOG1478	1.15789	0.89714	0.16627
ERG7	YHR072W	S000001114	Lanosterol synthase, an essential enzyme that catalyzes the cyclization of squalene 2,3-epoxide, a step in ergosterol biosynthesis	inviable	KOG0497	1.4	0.84496	0.28588
ERG8	YMR220W	S000004833	Phosphomevalonate kinase, an essential cytosolic enzyme that acts in the biosynthesis of isoprenoids and sterols, including ergosterol, from mevalonate	inviable	KOG4519	1	0.69188	0.30812
ERG9	YHR190W	S000001233	Farnesyl-diphosphate farnesyl transferase (squalene synthase), joins two farnesyl pyrophosphate moieties to form squalene in the sterol biosynthesis pathway	inviable	KOG1459	1.09302	0.92856	0.11183
ERO1	YML130C	S000004599	Thiol oxidase required for oxidative protein folding in the endoplasmic reticulum	inviable	KOG2608	1.67308	0.96261	0.2558
ERV1	YGR029W	S000003261	Flavin-linked sulfhydryl oxidase of the mitochondrial intermembrane space (IMS), oxidizes Mia40p as part of a disulfide relay system that promotes IMS retention of imported proteins; ortholog of human hepatopoietin (ALR)	inviable	KOG3355	1.30233	0.92419	0.19016
ESA1	YOR244W	S000005770	Catalytic subunit of the histone acetyltransferase complex (NuA4) that acetylates four conserved internal lysines of histone H4 N-terminal tail; required for cell cycle progression and transcriptional silencing at the rDNA locus	inviable	KOG2747	4.18182	0.97948	0.52102
ESF1	YDR365C	S000002773	Nucleolar protein involved in pre-rRNA processing; depletion causes severely decreased 18S rRNA levels	inviable	KOG2318	1.07547	0.98464	0.05054
ESF2	YNR054C	S000005337	Essential nucleolar protein involved in pre-18S rRNA processing; binds to RNA and stimulates ATPase activity of Dbp8; involved in assembly of the small subunit (SSU) processome	inviable	KOG3152	1.08511	0.94724	0.09067
ESP1	YGR098C	S000003330	Separase, a caspase-like cysteine protease that promotes sister chromatid separation by mediating dissociation of the cohesin Scc1p from chromatin; inhibits protein phosphatase 2A-Cdc55p to promote mitotic exit; inhibited by Pds1p	inviable	KOG1849	1.03774	0.98742	0.0307
ESS1	YJR017C	S000003778	Peptidylprolyl-cis/trans-isomerase (PPIase) specific for phosphorylated serine and threonine residues N-terminal to proline; regulates phosphorylation of the RNA polymerase II large subunit (Rpo21p) C-terminal domain	inviable	KOG3259	1.11364	0.93587	0.11316
EXO70	YJL085W	S000003621	Subunit of the exocyst complex (Sec3p, Sec5p, Sec6p, Sec8p, Sec10p, Sec15p, Exo70p, and Exo84p), which directs secretory vesicles to active sites of exocytosis; acts with Sec3p in membrane targeting of the exocyst via PI(4,5)P2 binding	inviable	KOG2344	1.56818	0.77072	0.38454
EXO84	YBR102C	S000000306	Essential protein with dual roles in spliceosome assembly and exocytosis; the exocyst complex (Sec3p, Sec5p, Sec6p, Sec8p, Sec10p, Sec15p, Exo70p, and Exo84p) mediates polarized targeting of secretory vesicles to active sites of exocytosis	inviable	KOG2215	1.05128	0.90663	0.11576
FAD1	YDL045C	S000002203	Flavin adenine dinucleotide (FAD) synthetase, performs the second step in synthesis of FAD from riboflavin	inviable	KOG2644	1.28571	0.95494	0.15782
FAL1	YDR021W	S000002428	Nucleolar protein required for maturation of 18S rRNA, member of the eIF4A subfamily of DEAD-box ATP-dependent RNA helicases	inviable	KOG0328	1.19231	0.96641	0.11495
FAP7	YDL166C	S000002325	Essential NTPase required for small ribosome subunit synthesis, mediates processing of the 20S pre-rRNA at site D in the cytoplasm but associates only transiently with 43S preribosomes via Rps14p, may be the endonuclease for site D	inviable	KOG3347	1.05405	0.89647	0.12682
FBA1	YKL060C	S000001543	Fructose 1,6-bisphosphate aldolase, required for glycolysis and gluconeogenesis; catalyzes conversion of fructose 1,6 bisphosphate to glyceraldehyde-3-P and dihydroxyacetone-P; locates to mitochondrial outer surface upon oxidative stress	inviable	KOG4153	1.26667	0.66193	0.41186
FCF1	YDR339C	S000002747	Putative PINc domain nuclease required for early cleavages of 35S pre-rRNA and maturation of 18S rRNA; component of the SSU (small subunit) processome involved in 40S ribosomal subunit biogenesis; copurifies with Faf1p	inviable	KOG3165	1.0566	0.98596	0.04081
FCF2	YLR051C	S000004041	Essential nucleolar protein involved in the early steps of 35S rRNA processing; interacts with Faf1p; member of a transcriptionally co-regulated set of genes called the RRB regulon	inviable	KOG3100	1.06977	0.93285	0.09808
FCP1	YMR277W	S000004890	Carboxy-terminal domain (CTD) phosphatase, essential for dephosphorylation of the repeated C-terminal domain of the RNA polymerase II large subunit (Rpo21p)	inviable	KOG0323	1.375	0.886	0.24442
FHL1	YPR104C	S000006308	Regulator of ribosomal protein transcription; has forkhead associated domain that binds phosphorylated proteins; also has forkhead DNA-binding domain but does not bind DNA in vitro; suppresses RNA pol III and splicing factor prp4 mutants	inviable	KOG2294	18.9388	0.89968	0.79327
FIP1	YJR093C	S000003853	Subunit of cleavage polyadenylation factor (CPF), interacts directly with poly(A) polymerase (Pap1p) to regulate its activity	inviable	KOG1049	1.07843	0.97484	0.06128
FMN1	YDR236C	S000002644	Riboflavin kinase, phosphorylates riboflavin to form riboflavin monophosphate (FMN), which is a necessary cofactor for many enzymes; localizes to microsomes and to the mitochondrial inner membrane	inviable	KOG3110	1.14583	0.94968	0.11281
FOL1	YNL256W	S000005200	Multifunctional enzyme of the folic acid biosynthesis pathway, has dihydropteroate synthetase, dihydro-6-hydroxymethylpterin pyrophosphokinase, and dihydroneopterin aldolase activities	inviable	KOG2544	1.13333	0.66631	0.37411
FOL2	YGR267C	S000003499	GTP-cyclohydrolase I, catalyzes the first step in the folic acid biosynthetic pathway	inviable	KOG2698	1.18367	0.95507	0.12215
FOL3	YMR113W	S000004719	Dihydrofolate synthetase, involved in folic acid biosynthesis; catalyzes the conversion of dihydropteroate to dihydrofolate in folate coenzyme biosynthesis	inviable	KOG2525	1.5625	0.93667	0.25066
FRQ1	YDR373W	S000002781	N-myristoylated calcium-binding protein that may have a role in intracellular signaling through its regulation of the phosphatidylinositol 4-kinase Pik1p; member of the recoverin/frequenin branch of the EF-hand superfamily	inviable	KOG0044	11.1458	0.88397	0.73522
FRS1	YLR060W	S000004050	Beta subunit of cytoplasmic phenylalanyl-tRNA synthetase, forms a tetramer with Frs2p to generate active enzyme; able to hydrolyze mis-aminoacylated tRNA-Phe, which could contribute to translational quality control	inviable	KOG2472	1.59259	0.97827	0.22481
FRS2	YFL022C	S000001872	Alpha subunit of cytoplasmic phenylalanyl-tRNA synthetase, forms a tetramer with Frs1p to form active enzyme; evolutionarily distant from mitochondrial phenylalanyl-tRNA synthetase based on protein sequence, but substrate binding is similar	inviable	KOG2784	1.07843	0.97247	0.06356
GAA1	YLR088W	S000004078	Subunit of the GPI (glycosylphosphatidylinositol):protein transamidase complex, removes the GPI-anchoring signal and attaches GPI to proteins in the ER	inviable	KOG3566	1.06818	0.93869	0.09176
GAB1	YLR459W	S000004451	GPI transamidase subunit, involved in attachment of glycosylphosphatidylinositol (GPI) anchors to proteins; may have a role in recognition of the attachment signal or of the lipid portion of GPI	inviable	KOG2552	1.04167	0.95977	0.05962
GCD1	YOR260W	S000005786	Gamma subunit of the translation initiation factor eIF2B, the guanine-nucleotide exchange factor for eIF2; activity subsequently regulated by phosphorylated eIF2; first identified as a negative regulator of GCN4 expression	inviable	KOG1462	1.01961	0.97935	0.03011
GCD10	YNL062C	S000005006	Subunit of tRNA (1-methyladenosine) methyltransferase with Gcd14p, required for the modification of the adenine at position 58 in tRNAs, especially tRNAi-Met; first identified as a negative regulator of GCN4 expression	inviable	KOG1416	1.05882	0.9762	0.0513
GCD11	YER025W	S000000827	Gamma subunit of the translation initiation factor eIF2, involved in the identification of the start codon; binds GTP when forming the ternary complex with GTP and tRNAi-Met	inviable	KOG0466	1.27451	0.95784	0.15156
GCD14	YJL125C	S000003661	Subunit of tRNA (1-methyladenosine) methyltransferase, with Gcd10p, required for the modification of the adenine at position 58 in tRNAs, especially tRNAi-Met; first identified as a negative regulator of GCN4 expression	inviable	KOG2915	1.26923	0.97212	0.13712
GCD2	YGR083C	S000003315	Delta subunit of the translation initiation factor eIF2B, the guanine-nucleotide exchange factor for eIF2; activity subsequently regulated by phosphorylated eIF2; first identified as a negative regulator of GCN4 expression	inviable	KOG1467	1.05556	0.98842	0.03794
GCD6	YDR211W	S000002619	Catalytic epsilon subunit of the translation initiation factor eIF2B, the guanine-nucleotide exchange factor for eIF2; activity subsequently regulated by phosphorylated eIF2; first identified as a negative regulator of GCN4 expression	inviable	KOG1461	1.09804	0.97128	0.07309
GCD7	YLR291C	S000004282	Beta subunit of the translation initiation factor eIF2B, the guanine-nucleotide exchange factor for eIF2; activity subsequently regulated by phosphorylated eIF2; first identified as a negative regulator of GCN4 expression	inviable	KOG1465	1.05882	0.9762	0.0513
GDI1	YER136W	S000000938	GDP dissociation inhibitor, regulates vesicle traffic in secretory pathways by regulating the dissociation of GDP from the Sec4/Ypt/rab family of GTP binding proteins	inviable	KOG1439	1.92727	0.98277	0.29209
GFA1	YKL104C	S000001587	Glutamine-fructose-6-phosphate amidotransferase, catalyzes the formation of glucosamine-6-P and glutamate from fructose-6-P and glutamine in the first step of chitin biosynthesis	inviable	KOG1268	1.85185	0.98313	0.27755
GLC7	YER133W	S000000935	Type 1 serine/threonine protein phosphatase catalytic subunit, involved in many processes (eg: glycogen metabolism, sporulation, mitosis); accumulates at mating projections by interaction with Afr1p; interacts with many regulatory subunits	inviable	KOG0374	4.61818	0.89625	0.58294
GLE1	YDL207W	S000002366	Cytoplasmic nucleoporin required for polyadenylated RNA export but not for protein import; component of Nup82p nuclear pore subcomplex; contains a nuclear export signal	inviable	KOG2412	1.21277	0.93528	0.15072
GLN1	YPR035W	S000006239	Glutamine synthetase (GS), synthesizes glutamine from glutamate and ammonia; with Glt1p, forms the secondary pathway for glutamate biosynthesis from ammonia; expression regulated by nitrogen source and by amino acid limitation	inviable	KOG0683	2.26415	0.95448	0.36567
GLN4	YOR168W	S000005694	Glutamine tRNA synthetase, monomeric class I tRNA synthetase that catalyzes the specific glutaminylation of tRNA(Glu); N-terminal domain proposed to be involved in enzyme-tRNA interactions	inviable	KOG1148	1.09259	0.9882	0.0546
GNA1	YFL017C	S000001877	Evolutionarily conserved glucosamine-6-phosphate acetyltransferase required for multiple cell cycle events including passage through START, DNA synthesis, and mitosis; involved in UDP-N-acetylglucosamine synthesis, forms GlcNAc6P from AcCoA	inviable	KOG3396	1.15385	0.97559	0.09178
GPI1	YGR216C	S000003448	Membrane protein involved in the synthesis of N-acetylglucosaminyl phosphatidylinositol (GlcNAc-PI), the first intermediate in the synthesis of glycosylphosphatidylinositol (GPI) anchors; human and mouse GPI1p are functional homologs	inviable	KOG1183	1.02041	0.9693	0.04044
GPI10	YGL142C	S000003110	Integral membrane protein involved in glycosylphosphatidylinositol (GPI) anchor synthesis; putative alpha 1,2 mannosyltransferase required for addition of the third mannose onto the GPI core structure; human PIG-Bp is a functional homolog	inviable	KOG1771	1	0.97622	0.02378
GPI11	YDR302W	S000002710	ER membrane protein involved in a late step of glycosylphosphatidylinositol (GPI) anchor assembly; involved in the addition of phosphoethanolamine to the multiply mannosylated GPI intermediate; human PIG-Fp is a functional homolog	inviable	KOG3144	1.06818	0.93869	0.09176
GPI12	YMR281W	S000004894	ER membrane protein involved in the second step of glycosylphosphatidylinositol (GPI) anchor assembly, the de-N-acetylation of the N-acetylglucosaminylphosphatidylinositol intermediate; functional homolog of human PIG-Lp	inviable	KOG3332	1.06	0.97117	0.05672
GPI13	YLL031C	S000003954	ER membrane localized phosphoryltransferase that adds phosphoethanolamine onto the third mannose residue of the glycosylphosphatidylinositol (GPI) anchor precursor; similar to human PIG-O protein	inviable	KOG2126	1.02041	0.9693	0.04044
GPI14	YJR013W	S000003774	Glycosylphosphatidylinositol-alpha 1,4 mannosyltransferase I, involved in GPI anchor biosynthesis, requires Pbn1p for function; homolog of mammalian PIG-M	inviable	KOG3893	1	0.94432	0.05568
GPI16	YHR188C	S000001231	Transmembrane protein subunit of the glycosylphosphatidylinositol transamidase complex that adds GPIs to newly synthesized proteins; human PIG-Tp homolog	inviable	KOG2407	1	0.94432	0.05568
GPI17	YDR434W	S000002842	Transmembrane protein subunit of the glycosylphosphatidylinositol transamidase complex that adds GPIs to newly synthesized proteins; human PIG-Sp homolog	inviable	KOG2459	1.02083	0.96411	0.04578
GPI18	YBR004C	S000000208	Functional ortholog of human PIG-V, which is a mannosyltransferase that transfers the second mannose in glycosylphosphatidylinositol biosynthesis; the authentic, non-tagged protein was localized to mitochondria	inviable	KOG2647	1.02128	0.95882	0.05122
GPI19	YDR437W	S000002845	Subunit of GPI-GlcNAc transferase involved in synthesis of N-acetylglucosaminyl phosphatidylinositol (GlcNAc-PI), which is the first intermediate in glycosylphosphatidylinositol (GPI) anchor synthesis, shares similarity with mammalian PIG-P	inviable	KOG2257	1.08333	0.8876	0.14722
GPI2	YPL076W	S000005997	Protein involved in the synthesis of N-acetylglucosaminyl phosphatidylinositol (GlcNAc-PI), the first intermediate in the synthesis of glycosylphosphatidylinositol (GPI) anchors; homologous to the human PIG-C protein	inviable	KOG3059	1.02222	0.94789	0.06247
GPI8	YDR331W	S000002739	ER membrane glycoprotein subunit of the glycosylphosphatidylinositol transamidase complex that adds glycosylphosphatidylinositol (GPI) anchors to newly synthesized proteins; human PIG-K protein is a functional homolog	inviable	KOG1349	1.08	0.96738	0.06914
GPM1	YKL152C	S000001635	Tetrameric phosphoglycerate mutase, mediates the conversion of 3-phosphoglycerate to 2-phosphoglycerate during glycolysis and the reverse reaction during gluconeogenesis	inviable	KOG0235	3.84906	0.96532	0.50797
GRC3	YLL035W	S000003958	Protein of unknown function, required for cell growth and possibly involved in rRNA processing; mRNA is cell cycle regulated	inviable	KOG2750	1	0.96078	0.03922
GRS1	YBR121C	S000000325	Cytoplasmic and mitochondrial glycyl-tRNA synthase that ligates glycine to the cognate anticodon bearing tRNA; transcription termination factor that may interact with the 3'-end of pre-mRNA to promote 3'-end formation	inviable	KOG2298	1.61111	0.97226	0.23402
GUK1	YDR454C	S000002862	Guanylate kinase, converts GMP to GDP; required for growth and mannose outer chain elongation of cell wall N-linked glycoproteins	inviable	KOG0707	2.2	0.96098	0.35211
GUS1	YGL245W	S000003214	Glutamyl-tRNA synthetase (GluRS), forms a complex with methionyl-tRNA synthetase (Mes1p) and Arc1p; complex formation increases the catalytic efficiency of both tRNA synthetases and ensures their correct localization to the cytoplasm	inviable	KOG1147	1.07407	0.98939	0.04533
GWT1	YJL091C	S000003627	Protein involved in the inositol acylation of glucosaminyl phosphatidylinositol (GlcN-PI) to form glucosaminyl(acyl)phosphatidylinositol (GlcN(acyl)PI), an intermediate in the biosynthesis of glycosylphosphatidylinositol (GPI) anchors	inviable	KOG0411	1.09302	0.93133	0.10918
HAS1	YMR290C	S000004903	ATP-dependent RNA helicase; localizes to both the nuclear periphery and nucleolus; highly enriched in nuclear pore complex fractions; constituent of 66S pre-ribosomal particles	inviable	KOG0342	2.03774	0.95892	0.32825
HCA4	YJL033W	S000003570	Putative nucleolar DEAD box RNA helicase; high-copy number suppression of a U14 snoRNA processing mutant suggests an involvement in 18S rRNA synthesis	inviable	KOG0343	1.05556	0.99071	0.03572
HEM1	YDR232W	S000002640	5-aminolevulinate synthase, catalyzes the first step in the heme biosynthetic pathway; an N-terminal signal sequence is required for localization to the mitochondrial matrix; expression is regulated by Hap2p-Hap3p	inviable	KOG1360	1.59574	0.94302	0.25348
HEM12	YDR047W	S000002454	Uroporphyrinogen decarboxylase, catalyzes the fifth step in the heme biosynthetic pathway; localizes to both the cytoplasm and nucleus; a hem12 mutant has phenotypes similar to patients with porphyria cutanea tarda	inviable	KOG2872	1.02128	0.95882	0.05122
HEM13	YDR044W	S000002451	Coproporphyrinogen III oxidase, an oxygen requiring enzyme that catalyzes the sixth step in the heme biosynthetic pathway; transcription is repressed by oxygen and heme (via Rox1p and Hap1p)	inviable	KOG1518	1.02083	0.96411	0.04578
HEM15	YOR176W	S000005702	Ferrochelatase, a mitochondrial inner membrane protein, catalyzes the insertion of ferrous iron into protoporphyrin IX, the eighth and final step in the heme biosynthetic pathway	inviable	KOG1321	1.08163	0.96465	0.07246
HEM2	YGL040C	S000003008	Aminolevulinate dehydratase, a homo-octameric enzyme, catalyzes the conversion of 5-aminolevulinate to porphobilinogen, the second step in heme biosynthesis; enzymatic activity is zinc-dependent; localizes to the cytoplasm and nucleus	inviable	KOG2794	1.04167	0.96238	0.05707
HEM3	YDL205C	S000002364	Porphobilinogen deaminase, catalyzes the conversion of 4-porphobilinogen to hydroxymethylbilane, the third step in heme biosynthesis; localizes to the cytoplasm and nucleus; expression is regulated by Hap2p-Hap3p, but not by levels of heme	inviable	KOG2892	1.16667	0.95274	0.11794
HEM4	YOR278W	S000005804	Uroporphyrinogen III synthase, catalyzes the conversion of hydroxymethylbilane to uroporphyrinogen III, the fourth step in heme biosynthesis; deficiency in the human homolog can result in the disease congenital erythropoietic porphyria	inviable	KOG4132	1.04878	0.92249	0.09922
HIP1	YGR191W	S000003423	High-affinity histidine permease, also involved in the transport of manganese ions	inviable	KOG1286	8.86	0.93745	0.68506
HMLALPHA2	YCL067C	S000000572	Silenced copy of ALPHA2 at HML; homeobox-domain protein that associates with Mcm1p in haploid cells to repress a-specific gene expression and interacts with a1p in diploid cells to repress haploid-specific gene expression	inviable	KOG0773	9.72917	0.90871	0.70867
HMRA2	YCR096C	S000000692	Silenced copy of a2 at HMR; similarity to Alpha2p; required along with a1p for inhibiting expression of the HO endonuclease in a/alpha HO/HO diploid cells with an active mating-type interconversion system	inviable	KOG0773	9.72917	0.90871	0.70867
HRP1	YOL123W	S000005483	Subunit of cleavage factor I, a five-subunit complex required for the cleavage and polyadenylation of pre-mRNA 3' ends; RRM-containing heteronuclear RNA binding protein and hnRNPA/B family member that binds to poly (A) signal sequences	inviable	KOG4205	3.59615	0.93074	0.50919
HRR25	YPL204W	S000006125	Protein kinase involved in regulating diverse events including vesicular trafficking, DNA repair, and chromosome segregation; binds the CTD of RNA pol II; homolog of mammalian casein kinase 1delta (CK1delta)	inviable	KOG1164	6.76364	0.83865	0.67753
HRT1	YOL133W	S000005493	RING finger containing subunit of Skp1-Cullin-F-box ubiquitin protein ligases (SCF); required for Gic2p, Far1p, Sic1p and Cln2p degradation; may tether Cdc34p (a ubiquitin conjugating enzyme or E2) and Cdc53p (a cullin) subunits of SCF	inviable	KOG2930	1.66038	0.97376	0.2443
HSF1	YGL073W	S000003041	Trimeric heat shock transcription factor, activates multiple genes in response to stresses that include hyperthermia; recognizes variable heat shock elements (HSEs) consisting of inverted NGAAN repeats; posttranslationally regulated	inviable	KOG0627	4.86	0.87461	0.60327
HSH155	YMR288W	S000004901	U2-snRNP associated splicing factor that forms extensive associations with the branch site-3' splice site-3' exon region upon prespliceosome formation; similarity to the mammalian U2 snRNP-associated splicing factor SAP155	inviable	KOG0213	1.11111	0.98135	0.06901
HSH49	YOR319W	S000005846	U2-snRNP associated splicing factor with similarity to the mammalian splicing factor SAP49; proposed to function as a U2-snRNP assembly factor along with Hsh155p and binding partner Cus1p; contains two RNA recognition motifs (RRM)	inviable	KOG0131	1.13208	0.98135	0.07767
HSP10	YOR020C	S000005546	Mitochondrial matrix co-chaperonin that inhibits the ATPase activity of Hsp60p, a mitochondrial chaperonin; involved in protein folding and sorting in the mitochondria; 10 kD heat shock protein with similarity to E. coli groES	inviable	KOG1641	1.60417	0.89521	0.29319
HSP60	YLR259C	S000004249	Tetradecameric mitochondrial chaperonin required for ATP-dependent folding of precursor polypeptides and complex assembly; prevents aggregation and mediates protein refolding after heat shock; role in mtDNA transmission; phosphorylated	inviable	KOG0356	1.90385	0.92059	0.33281
HTB1	YDR224C	S000002632	Histone H2B, core histone protein required for chromatin assembly and chromosome function; nearly identical to HTB2; Rad6p-Bre1p-Lge1p mediated ubiquitination regulates transcriptional activation, meiotic DSB formation and H3 methylation	inviable	KOG1744	12.7222	0.89133	0.75011
HTS1	YPR033C	S000006237	Cytoplasmic and mitochondrial histidine tRNA synthetase; encoded by a single nuclear gene that specifies two messages; efficient mitochondrial localization requires both a presequence and an amino-terminal sequence	inviable	KOG1936	1.61818	0.97819	0.23103
HYM1	YKL189W	S000001672	Component of the RAM signaling network that is involved in regulation of Ace2p activity and cellular morphogenesis, interacts with Kic1p and Sog2p, localizes to sites of polarized growth during budding and during the mating response	inviable	KOG1566	1.82353	0.95849	0.29021
HYP2	YEL034W	S000000760	Translation elongation factor eIF-5A, previously thought to function in translation initiation; similar to and functionally redundant with Anb1p; structural homolog of bacterial EF-P; undergoes an essential hypusination modification	inviable	KOG3271	1.67308	0.96326	0.25529
IDI1	YPL117C	S000006038	Isopentenyl diphosphate:dimethylallyl diphosphate isomerase (IPP isomerase), catalyzes an essential activation step in the isoprenoid biosynthetic pathway; required for viability	inviable	KOG0142	1.38776	0.93818	0.2036
ILS1	YBL076C	S000000172	Cytoplasmic isoleucine-tRNA synthetase, target of the G1-specific inhibitor reveromycin A	inviable	KOG0434	1.05455	0.99536	0.03073
ILV3	YJR016C	S000003777	Dihydroxyacid dehydratase, catalyzes third step in the common pathway leading to biosynthesis of branched-chain amino acids	inviable	KOG2448	1.6	0.64348	0.49128
IMP3	YHR148W	S000001191	Component of the SSU processome, which is required for pre-18S rRNA processing, essential protein that interacts with Mpp10p and mediates interactions of Imp4p and Mpp10p with U3 snoRNA	inviable	KOG4655	1.06	0.97117	0.05672
IMP4	YNL075W	S000005019	Component of the SSU processome, which is required for pre-18S rRNA processing; interacts with Mpp10p; member of a superfamily of proteins that contain a sigma(70)-like motif and associate with RNAs	inviable	KOG2781	1.03846	0.98261	0.03576
INO80	YGL150C	S000003118	ATPase, subunit of a complex containing actin and several actin-related proteins that has chromatin remodeling activity and 3' to 5' DNA helicase activity in vitro; has a role in modulating stress gene transcription	inviable	KOG0388	1.02222	0.94789	0.06247
IPI1	YHR085W	S000001127	Essential component of the Rix1 complex (with Rix1p and Ipi3p) that is required for processing of ITS2 sequences from 35S pre-rRNA; Rix1 complex associates with Mdn1p in pre-60S ribosomal particles	inviable	KOG2149	1.08333	0.95688	0.08066
IPI3	YNL182C	S000005126	Essential component of the Rix1 complex (Rix1p, Ipi1p, Ipi3p) that is required for processing of ITS2 sequences from 35S pre-rRNA; highly conserved and contains WD40 motifs; Rix1 complex associates with Mdn1p in pre-60S ribosomal particles	inviable	KOG0646	1	0.94992	0.05008
IPL1	YPL209C	S000006130	Aurora kinase subunit of the conserved chromosomal passenger complex (CPC; Ipl1p-Sli15p-Bir1p-Nbl1p), involved in regulating kinetochore-microtubule attachments; helps maintain condensed chromosomes during anaphase and early telophase	inviable	KOG0580	2.24074	0.96486	0.35543
IPP1	YBR011C	S000000215	Cytoplasmic inorganic pyrophosphatase (PPase), homodimer that catalyzes the rapid exchange of oxygens from Pi with water, highly expressed and essential for viability, active-site residues show identity to those from E. coli PPase	inviable	KOG1626	1.90741	0.97513	0.29394
IQG1	YPL242C	S000006163	Essential protein required for determination of budding pattern, promotes localization of axial markers Bud4p and Cdc12p and functionally interacts with Sec3p, localizes to the contractile ring during anaphase, member of the IQGAP family	inviable	KOG2128	2.53333	0.92377	0.41961
IRA1	YBR140C	S000000344	GTPase-activating protein that negatively regulates RAS by converting it from the GTP- to the GDP-bound inactive form, required for reducing cAMP levels under nutrient limiting conditions, mediates membrane association of adenylate cyclase	inviable	KOG1826	2.67391	0.82782	0.49375
IRR1	YIL026C	S000001288	Subunit of the cohesin complex, which is required for sister chromatid cohesion during mitosis and meiosis and interacts with centromeres and chromosome arms, essential for viability	inviable	KOG2011	2.53846	0.93277	0.41455
ISD11	YER048W-A	S000007237	Protein required for mitochondrial iron-sulfur cluster biosynthesis	inviable	KOG3801	1	0.78244	0.21756
JAC1	YGL018C	S000002986	Specialized J-protein that functions with Hsp70 in Fe-S cluster biogenesis in mitochondria, involved in iron metabolism; contains a J domain typical to J-type chaperones; localizes to the mitochondrial matrix	inviable	KOG3192	1	0.95541	0.04459
JIP5	YPR169W	S000006373	Essential protein required for biogenesis of the large ribosomal subunit; interacts with proteins involved in RNA processing, ribosome biogenesis, ubiquitination and demethylation; similar to WDR55, a human WD repeat protein	inviable	KOG2444	1.02273	0.94224	0.06829
KAE1	YKR038C	S000001746	Highly conserved putative glycoprotease proposed to be involved in transcription as a component of the EKC protein complex with Bud32p, Cgi121p, Pcc1p, and Gon7p; also identified as a component of the KEOPS protein complex	inviable	KOG2708	1.03774	0.98742	0.0307
KAP95	YLR347C	S000004339	Karyopherin beta, forms a complex with Srp1p/Kap60p; interacts with nucleoporins to mediate nuclear import of NLS-containing cargo proteins via the nuclear pore complex; regulates PC biosynthesis; GDP-to-GTP exchange factor for Gsp1p	inviable	KOG1241	1.03922	0.9777	0.04093
KAR2	YJL034W	S000003571	ATPase involved in protein import into the ER, also acts as a chaperone to mediate protein folding in the ER and may play a role in ER export of soluble proteins; regulates the unfolded protein response via interaction with Ire1p	inviable	KOG0100	1.90196	0.94956	0.31147
KIN28	YDL108W	S000002266	Serine/threonine protein kinase, subunit of the transcription factor TFIIH; involved in transcription initiation at RNA polymerase II promoters	inviable	KOG0659	1.65455	0.98212	0.23647
KOG1	YHR186C	S000001229	Subunit of TORC1, a rapamycin-sensitive complex involved in growth control that contains Tor1p or Tor2p, Lst8p and Tco89p; contains four HEAT repeats and seven WD-40 repeats; may act as a scaffold protein to couple TOR and its effectors	inviable	KOG1517	1.26	0.95052	0.15321
KRE29	YER038C	S000000840	Essential subunit of the Mms21-Smc5-Smc6 complex, required for growth and DNA repair; heterozygous mutant shows haploinsufficiency in K1 killer toxin resistance	inviable	KOG4599	1.13158	0.89031	0.16305
KRE33	YNL132W	S000005076	Essential protein, required for biogenesis of the small ribosomal subunit; heterozygous mutant shows haploinsufficiency in K1 killer toxin resistance	inviable	KOG2036	1.0566	0.98596	0.04081
KRE5	YOR336W	S000005863	Protein required for beta-1,6 glucan biosynthesis; mutations result in aberrant morphology and severe growth defects	inviable	KOG1879	1.62	0.96098	0.24498
KRI1	YNL308C	S000005252	Essential nucleolar protein required for 40S ribosome biogenesis; physically and functionally interacts with Krr1p	inviable	KOG2409	1.06383	0.95546	0.07365
KRR1	YCL059C	S000000564	Essential nucleolar protein required for the synthesis of 18S rRNA and for the assembly of 40S ribosomal subunit	inviable	KOG2874	1.07407	0.98939	0.04533
KRS1	YDR037W	S000002444	Lysyl-tRNA synthetase	inviable	KOG1885	1.41818	0.98518	0.17272
KSH1	YNL024C-A	S000028698	Essential protein suggested to function early in the secretory pathway; inviability is suppressed by overexpression of Golgi protein Tvp23p; ortholog of human Kish	inviable	KOG3808	1.34211	0.88274	0.23803
LAS1	YKR063C	S000001771	Essential nuclear protein possibly involved in bud formation and morphogenesis; mutants require the SSD1-v allele for viability	inviable	KOG2425	1.02128	0.95882	0.05122
LAS17	YOR181W	S000005707	Actin assembly factor, activates the Arp2/3 protein complex that nucleates branched actin filaments; localizes with the Arp2/3 complex to actin patches; homolog of the human Wiskott-Aldrich syndrome protein (WASP)	inviable	KOG3671	1.60417	0.9396	0.25815
LCB1	YMR296C	S000004911	Component of serine palmitoyltransferase, responsible along with Lcb2p for the first committed step in sphingolipid synthesis, which is the condensation of serine with palmitoyl-CoA to form 3-ketosphinganine	inviable	KOG1358	1.11538	0.96925	0.08225
LCB2	YDR062W	S000002469	Component of serine palmitoyltransferase, responsible along with Lcb1p for the first committed step in sphingolipid synthesis, which is the condensation of serine with palmitoyl-CoA to form 3-ketosphinganine	inviable	KOG1357	1.68519	0.97639	0.24786
LCP5	YER127W	S000000929	Essential protein involved in maturation of 18S rRNA; depletion leads to inhibited pre-rRNA processing and reduced polysome levels; localizes primarily to the nucleolus	inviable	KOG3117	1.02174	0.95341	0.05679
LSG1	YGL099W	S000003067	Putative GTPase involved in 60S ribosomal subunit biogenesis; required for the release of Nmd3p from 60S subunits in the cytoplasm	inviable	KOG1424	1.76364	0.9811	0.26123
LSM2	YBL026W	S000000122	Lsm (Like Sm) protein; part of heteroheptameric complexes (Lsm2p-7p and either Lsm1p or 8p): cytoplasmic Lsm1p complex involved in mRNA decay; nuclear Lsm8p complex part of U6 snRNP and possibly involved in processing tRNA, snoRNA, and rRNA	inviable	KOG3448	1.06818	0.93592	0.09444
LSM3	YLR438C-A	S000006434	Lsm (Like Sm) protein; part of heteroheptameric complexes (Lsm2p-7p and either Lsm1p or 8p): cytoplasmic Lsm1p complex involved in mRNA decay; nuclear Lsm8p complex part of U6 snRNP and possibly involved in processing tRNA, snoRNA, and rRNA	inviable	KOG3460	1.10417	0.95566	0.09054
LSM4	YER112W	S000000914	Lsm (Like Sm) protein; part of heteroheptameric complexes (Lsm2p-7p and either Lsm1p or 8p): cytoplasmic Lsm1p complex involved in mRNA decay; nuclear Lsm8p complex part of U6 snRNP and possibly involved in processing tRNA, snoRNA, and rRNA	inviable	KOG3293	1.02041	0.9693	0.04044
LSM5	YER146W	S000000948	Lsm (Like Sm) protein; part of heteroheptameric complexes (Lsm2p-7p and either Lsm1p or 8p): cytoplasmic Lsm1p complex involved in mRNA decay; nuclear Lsm8p complex part of U6 snRNP and possibly involved in processing tRNA, snoRNA, and rRNA	inviable	KOG1775	1.15556	0.92111	0.14313
LSM8	YJR022W	S000003783	Lsm (Like Sm) protein; forms heteroheptameric complex (with Lsm2p, Lsm3p, Lsm4p, Lsm5p, Lsm6p, and Lsm7p) that is part of spliceosomal U6 snRNP and is also implicated in processing of pre-tRNA, pre-snoRNA, and pre-rRNA	inviable	KOG1784	1.02632	0.90534	0.10634
LST8	YNL006W	S000004951	Protein required for the transport of amino acid permease Gap1p from the Golgi to the cell surface; component of the TOR signaling pathway; associates with both Tor1p and Tor2p; contains a WD-repeat	inviable	KOG0315	1.04167	0.96238	0.05707
LUC7	YDL087C	S000002245	Essential protein associated with the U1 snRNP complex; splicing factor involved in recognition of 5' splice site; contains two zinc finger motifs; N-terminal zinc finger binds pre-mRNA	inviable	KOG0796	2.2549	0.95861	0.36162
MAK11	YKL021C	S000001504	Protein involved in an early, nucleolar step of 60S ribosomal subunit biogenesis; essential for cell growth and replication of killer M1 dsRNA virus; contains four beta-transducin repeats	inviable	KOG0294	1.0625	0.96081	0.06788
MAK16	YAL025C	S000000023	Essential nuclear protein, constituent of 66S pre-ribosomal particles; required for maturation of 25S and 5.8S rRNAs; required for maintenance of M1 satellite double-stranded RNA of the L-A virus	inviable	KOG3064	1.03846	0.98261	0.03576
MAK21	YDR060W	S000002467	Constituent of 66S pre-ribosomal particles, required for large (60S) ribosomal subunit biogenesis; involved in nuclear export of pre-ribosomes; required for maintenance of dsRNA virus; homolog of human CAATT-binding protein	inviable	KOG2038	1.02083	0.96411	0.04578
MAK5	YBR142W	S000000346	Essential nucleolar protein, putative DEAD-box RNA helicase required for maintenance of M1 dsRNA virus; involved in biogenesis of large (60S) ribosomal subunits	inviable	KOG0347	1.07547	0.98464	0.05054
MAS1	YLR163C	S000004153	Smaller subunit of the mitochondrial processing protease (MPP), essential processing enzyme that cleaves the N-terminal targeting sequences from mitochondrially imported proteins	inviable	KOG0960	1.81132	0.97725	0.27388
MAS2	YHR024C	S000001066	Larger subunit of the mitochondrial processing protease (MPP), essential processing enzyme that cleaves the N-terminal targeting sequences from mitochondrially imported proteins	inviable	KOG2067	1.11765	0.9725	0.08011
MATALPHA2	YCR039C	S000000635	Homeobox-domain protein that, with Mcm1p, represses a-specific genes in haploids; acts with A1p to repress transcription of haploid-specific genes in diploids; one of two genes encoded by the MATalpha mating type cassette	inviable	KOG0773	9.72917	0.90871	0.70867
MCD1	YDL003W	S000002161	Essential subunit of the cohesin complex required for sister chromatid cohesion in mitosis and meiosis; apoptosis induces cleavage and translocation of a C-terminal fragment to mitochondria; expression peaks in S phase	inviable	KOG1213	2.31373	0.9542	0.37269
MCD4	YKL165C	S000001648	Protein involved in glycosylphosphatidylinositol (GPI) anchor synthesis; multimembrane-spanning protein that localizes to the endoplasmic reticulum; highly conserved among eukaryotes	inviable	KOG2124	1.09091	0.92419	0.11516
MCM1	YMR043W	S000004646	Transcription factor involved in cell-type-specific transcription and pheromone response; plays a central role in the formation of both repressor and activator complexes	inviable	KOG0015	1.27273	0.92337	0.18152
MCM10	YIL150C	S000001412	Essential chromatin-associated protein involved in the initiation of DNA replication; required for the association of the MCM2-7 complex with replication origins	inviable	KOG3056	1.08889	0.94293	0.09638
MCM2	YBL023C	S000000119	Protein involved in DNA replication; component of the Mcm2-7 hexameric complex that binds chromatin as a part of the pre-replicative complex	inviable	KOG0477	1.70909	0.97362	0.25526
MCM3	YEL032W	S000000758	Protein involved in DNA replication; component of the Mcm2-7 hexameric complex that binds chromatin as a part of the pre-replicative complex	inviable	KOG0479	1.07692	0.97745	0.0581
MCM4	YPR019W	S000006223	Essential helicase component of heterohexameric MCM2-7 complexes which bind pre-replication complexes on DNA and melt the DNA prior to replication; accumulates in the nucleus in G1; homolog of S. pombe Cdc21p	inviable	KOG0478	1.07407	0.98939	0.04533
MCM5	YLR274W	S000004264	Component of the hexameric MCM complex, which is important for priming origins of DNA replication in G1 and becomes an active ATP-dependent helicase that promotes DNA melting and elongation when activated by Cdc7p-Dbf4p in S-phase	inviable	KOG0481	1.13462	0.96368	0.09529
MCM6	YGL201C	S000003169	Protein involved in DNA replication; component of the Mcm2-7 hexameric complex that binds chromatin as a part of the pre-replicative complex	inviable	KOG0480	2.24074	0.97358	0.34961
MCM7	YBR202W	S000000406	Component of the hexameric MCM complex, which is important for priming origins of DNA replication in G1 and becomes an active ATP-dependent helicase that promotes DNA melting and elongation when activated by Cdc7p-Dbf4p in S-phase	inviable	KOG0482	1.03846	0.98261	0.03576
MDN1	YLR106C	S000004096	Huge dynein-related AAA-type ATPase (midasin), forms extended pre-60S particle with the Rix1 complex (Rix1p-Ipi1p-Ipi3p), may mediate ATP-dependent remodeling of 60S subunits and subsequent export from nucleoplasm to cytoplasm	inviable	KOG1808	1.9434	0.96615	0.30695
MEC1	YBR136W	S000000340	Genome integrity checkpoint protein and PI kinase superfamily member; signal transducer required for cell cycle arrest and transcriptional responses prompted by damaged or unreplicated DNA; monitors and participates in meiotic recombination	inviable	KOG0890	1.07843	0.97247	0.06356
MED6	YHR058C	S000001100	Subunit of the RNA polymerase II mediator complex; associates with core polymerase subunits to form the RNA polymerase II holoenzyme; essential for transcriptional regulation	inviable	KOG3169	1.04	0.9727	0.04619
MED7	YOL135C	S000005495	Subunit of the RNA polymerase II mediator complex; associates with core polymerase subunits to form the RNA polymerase II holoenzyme; essential for transcriptional regulation	inviable	KOG0570	1.04651	0.93455	0.08645
MES1	YGR264C	S000003496	Methionyl-tRNA synthetase, forms a complex with glutamyl-tRNA synthetase (Gus1p) and Arc1p, which increases the catalytic efficiency of both tRNA synthetases; also has a role in nuclear export of tRNAs	inviable	KOG1247	1.06383	0.95546	0.07365
MET30	YIL046W	S000001308	F-box protein containing five copies of the WD40 motif, controls cell cycle function, sulfur metabolism, and methionine biosynthesis as part of the ubiquitin ligase complex; interacts with and regulates Met4p, localizes within the nucleus	inviable	KOG0274	6.25926	0.95357	0.61885
MEX67	YPL169C	S000006090	Poly(A)RNA binding protein involved in nuclear mRNA export, component of the nuclear pore; ortholog of human TAP	inviable	KOG3763	3.1087	0.87459	0.50396
MGE1	YOR232W	S000005758	Mitochondrial matrix cochaperone, acts as a nucleotide release factor for Ssc1p in protein translocation and folding; also acts as cochaperone for Ssq1p in folding of Fe-S cluster proteins; homolog of E. coli GrpE	inviable	KOG3003	1.53846	0.95888	0.22693
MIA40	YKL195W	S000001678	Essential protein of the mitochondrial intermembrane space (IMS); promotes retention of newly imported proteins; may do so by stabilizing client protein folding as part of a disulfide relay system or transferring metal to client proteins	inviable	KOG4149	1.28889	0.92379	0.1863
MMF1	YIL051C	S000001313	Mitochondrial protein required for transamination of isoleucine but not of valine or leucine; may regulate specificity of branched-chain transaminases Bat1p and Bat2p; interacts genetically with mitochondrial ribosomal protein genes	inviable	KOG2317	1.89583	0.91646	0.3344
MMS21	YEL019C	S000000745	SUMO ligase involved in chromosomal organization and DNA repair; essential subunit of the Mms21-Smc5-Smc6 complex; mutants are sensitive to methyl methanesulfonate and show increased spontaneous mutation and mitotic recombination	inviable	KOG2979	1.05405	0.89313	0.13007
MNP1	YGL068W	S000003036	Protein associated with the mitochondrial nucleoid; putative mitochondrial ribosomal protein with similarity to E. coli L7/L12 ribosomal protein; required for normal respiratory growth	inviable	KOG1715	1.17778	0.9059	0.16527
MOB1	YIL106W	S000001368	Component of the mitotic exit network; associates with and is required for the activation and Cdc15p-dependent phosphorylation of the Dbf2p kinase; required for cytokinesis and cell separation; component of the CCR4 transcriptional complex	inviable	KOG0440	2.53846	0.97076	0.39071
MOB2	YFL034C-B	S000001859	Component of the RAM signaling network, that activates the Cbk1p kinase, thereby facilitating the Ace2p-dependent daughter cell-specific transcription of genes involved in cell separation; similar to Mob1p	inviable	KOG0440	2.53846	0.97076	0.39071
MOT1	YPL082C	S000006003	Essential abundant protein involved in regulation of transcription, removes Spt15p (TBP) from DNA via its C-terminal ATPase activity, forms a complex with TBP that binds TATA DNA with high affinity but with altered specificity	inviable	KOG0392	1.18367	0.95136	0.12556
MPE1	YKL059C	S000001542	Essential conserved subunit of CPF (cleavage and polyadenylation factor), plays a role in 3' end formation of mRNA via the specific cleavage and polyadenylation of pre-mRNA, contains a putative RNA-binding zinc knuckle motif	inviable	KOG0314	3.76923	0.5251	0.72953
MPP10	YJR002W	S000003762	Component of the SSU processome and 90S preribosome, required for pre-18S rRNA processing, interacts with and controls the stability of Imp3p and Imp4p, essential for viability; similar to human Mpp10p	inviable	KOG2600	1.05769	0.97876	0.04831
MPS1	YDL028C	S000002186	Dual-specificity kinase required for spindle pole body (SPB) duplication and spindle checkpoint function; substrates include SPB proteins Spc42p, Spc110p, and Spc98p, mitotic exit network protein Mob1p, and checkpoint protein Mad1p	inviable	KOG0596	1.02	0.97437	0.03523
MRD1	YPR112C	S000006316	Essential conserved protein that is part of the 90S preribosome; required for production of 18S rRNA and small ribosomal subunit; contains five consensus RNA-binding domains	inviable	KOG0110	1.1875	0.94971	0.12849
MRS6	YOR370C	S000005897	Rab escort protein, forms a complex with the Ras-like small GTPase Ypt1p that is required for the prenylation of Ypt1p by protein geranylgeranyltransferase type II (Bet2p-Bet4p); sequence similarity to mammalian choroideraemia gene	inviable	KOG1439	1.92727	0.98277	0.29209
MSL5	YLR116W	S000004106	Component of the commitment complex, which defines the first step in the splicing pathway; essential protein that interacts with Mud2p and Prp40p, forming a bridge between the intron ends; also involved in nuclear retention of pre-mRNA	inviable	KOG0119	1.04082	0.96759	0.05157
MSS4	YDR208W	S000002616	Phosphatidylinositol-4-phosphate 5-kinase, involved in actin cytoskeleton organization and cell morphogenesis; multicopy suppressor of stt4 mutation	inviable	KOG0229	5.2963	0.93344	0.5944
MTR10	YOR160W	S000005686	Nuclear import receptor, mediates the nuclear localization of proteins involved in mRNA-nucleus export; promotes dissociation of mRNAs from the nucleus-cytoplasm mRNA shuttling protein Npl3p; required for retrograde import of mature tRNAs	inviable	KOG2081	1.06522	0.94999	0.07955
MTR3	YGR158C	S000003390	Exosome non-catalytic core component; involved in 3'-5' RNA processing and degradation in both the nucleus and the cytoplasm; has similarity to E. coli RNase PH and to human hMtr3p (EXOSC6)	inviable	KOG1068	1.6875	0.95244	0.26681
MTR4	YJL050W	S000003586	ATP-dependent 3'-5' RNA helicase of the Dead-box family, involved in nuclear RNA processing and degradation both as a component of the TRAMP complex and in TRAMP independent processes; has a KOW domain that shows RNA binding activity	inviable	KOG0948	1.25926	0.97788	0.12858
MVD1	YNR043W	S000005326	Mevalonate pyrophosphate decarboxylase, essential enzyme involved in the biosynthesis of isoprenoids and sterols, including ergosterol; acts as a homodimer	inviable	KOG2833	1.0625	0.96081	0.06788
MYO1	YHR023W	S000001065	Type II myosin heavy chain, required for wild-type cytokinesis and cell separation; localizes to the actomyosin ring; binds to myosin light chains Mlc1p and Mlc2p through its IQ1 and IQ2 motifs respectively	inviable	KOG0161	13.3061	0.87667	0.75967
MYO2	YOR326W	S000005853	One of two type V myosin motors (along with MYO4) involved in actin-based transport of cargos; required for the polarized delivery of secretory vesicles, the vacuole, late Golgi elements, peroxisomes, and the mitotic spindle	inviable	KOG0160	5.98077	0.922	0.62299
NAB2	YGL122C	S000003090	Nuclear polyadenylated RNA-binding protein required for nuclear mRNA export and poly(A) tail length control; binds nuclear pore protein Mlp1p; autoregulates mRNA levels; related to human hnRNPs; nuclear localization sequence binds Kap104p	inviable	KOG3702	1.0625	0.96081	0.06788
NAB3	YPL190C	S000006111	Single stranded RNA binding protein; acidic ribonucleoprotein; required for termination of non-poly(A) transcripts and efficient splicing; interacts with Nrd1p	inviable	KOG0118	24.8889	0.9418	0.81122
NAF1	YNL124W	S000005068	RNA-binding protein required for the assembly of box H/ACA snoRNPs and thus for pre-rRNA processing, forms a complex with Shq1p and interacts with H/ACA snoRNP components Nhp2p and Cbf5p; similar to Gar1p	inviable	KOG2236	1.02439	0.92447	0.0866
NAN1	YPL126W	S000006047	U3 snoRNP protein, component of the small (ribosomal) subunit (SSU) processosome containing U3 snoRNA; required for the biogenesis of18S rRNA	inviable	KOG1963	1.17308	0.97266	0.10196
NAR1	YNL240C	S000005184	Component of the cytosolic iron-sulfur (FeS) protein assembly machinery, required for maturation of cytosolic and nuclear FeS proteins and for normal resistance to oxidative stress; homologous to human Narf	inviable	KOG2439	1.45455	0.98376	0.18431
NAT2	YGR147C	S000003379	Protein with an apparent role in acetylation of N-terminal methionine residues	inviable	KOG4526	1.04545	0.94037	0.0803
NBP35	YGL091C	S000003059	Essential iron-sulfur cluster binding protein localized in the cytoplasm; forms a complex with Cfd1p that is involved in iron-sulfur protein assembly in the cytosol; similar to P-loop NTPases	inviable	KOG3022	2.8	0.98383	0.41205
NCB2	YDR397C	S000002805	Subunit of a heterodimeric NC2 transcription regulator complex with Bur6p; complex binds to TBP and can repress transcription by preventing preinitiation complex assembly or stimulate activated transcription; homologous to human NC2beta	inviable	KOG0871	1.04255	0.95705	0.06268
NCP1	YHR042W	S000001084	NADP-cytochrome P450 reductase; involved in ergosterol biosynthesis; associated and coordinately regulated with Erg11p	inviable	KOG1158	4	0.97387	0.51307
NEO1	YIL048W	S000001310	Putative aminophospholipid translocase (flippase) involved in endocytosis and vacuolar biogenesis; localizes to endosomes and the Golgi aparatus	inviable	KOG0210	1.77358	0.94806	0.28811
NFS1	YCL017C	S000000522	Cysteine desulfurase involved in iron-sulfur cluster (Fe/S) biogenesis; required for the post-transcriptional thio-modification of mitochondrial and cytoplasmic tRNAs; essential protein located predominantly in mitochondria	inviable	KOG1549	2.18182	0.96918	0.34386
NHP2	YDL208W	S000002367	Nuclear protein related to mammalian high mobility group (HMG) proteins, essential for function of H/ACA-type snoRNPs, which are involved in 18S rRNA processing	inviable	KOG3167	1.06	0.96871	0.05911
NIC96	YFR002W	S000001898	Component of the nuclear pore complex, required for nuclear pore formation; forms a subcomplex with Nsp1p, Nup57p, and Nup49p	inviable	KOG2168	1.10204	0.96339	0.08229
NIP1	YMR309C	S000004926	eIF3c subunit of the eukaryotic translation initiation factor 3 (eIF3), involved in the assembly of preinitiation complex and start codon selection	inviable	KOG1076	1.15556	0.93943	0.12609
NIP7	YPL211W	S000006132	Nucleolar protein required for 60S ribosome subunit biogenesis, constituent of 66S pre-ribosomal particles; physically interacts with Nop8p and the exosome subunit Rrp43p	inviable	KOG3492	1.01961	0.97935	0.03011
NMD3	YHR170W	S000001213	Protein involved in nuclear export of the large ribosomal subunit; acts as a Crm1p-dependent adapter protein for export of nascent ribosomal subunits through the nuclear pore complex	inviable	KOG2613	1.07692	0.97979	0.05585
NMT1	YLR195C	S000004185	N-myristoyl transferase, catalyzes the cotranslational, covalent attachment of myristic acid to the N-terminal glycine residue of several proteins involved in cellular growth and signal transduction	inviable	KOG2779	1.60377	0.96818	0.23549
NOB1	YOR056C	S000005582	Essential nuclear protein involved in proteasome maturation and synthesis of 40S ribosomal subunits; required for cleavage of the 20S pre-rRNA to generate the mature 18S rRNA	inviable	KOG2463	1	0.97117	0.02883
NOC2	YOR206W	S000005732	Protein that forms a nucleolar complex with Mak21p that binds to 90S and 66S pre-ribosomes, as well as a nuclear complex with Noc3p that binds to 66S pre-ribosomes; both complexes mediate intranuclear transport of ribosomal precursors	inviable	KOG2256	1.08511	0.95402	0.08416
NOC3	YLR002C	S000003992	Protein that forms a nuclear complex with Noc2p that binds to 66S ribosomal precursors to mediate their intranuclear transport; also binds to chromatin to promote the association of DNA replication factors and replication initiation	inviable	KOG2153	1.03922	0.9777	0.04093
NOC4	YPR144C	S000006348	Nucleolar protein, forms a complex with Nop14p that mediates maturation and nuclear export of 40S ribosomal subunits	inviable	KOG2154	1.02326	0.93645	0.07425
NOG1	YPL093W	S000006014	Putative GTPase that associates with free 60S ribosomal subunits in the nucleolus and is required for 60S ribosomal subunit biogenesis; constituent of 66S pre-ribosomal particles; member of the ODN family of nucleolar G-proteins	inviable	KOG1490	1.20755	0.96887	0.11832
NOG2	YNR053C	S000005336	Putative GTPase that associates with pre-60S ribosomal subunits in the nucleolus and is required for their nuclear export and maturation	inviable	KOG2423	1.05556	0.99071	0.03572
NOP1	YDL014W	S000002172	Nucleolar protein, component of the small subunit processome complex, which is required for processing of pre-18S rRNA; has similarity to mammalian fibrillarin	inviable	KOG1596	1.43137	0.94619	0.20913
NOP10	YHR072W-A	S000007455	Constituent of small nucleolar ribonucleoprotein particles containing H/ACA-type snoRNAs, which are required for pseudouridylation and processing of pre-18S rRNA	inviable	KOG3503	1.17391	0.94175	0.1308
NOP14	YDL148C	S000002307	Nucleolar protein, forms a complex with Noc4p that mediates maturation and nuclear export of 40S ribosomal subunits; also present in the small subunit processome complex, which is required for processing of pre-18S rRNA	inviable	KOG2147	1.0625	0.96081	0.06788
NOP15	YNL110C	S000005054	Constituent of 66S pre-ribosomal particles, involved in 60S ribosomal subunit biogenesis; localizes to both nucleolus and cytoplasm	inviable	KOG4208	1.18367	0.94881	0.1279
NOP2	YNL061W	S000005005	Probable RNA m(5)C methyltransferase, essential for processing and maturation of 27S pre-rRNA and large ribosomal subunit biogenesis; localized to the nucleolus; constituent of 66S pre-ribosomal particles	inviable	KOG1122	1.78182	0.97799	0.26734
NOP4	YPL043W	S000005964	Nucleolar protein, essential for processing and maturation of 27S pre-rRNA and large ribosomal subunit biogenesis; constituent of 66S pre-ribosomal particles; contains four RNA recognition motifs (RRMs)	inviable	KOG0127	1.07692	0.97979	0.05585
NOP53	YPL146C	S000006067	Nucleolar protein; involved in biogenesis of the 60S subunit of the ribosome; interacts with rRNA processing factors Cbf5p and Nop2p; null mutant is viable but growth is severely impaired	inviable	KOG2823	1.04651	0.93455	0.08645
NOP56	YLR197W	S000004187	Essential evolutionarily-conserved nucleolar protein component of the box C/D snoRNP complexes that direct 2'-O-methylation of pre-rRNA during its maturation; overexpression causes spindle orientation defects	inviable	KOG2573	1.03922	0.9777	0.04093
NOP58	YOR310C	S000005837	Protein involved in pre-rRNA processing, 18S rRNA synthesis, and snoRNA synthesis; component of the small subunit processome complex, which is required for processing of pre-18S rRNA	inviable	KOG2572	1.11538	0.97521	0.07661
NOP7	YGR103W	S000003335	Component of several different pre-ribosomal particles; forms a complex with Ytm1p and Erb1p that is required for maturation of the large ribosomal subunit; required for exit from G<sub>0</sub> and the initiation of cell proliferation	inviable	KOG2481	1.06122	0.96604	0.06224
NOP9	YJL010C	S000003547	Essential subunit of U3-containing 90S preribosome involved in production of 18S rRNA and assembly of small ribosomal subunit; also part of pre-40S ribosome and required for its export into cytoplasm; binds RNA and contains pumilio domain	inviable	KOG2188	1	0.93858	0.06142
NPA3	YJR072C	S000003833	Essential, conserved, cytoplasmic ATPase; phosphorylated by the Pcl1p-Pho85p kinase complex	inviable	KOG1532	1.05882	0.9698	0.05752
NRD1	YNL251C	S000005195	RNA-binding protein that interacts with the C-terminal domain of the RNA polymerase II large subunit (Rpo21p), preferentially at phosphorylated Ser5; required for transcription termination and 3' end maturation of nonpolyadenylated RNAs	inviable	KOG0132	1.51163	0.90793	0.26154
NSA1	YGL111W	S000003079	Constituent of 66S pre-ribosomal particles, involved in 60S ribosomal subunit biogenesis	inviable	KOG3881	1.02632	0.90534	0.10634
NSA2	YER126C	S000000928	Protein constituent of 66S pre-ribosomal particles, contributes to processing of the 27S pre-rRNA	inviable	KOG3163	1.39623	0.93834	0.20589
NSE1	YLR007W	S000003997	Essential subunit of the Mms21-Smc5-Smc6 complex; nuclear protein required for DNA repair and growth; has a nonstructural role in the maintenance of chromosomes	inviable	KOG4718	1.02326	0.93645	0.07425
NSE3	YDR288W	S000002696	Essential subunit of the Mms21-Smc5-Smc6 complex; protein of unknown function; required for DNA repair and growth	inviable	KOG4562	11.175	0.7423	0.77795
NSE4	YDL105W	S000002263	Nuclear protein that plays a role in the function of the Smc5p-Rhc18p complex	inviable	KOG2866	1.04	0.9727	0.04619
NSP1	YJL041W	S000003577	Essential component of the nuclear pore complex, which mediates nuclear import and export, found in both the Nup82 and Nic96 complexes	inviable	KOG2196	1.10417	0.95812	0.0882
NTF2	YER009W	S000000811	Nuclear envelope protein, interacts with GDP-bound Gsp1p and with proteins of the nuclear pore to transport Gsp1p into the nucleus where it is an essential player in nucleocytoplasmic transport	inviable	KOG2104	1.29167	0.94199	0.17116
NUD1	YOR373W	S000005900	Component of the spindle pole body outer plaque, required for exit from mitosis	inviable	KOG0531	9.83636	0.94772	0.69782
NUF2	YOL069W	S000005430	Component of the evolutionarily conserved kinetochore-associated Ndc80 complex (Ndc80p-Nuf2p-Spc24p-Spc25p); involved in chromosome segregation, spindle checkpoint activity and kinetochore clustering	inviable	KOG4438	1.04444	0.94605	0.0743
NUG1	YER006W	S000000808	GTPase that associates with nuclear 60S pre-ribosomes, required for export of 60S ribosomal subunits from the nucleus	inviable	KOG2484	1.58182	0.98269	0.21866
NUP1	YOR098C	S000005624	Nuclear pore complex (NPC) subunit, involved in protein import/export and in export of RNAs, possible karyopherin release factor that accelerates release of karyopherin-cargo complexes after transport across NPC; potential Cdc28p substrate	inviable	KOG4719	1.35	0.89123	0.23295
NUP116	YMR047C	S000004650	Subunit of the Nup82 subcomplex of the nuclear pore complex; localized to both sides of the pore; contains a repetitive GLFG motif that interacts with mRNA export factor Mex67p and with karyopherin Kap95p; homologous to Nup100p	inviable	KOG0845	2.41509	0.96717	0.37765
NUP145	YGL092W	S000003060	Essential nucleoporin, catalyzes its own cleavage in vivo to generate a C-terminal fragment that assembles into the Nup84p subcomplex of the nuclear pore complex, and an N-terminal fragment of unknown function that is homologous to Nup100p	inviable	KOG0845	2.41509	0.96717	0.37765
NUP159	YIL115C	S000001377	Nucleoporin, subunit of the nuclear pore complex that is found exclusively on the cytoplasmic side, member of the Nup82 subcomplex, required for mRNA export	inviable	KOG3630	1.04348	0.95162	0.06842
NUP192	YJL039C	S000003576	Essential structural subunit of the nuclear pore complex (NPC), localizes to the nuclear periphery of nuclear pores, homologous to human p205	inviable	KOG1835	1.08333	0.95437	0.08307
NUP49	YGL172W	S000003140	Subunit of the Nsp1p-Nup57p-Nup49p-Nic96p subcomplex of the nuclear pore complex (NPC), required for nuclear export of ribosomes	inviable	KOG0845	2.41509	0.96717	0.37765
NUP57	YGR119C	S000003351	Nucleoporin, essential subunit of the nuclear pore complex (NPC), functions as the organizing center of an NPC subcomplex containing Nsp1p, Nup49p, Nup57p, and Nic96p	inviable	KOG3091	1.06383	0.95546	0.07365
NUP85	YJR042W	S000003803	Subunit of the Nup84p subcomplex of the nuclear pore complex (NPC), required for assembly of the subcomplex and also for formation of the nucleocytoplasmic Gsp1p concentration gradient that plays a role in nuclear trafficking	inviable	KOG2271	1.02174	0.95341	0.05679
NUS1	YDL193W	S000002352	Putative prenyltransferase, required for cell viability; proposed to be involved in protein trafficking because tet-repressible mutant shows accumulation of hypoglycosylated forms of CPY	inviable	KOG2818	1.06818	0.93869	0.09176
NUT2	YPR168W	S000006372	Subunit of the RNA polymerase II mediator complex; associates with core polymerase subunits to form the RNA polymerase II holoenzyme; required for transcriptional activation and has a role in basal transcription	inviable	KOG3046	1.06667	0.94441	0.08558
OLE1	YGL055W	S000003023	Delta(9) fatty acid desaturase, required for monounsaturated fatty acid synthesis and for normal distribution of mitochondria	inviable	KOG1600	2.47059	0.92403	0.41212
ORC1	YML065W	S000004530	Largest subunit of the origin recognition complex, which directs DNA replication by binding to replication origins and is also involved in transcriptional silencing; exhibits ATPase activity	inviable	KOG1514	1.07407	0.98939	0.04533
ORC2	YBR060C	S000000264	Subunit of the origin recognition complex, which directs DNA replication by binding to replication origins and is also involved in transcriptional silencing; interacts with Spp1p and with trimethylated histone H3; phosphorylated by Cdc28p	inviable	KOG2928	1	0.97117	0.02883
ORC3	YLL004W	S000003927	Subunit of the origin recognition complex, which directs DNA replication by binding to replication origins and is also involved in transcriptional silencing	inviable	KOG2538	1.02222	0.94789	0.06247
ORC4	YPR162C	S000006366	Subunit of the origin recognition complex, which directs DNA replication by binding to replication origins and is also involved in transcriptional silencing	inviable	KOG2228	1.04255	0.95705	0.06268
ORC5	YNL261W	S000005205	Subunit of the origin recognition complex, which directs DNA replication by binding to replication origins and is also involved in transcriptional silencing	inviable	KOG2543	1.04167	0.96238	0.05707
OST1	YJL002C	S000003539	Alpha subunit of the oligosaccharyltransferase complex of the ER lumen, which catalyzes asparagine-linked glycosylation of newly synthesized proteins	inviable	KOG2291	1.10417	0.95566	0.09054
OST2	YOR103C	S000005629	Epsilon subunit of the oligosaccharyltransferase complex of the ER lumen, which catalyzes asparagine-linked glycosylation of newly synthesized proteins	inviable	KOG1746	1.0625	0.95825	0.07036
PAB1	YER165W	S000000967	Poly(A) binding protein, part of the 3'-end RNA-processing complex, mediates interactions between the 5' cap structure and the 3' mRNA poly(A) tail, involved in control of poly(A) tail length, interacts with translation factor eIF-4G	inviable	KOG0123	5.36364	0.93288	0.59719
PAM16	YJL104W	S000003640	Constituent of the import motor (PAM complex) component of the Translocase of the Inner Mitochondrial membrane (TIM23 complex); forms a 1:1 subcomplex with Pam18p and inhibits its cochaperone activity; contains a J-like domain	inviable	KOG3442	1.19048	0.91564	0.1608
PAM18	YLR008C	S000003998	Constituent of the import motor (PAM complex) component of the Translocase of the Inner Mitochondrial membrane (TIM23 complex); essential J-protein cochaperone that stimulates Ssc1p ATPase activity to drive import; inhibited by Pam16p	inviable	KOG0723	2.17647	0.93015	0.36951
PAN1	YIR006C	S000001445	Part of actin cytoskeleton-regulatory complex Pan1p-Sla1p-End3p, associates with actin patches on the cell cortex; promotes protein-protein interactions essential for endocytosis; previously thought to be a subunit of poly(A) ribonuclease	inviable	KOG0998	3.07843	0.95967	0.45304
PAP1	YKR002W	S000001710	Poly(A) polymerase, one of three factors required for mRNA 3'-end polyadenylation, forms multiprotein complex with polyadenylation factor I (PF I), also required for mRNA nuclear export; may also polyadenylate rRNAs	inviable	KOG2245	1.71698	0.96785	0.26137
PCF11	YDR228C	S000002636	mRNA 3' end processing factor, essential component of cleavage and polyadenylation factor IA (CF IA), involved in pre-mRNA 3' end processing and in transcription termination; binds C-terminal domain of largest subunit of RNA pol II (Rpo21p)	inviable	KOG2071	1.34694	0.93773	0.19201
PCM1	YEL058W	S000000784	Essential N-acetylglucosamine-phosphate mutase; converts GlcNAc-6-P to GlcNAc-1-P, which is a precursor for the biosynthesis of chitin and for the formation of N-glycosylated mannoproteins and glycosylphosphatidylinositol anchors	inviable	KOG2537	1.03774	0.98505	0.03303
PDC2	YDR081C	S000002488	Transcription factor required for the synthesis of the glycolytic enzyme pyruvate decarboxylase, required for high level expression of both the THI and the PDC genes	inviable	KOG3105	5.04762	0.84982	0.62175
PDI1	YCL043C	S000000548	Protein disulfide isomerase, multifunctional protein resident in the endoplasmic reticulum lumen, essential for the formation of disulfide bonds in secretory and cell-surface proteins, unscrambles non-native disulfide bonds	inviable	KOG0190	3.94545	0.96048	0.51645
PDS5	YMR076C	S000004681	Protein required for establishment and maintenance of sister chromatid condensation and cohesion, colocalizes with cohesin on chromosomes, may function as a protein-protein interaction scaffold; also required during meiosis	inviable	KOG1525	1.83673	0.93793	0.30793
PET9	YBL030C	S000000126	Major ADP/ATP carrier of the mitochondrial inner membrane, exchanges cytosolic ADP for mitochondrially synthesized ATP; also imports heme and ATP; phosphorylated; required for viability in many lab strains that carry a sal1 mutation	inviable	KOG0749	3.17308	0.9417	0.47135
PFS2	YNL317W	S000005261	Integral subunit of the pre-mRNA cleavage and polyadenylation factor (CPF) complex; plays an essential role in mRNA 3'-end formation by bridging different processing factors and thereby promoting the assembly of the processing complex	inviable	KOG0284	1.61111	0.97324	0.23324
PGA3	YML125C	S000004594	Putative cytochrome b5 reductase, localized to the plasma membrane; may be involved in regulation of lifespan; required for maturation of Gas1p and Pho8p, proposed to be involved in protein trafficking	inviable	KOG0534	4.65385	0.96864	0.55099
PGI1	YBR196C	S000000400	Glycolytic enzyme phosphoglucose isomerase, catalyzes the interconversion of glucose-6-phosphate and fructose-6-phosphate; required for cell cycle progression and completion of the gluconeogenic events of sporulation	inviable	KOG2446	1.2963	0.97244	0.1459
PGK1	YCR012W	S000000605	3-phosphoglycerate kinase, catalyzes transfer of high-energy phosphoryl groups from the acyl phosphate of 1,3-bisphosphoglycerate to ADP to produce ATP; key enzyme in glycolysis and gluconeogenesis	inviable	KOG1367	1.60377	0.95323	0.24729
PGS1	YCL004W	S000000510	Phosphatidylglycerolphosphate synthase, catalyzes the synthesis of phosphatidylglycerolphosphate from CDP-diacylglycerol and sn-glycerol 3-phosphate in the first committed and rate-limiting step of cardiolipin biosynthesis	inviable	KOG3964	1.02083	0.96411	0.04578
PHS1	YJL097W	S000003633	Essential 3-hydroxyacyl-CoA dehydratase of the ER membrane, involved in elongation of very long-chain fatty acids; evolutionarily conserved, similar to mammalian PTPLA and PTPLB; involved in sphingolipid biosynthesis and protein trafficking	inviable	KOG3187	2.70909	0.9652	0.41358
PIK1	YNL267W	S000005211	Phosphatidylinositol 4-kinase; catalyzes first step in the biosynthesis of phosphatidylinositol-4,5-biphosphate; may control cytokineses through the actin cytoskeleton	inviable	KOG0903	1.13725	0.96925	0.09112
PIS1	YPR113W	S000006317	Phosphatidylinositol synthase, required for biosynthesis of phosphatidylinositol, which is a precursor for polyphosphoinositides, sphingolipids, and glycolipid anchors for some of the plasma membrane proteins	inviable	KOG3240	1.13725	0.96554	0.0946
PKC1	YBL105C	S000000201	Protein serine/threonine kinase essential for cell wall remodeling during growth; localized to sites of polarized growth and the mother-daughter bud neck; homolog of the alpha, beta, and gamma isoforms of mammalian protein kinase C (PKC)	inviable	KOG0694	8.6875	0.74335	0.7478
PMA1	YGL008C	S000002976	Plasma membrane H+-ATPase, pumps protons out of the cell; major regulator of cytoplasmic pH and plasma membrane potential; part of the P2 subgroup of cation-transporting ATPases	inviable	KOG0205	2.23529	0.61744	0.58702
PMI40	YER003C	S000000805	Mannose-6-phosphate isomerase, catalyzes the interconversion of fructose-6-P and mannose-6-P; required for early steps in protein mannosylation	inviable	KOG2757	1.17647	0.96982	0.10587
POB3	YML069W	S000004534	Subunit of the heterodimeric FACT complex (Spt16p-Pob3p), which associates with chromatin via interaction with Nhp6Ap and Nhp6Bp, and reorganizes nucleosomes to facilitate access to DNA by RNA and DNA polymerases	inviable	KOG0526	1.16667	0.98447	0.08856
POL1	YNL102W	S000005046	Catalytic subunit of the DNA polymerase I alpha-primase complex, required for the initiation of DNA replication during mitotic DNA synthesis and premeiotic DNA synthesis	inviable	KOG0970	1.05556	0.98842	0.03794
POL12	YBL035C	S000000131	B subunit of DNA polymerase alpha-primase complex, required for initiation of DNA replication during mitotic and premeiotic DNA synthesis; also functions in telomere capping and length regulation	inviable	KOG1625	1.06122	0.95939	0.06869
POL2	YNL262W	S000005206	Catalytic subunit of DNA polymerase (II) epsilon, a chromosomal DNA replication polymerase that exhibits processivity and proofreading exonuclease activity; also involved in DNA synthesis during DNA repair; interacts extensively with Mrc1p	inviable	KOG1798	1.14545	0.98581	0.0789
POL3	YDL102W	S000002260	Catalytic subunit of DNA polymerase delta; required for chromosomal DNA replication during mitosis and meiosis, intragenic recombination, repair of double strand DNA breaks, and DNA replication during nucleotide excision repair (NER)	inviable	KOG0969	1.04082	0.96759	0.05157
POL30	YBR088C	S000000292	Proliferating cell nuclear antigen (PCNA), functions as the sliding clamp for DNA polymerase delta; may function as a docking site for other proteins required for mitotic and meiotic chromosomal DNA replication and for DNA repair	inviable	KOG1636	1.13462	0.97648	0.08328
POL31	YJR006W	S000003766	DNA polymerase III (delta) subunit, essential for cell viability; involved in DNA replication and DNA repair	inviable	KOG2732	1.04167	0.96238	0.05707
POL5	YEL055C	S000000781	DNA Polymerase phi; has sequence similarity to the human MybBP1A and weak sequence similarity to B-type DNA polymerases, not required for chromosomal DNA replication; required for the synthesis of rRNA	inviable	KOG1926	1.04444	0.94328	0.07701
POP1	YNL221C	S000005165	Subunit of both RNase MRP, which cleaves pre-rRNA, and nuclear RNase P, which cleaves tRNA precursors to generate mature 5' ends; binds to the RPR1 RNA subunit in RNase P	inviable	KOG3322	1.04082	0.96759	0.05157
POP4	YBR257W	S000000461	Subunit of both RNase MRP, which cleaves pre-rRNA, and nuclear RNase P, which cleaves tRNA precursors to generate mature 5' ends; binds to the RPR1 RNA subunit in RNase P	inviable	KOG4046	1.02128	0.95882	0.05122
POP5	YAL033W	S000000031	Subunit of both RNase MRP, which cleaves pre-rRNA, and nuclear RNase P, which cleaves tRNA precursors to generate mature 5' ends	inviable	KOG4639	1	0.93271	0.06729
PRE1	YER012W	S000000814	Beta 4 subunit of the 20S proteasome; localizes to the nucleus throughout the cell cycle	inviable	KOG0177	1.09434	0.98118	0.06207
PRE10	YOR362C	S000005889	Alpha 7 subunit of the 20S proteasome	inviable	KOG0184	1.09091	0.98712	0.0549
PRE2	YPR103W	S000006307	Beta 5 subunit of the 20S proteasome, responsible for the chymotryptic activity of the proteasome	inviable	KOG0175	2.09259	0.93253	0.35535
PRE3	YJL001W	S000003538	Beta 1 subunit of the 20S proteasome, responsible for cleavage after acidic residues in peptides	inviable	KOG0174	1.90385	0.92769	0.32766
PRE4	YFR050C	S000001946	Beta 7 subunit of the 20S proteasome	inviable	KOG0185	1.0566	0.98596	0.04081
PRE5	YMR314W	S000004931	Alpha 6 subunit of the 20S proteasome	inviable	KOG0863	1.09259	0.98599	0.05671
PRE6	YOL038W	S000005398	Alpha 4 subunit of the 20S proteasome; may replace alpha 3 subunit (Pre9p) under stress conditions to create a more active proteasomal isoform; GFP-fusion protein relocates from cytosol to the mitochondrial surface upon oxidative stress	inviable	KOG0183	1.44444	0.97237	0.19094
PRE7	YBL041W	S000000137	Beta 6 subunit of the 20S proteasome	inviable	KOG0179	1.01923	0.98423	0.0251
PRE8	YML092C	S000004557	Alpha 2 subunit of the 20S proteasome	inviable	KOG0181	1.77778	0.95938	0.28047
PRI1	YIR008C	S000001447	Subunit of DNA primase, which is required for DNA synthesis and double-strand break repair	inviable	KOG2851	1.05882	0.9762	0.0513
PRI2	YKL045W	S000001528	Subunit of DNA primase, which is required for DNA synthesis and double-strand break repair	inviable	KOG2267	1.03636	0.99677	0.02087
PRO3	YER023W	S000000825	Delta 1-pyrroline-5-carboxylate reductase, catalyzes the last step in proline biosynthesis	inviable	KOG3124	2.5	0.95315	0.39718
PRP11	YDL043C	S000002201	Subunit of the SF3a splicing factor complex, required for spliceosome assembly	inviable	KOG0227	1.08889	0.94027	0.09893
PRP16	YKR086W	S000001794	RNA helicase in the DEAH-box family involved in the second catalytic step of splicing, exhibits ATP-dependent RNA unwinding activity	inviable	KOG0924	1.11321	0.98013	0.07104
PRP19	YLL036C	S000003959	Splicing factor associated with the spliceosome; contains a U-box, a motif found in a class of ubiquitin ligases	inviable	KOG0289	1.09804	0.97361	0.07087
PRP2	YNR011C	S000005294	RNA-dependent ATPase in the DEAH-box family, required for activation of the spliceosome before the first transesterification step in RNA splicing	inviable	KOG0923	1.2	0.95753	0.1259
PRP21	YJL203W	S000003739	Subunit of the SF3a splicing factor complex, required for spliceosome assembly	inviable	KOG0007	1.42308	0.92433	0.22516
PRP22	YER013W	S000000815	DEAH-box RNA-dependent ATPase/ATP-dependent RNA helicase, associates with lariat intermediates before the second catalytic step of splicing; mediates ATP-dependent mRNA release from the spliceosome and unwinds RNA duplexes	inviable	KOG0922	4.81818	0.97134	0.55748
PRP24	YMR268C	S000004881	Splicing factor that reanneals U4 and U6 snRNPs during spliceosome recycling	inviable	KOG0128	1.0625	0.96081	0.06788
PRP28	YDR243C	S000002651	RNA helicase in the DEAD-box family, involved in RNA isomerization at the 5' splice site	inviable	KOG0333	1.39623	0.97058	0.1786
PRP3	YDR473C	S000002881	Splicing factor, component of the U4/U6-U5 snRNP complex	inviable	KOG2769	1.54902	0.9661	0.22376
PRP31	YGR091W	S000003323	Splicing factor, component of the U4/U6-U5 snRNP complex	inviable	KOG2574	1.06122	0.96604	0.06224
PRP39	YML046W	S000004509	U1 snRNP protein involved in splicing, contains multiple tetriatricopeptide repeats	inviable	KOG1258	1.375	0.90328	0.22968
PRP4	YPR178W	S000006382	Splicing factor, component of the U4/U6-U5 snRNP complex	inviable	KOG0272	1.90385	0.96038	0.30397
PRP40	YKL012W	S000001495	U1 snRNP protein involved in splicing, interacts with the branchpoint-binding protein during the formation of the second commitment complex	inviable	KOG0152	2.35294	0.95977	0.37431
PRP42	YDR235W	S000002643	U1 snRNP protein involved in splicing, required for U1 snRNP biogenesis; contains multiple tetriatricopeptide repeats	inviable	KOG1258	1.375	0.90328	0.22968
PRP43	YGL120C	S000003088	RNA helicase in the DEAH-box family, functions in both RNA polymerase I and polymerase II transcript metabolism, involved in release of the lariat-intron from the spliceosome	inviable	KOG0925	2.18519	0.95764	0.35218
PRP45	YAL032C	S000000030	Protein required for pre-mRNA splicing; associates with the spliceosome and interacts with splicing factors Prp22p and Prp46p; orthologous to human transcriptional coactivator SKIP and can activate transcription of a reporter gene	inviable	KOG2441	1.05882	0.97378	0.05365
PRP46	YPL151C	S000006072	Member of the NineTeen Complex (NTC) that contains Prp19p and stabilizes U6 snRNA in catalytic forms of the spliceosome containing U2, U5, and U6 snRNAs	inviable	KOG0285	1.11321	0.98234	0.06895
PRP5	YBR237W	S000000441	RNA helicase in the DEAD-box family, necessary for prespliceosome formation, bridges U1 and U2 snRNPs and enables stable U2 snRNP association with intron RNA	inviable	KOG0334	1.19231	0.96403	0.11713
PRP6	YBR055C	S000000259	Splicing factor, component of the U4/U6-U5 snRNP complex	inviable	KOG0495	1.03846	0.98261	0.03576
PRP9	YDL030W	S000002188	Subunit of the SF3a splicing factor complex, required for spliceosome assembly; acts after the formation of the U1 snRNP-pre-mRNA complex	inviable	KOG2636	1.05556	0.99071	0.03572
PRT1	YOR361C	S000005888	eIF3b subunit of the core complex of translation initiation factor 3 (eIF3), essential for translation; part of a subcomplex (Prt1p-Rpg1p-Nip1p) that stimulates binding of mRNA and tRNA(i)Met to ribosomes	inviable	KOG2314	1.05769	0.97876	0.04831
PSA1	YDL055C	S000002213	GDP-mannose pyrophosphorylase (mannose-1-phosphate guanyltransferase), synthesizes GDP-mannose from GTP and mannose-1-phosphate in cell wall biosynthesis; required for normal cell wall structure	inviable	KOG1322	1.2	0.92794	0.15291
PSE1	YMR308C	S000004925	Karyopherin/importin that interacts with the nuclear pore complex; acts as the nuclear import receptor for specific proteins, including Pdr1p, Yap1p, Ste12p, and Aft1p	inviable	KOG2171	2.07407	0.98316	0.31733
PSF1	YDR013W	S000002420	Subunit of the GINS complex (Sld5p, Psf1p, Psf2p, Psf3p), which is localized to DNA replication origins and implicated in assembly of the DNA replication machinery	inviable	KOG3303	1.06383	0.95546	0.07365
PSF2	YJL072C	S000003608	Subunit of the GINS complex (Sld5p, Psf1p, Psf2p, Psf3p), which is localized to DNA replication origins and implicated in assembly of the DNA replication machinery	inviable	KOG4071	1.02326	0.93645	0.07425
PSF3	YOL146W	S000005506	Subunit of the GINS complex (Sld5p, Psf1p, Psf2p, Psf3p), which is localized to DNA replication origins and implicated in assembly of the DNA replication machinery	inviable	KOG1106	1.02273	0.94224	0.06829
PTA1	YAL043C	S000000041	Subunit of holo-CPF, a multiprotein complex and functional homolog of mammalian CPSF, required for the cleavage and polyadenylation of mRNA and snoRNA 3' ends; involved in pre-tRNA processing; binds to the phosphorylated CTD of RNAPII	inviable	KOG1895	1.10638	0.94609	0.10054
PTI1	YGR156W	S000003388	Essential protein that is a component of CPF (cleavage and polyadenylation factor); involved in 3' end formation of snoRNA and mRNA; interacts directly with Pta1p; has similarity to mammalian Cleavage-Stimulation Factor CstF-64	inviable	KOG0108	1.94231	0.9526	0.31648
PUP1	YOR157C	S000005683	Beta 2 subunit of the 20S proteasome; endopeptidase with trypsin-like activity that cleaves after basic residues; synthesized as a proprotein before being proteolytically processed for assembly into 20S particle; human homolog is subunit Z	inviable	KOG0173	1.75926	0.95406	0.2807
PUP2	YGR253C	S000003485	Alpha 5 subunit of the 20S proteasome involved in ubiquitin-dependent catabolism; human homolog is subunit zeta	inviable	KOG0176	1.0566	0.98596	0.04081
PUP3	YER094C	S000000896	Beta 3 subunit of the 20S proteasome involved in ubiquitin-dependent catabolism; human homolog is subunit C10	inviable	KOG0180	1.28846	0.9501	0.16298
PWP1	YLR196W	S000004186	Protein with WD-40 repeats involved in rRNA processing; associates with trans-acting ribosome biogenesis factors; similar to beta-transducin superfamily	inviable	KOG0270	1.07273	0.99185	0.04236
PWP2	YCR057C	S000000653	Conserved 90S pre-ribosomal component essential for proper endonucleolytic cleavage of the 35 S rRNA precursor at A0, A1, and A2 sites; contains eight WD-repeats; PWP2 deletion leads to defects in cell cycle and bud morphogenesis	inviable	KOG0291	1.07692	0.97979	0.05585
PXR1	YGR280C	S000003512	Essential protein involved in rRNA and snoRNA maturation; competes with TLC1 RNA for binding to Est2p, suggesting a role in negative regulation of telomerase; human homolog inhibits telomerase; contains a G-patch RNA interacting domain	inviable	KOG2809	1.72917	0.94894	0.27836
PZF1	YPR186C	S000006390	Transcription factor IIIA (TFIIIA); essential DNA binding protein required for transcription of 5S rRNA by RNA polymerase III; not involved in transcription of other RNAP III genes; nine conserved zinc fingers; may also bind 5S rRNA	inviable	KOG1721	259.566	0.8841	0.94512
QNS1	YHR074W	S000001116	Glutamine-dependent NAD(+) synthetase, essential for the formation of NAD(+) from nicotinic acid adenine dinucleotide	inviable	KOG2303	1.04545	0.94037	0.0803
QRI1	YDL103C	S000002261	UDP-N-acetylglucosamine pyrophosphorylase, catalyzes the formation of UDP-N-acetylglucosamine (UDP-GlcNAc), which is important in cell wall biosynthesis, protein N-glycosylation, and GPI anchor biosynthesis	inviable	KOG2388	1.65385	0.96469	0.24986
RAD3	YER171W	S000000973	5' to 3' DNA helicase, involved in nucleotide excision repair and transcription; subunit of RNA polymerase II transcription initiation factor TFIIH; subunit of Nucleotide Excision Repair Factor 3 (NEF3); homolog of human XPD protein	inviable	KOG1131	1.07692	0.97979	0.05585
RAD53	YPL153C	S000006074	Protein kinase, required for cell-cycle arrest in response to DNA damage; activated by trans autophosphorylation when interacting with hyperphosphorylated Rad9p; also interacts with ARS1 and plays a role in initiation of DNA replication	inviable	KOG0615	1.42308	0.94979	0.20382
RAM2	YKL019W	S000001502	Alpha subunit of both the farnesyltransferase and type I geranylgeranyltransferase that catalyze prenylation of proteins containing a CAAX consensus motif; essential protein required for membrane localization of Ras proteins and a-factor	inviable	KOG0530	1.08	0.96738	0.06914
RAT1	YOR048C	S000005574	Nuclear 5' to 3' single-stranded RNA exonuclease, involved in RNA metabolism, including rRNA and snRNA processing as well as poly (A+) dependent and independent mRNA transcription termination	inviable	KOG2044	1.28302	0.96579	0.14736
RBA50	YDR527W	S000002935	Protein involved in transcription; interacts with RNA polymerase II subunits Rpb2p, Rpb3, and Rpb11p; has similarity to human RPAP1	inviable	KOG1894	1	0.75974	0.24026
RCL1	YOL010W	S000005370	Subunit of U3-containing 90S preribosome processome complex involved in 18S rRNA biogenesis and small ribosomal subunit assembly; stimulates Bms1p GTPase and U3 binding activity; similar to RNA cyclase-like proteins but no activity detected	inviable	KOG3980	1.66667	0.98017	0.24076
RDS3	YPR094W	S000006298	Component of the SF3b subcomplex of the U2 snRNP, zinc cluster protein involved in pre-mRNA splicing and cycloheximide resistance	inviable	KOG1705	1.02	0.97437	0.03523
REB1	YBR049C	S000000253	RNA polymerase I enhancer binding protein; DNA binding protein which binds to genes transcribed by both RNA polymerase I and RNA polymerase II; required for termination of RNA polymerase I transcription	inviable	KOG0051	1.72093	0.91739	0.30069
RER2	YBR002C	S000000206	Cis-prenyltransferase involved in dolichol synthesis; participates in endoplasmic reticulum (ER) protein sorting	inviable	KOG1602	1.30909	0.95543	0.16495
RET1	YOR207C	S000005733	Second-largest subunit of RNA polymerase III, which is responsible for the transcription of tRNA and 5S RNA genes, and other low molecular weight RNAs	inviable	KOG0215	1.01887	0.98902	0.02018
RET3	YPL010W	S000005931	Zeta subunit of the coatomer complex (COPI), which coats Golgi-derived transport vesicles; involved in retrograde transport between Golgi and ER	inviable	KOG3343	1.4902	0.95892	0.21447
RFA1	YAR007C	S000000065	Subunit of heterotrimeric Replication Protein A (RPA), which is a highly conserved single-stranded DNA binding protein involved in DNA replication, repair, and recombination	inviable	KOG0851	3.96154	0.59306	0.70203
RFA2	YNL312W	S000005256	Subunit of heterotrimeric Replication Protein A (RPA), which is a highly conserved single-stranded DNA binding protein involved in DNA replication, repair, and recombination	inviable	KOG3108	1.7	0.95269	0.26932
RFC1	YOR217W	S000005743	Subunit of heteropentameric Replication factor C (RF-C), which is a DNA binding protein and ATPase that acts as a clamp loader of the proliferating cell nuclear antigen (PCNA) processivity factor for DNA polymerases delta and epsilon	inviable	KOG1968	1.92593	0.98889	0.28743
RFC2	YJR068W	S000003829	Subunit of heteropentameric Replication factor C (RF-C), which is a DNA binding protein and ATPase that acts as a clamp loader of the proliferating cell nuclear antigen (PCNA) processivity factor for DNA polymerases delta and epsilon	inviable	KOG0989	1.14545	0.97483	0.08916
RFC3	YNL290W	S000005234	Subunit of heteropentameric Replication factor C (RF-C), which is a DNA binding protein and ATPase that acts as a clamp loader of the proliferating cell nuclear antigen (PCNA) processivity factor for DNA polymerases delta and epsilon	inviable	KOG0990	1.04082	0.96759	0.05157
RFC4	YOL094C	S000005454	Subunit of heteropentameric Replication factor C (RF-C), which is a DNA binding protein and ATPase that acts as a clamp loader of the proliferating cell nuclear antigen (PCNA) processivity factor for DNA polymerases delta and epsilon	inviable	KOG0991	1.03922	0.9777	0.04093
RFC5	YBR087W	S000000291	Subunit of heteropentameric Replication factor C (RF-C), which is a DNA binding protein and ATPase that acts as a clamp loader of the proliferating cell nuclear antigen (PCNA) processivity factor for DNA polymerases delta and epsilon	inviable	KOG2035	1	0.986	0.014
RFT1	YBL020W	S000000116	Essential integral membrane protein that is required for translocation of Man5GlcNac2-PP-Dol from the cytoplasmic side to the lumenal side of the ER membrane but is not the flippase; mutation is suppressed by expression of human p53 protein	inviable	KOG2864	1.04	0.9727	0.04619
RGR1	YLR071C	S000004061	Subunit of the RNA polymerase II mediator complex; associates with core polymerase subunits to form the RNA polymerase II holoenzyme; required for glucose repression, HO repression, RME1 repression and sporulation	inviable	KOG1875	1.08333	0.95688	0.08066
RHO1	YPR165W	S000006369	GTP-binding protein of the rho subfamily of Ras-like proteins, involved in establishment of cell polarity; regulates protein kinase C (Pkc1p) and the cell wall synthesizing enzyme 1,3-beta-glucan synthase (Fks1p and Gsc2p)	inviable	KOG0393	15.5098	0.94104	0.76105
RIA1	YNL163C	S000005107	Cytoplasmic GTPase involved in biogenesis of the 60S ribosome; has similarity to translation elongation factor 2 (Eft1p and Eft2p)	inviable	KOG0467	1.11111	0.98712	0.06354
RIB2	YOL066C	S000005427	Bifunctional enzyme with DRAP deaminase and tRNA:pseudouridine synthase activity; the deaminase catalyzes the third step in riboflavin biosynthesis and the synthase catalyzes formation of pseudouridine at position 32 in cytoplasmic tRNAs	inviable	KOG1018	1.75	0.93042	0.29667
RIB3	YDR487C	S000002895	3,4-dihydroxy-2-butanone-4-phosphate synthase (DHBP synthase), required for riboflavin biosynthesis from ribulose-5-phosphate, also has an unrelated function in mitochondrial respiration	inviable	KOG1284	2.6	0.66785	0.58582
RIB5	YBR256C	S000000460	Riboflavin synthase; catalyzes the last step of the riboflavin biosynthesis pathway	inviable	KOG3310	1	0.65856	0.34144
RIM2	YBR192W	S000000396	Mitochondrial pyrimidine nucleotide transporter; imports pyrimidine nucleoside triphosphates and exports pyrimidine nucleoside monophosphates; member of the mitochondrial carrier family	inviable	KOG0757	1.82353	0.95477	0.29296
RIO1	YOR119C	S000005645	Essential serine kinase involved in cell cycle progression and processing of the 20S pre-rRNA into mature 18S rRNA	inviable	KOG2270	1.07407	0.98939	0.04533
RIO2	YNL207W	S000005151	Essential serine kinase involved in the processing of the 20S pre-rRNA into mature 18S rRNA; has similarity to Rio1p	inviable	KOG2268	1.07843	0.97247	0.06356
RIX7	YLL034C	S000003957	Putative ATPase of the AAA family, required for export of pre-ribosomal large subunits from the nucleus; distributed between the nucleolus, nucleoplasm, and nuclear periphery depending on growth conditions	inviable	KOG0733	1.07692	0.97745	0.0581
RKI1	YOR095C	S000005621	Ribose-5-phosphate ketol-isomerase, catalyzes the interconversion of ribose 5-phosphate and ribulose 5-phosphate in the pentose phosphate pathway; participates in pyridoxine biosynthesis	inviable	KOG3075	1.125	0.94816	0.10607
RLI1	YDR091C	S000002498	Essential iron-sulfur protein required for ribosome biogenesis and translation initiation; facilitates binding of a multifactor complex (MFC) of translation initiation factors to the small ribosomal subunit; predicted ABC family ATPase	inviable	KOG0063	1.07547	0.98235	0.05274
RLP24	YLR009W	S000003999	Essential protein with similarity to Rpl24Ap and Rpl24Bp, associated with pre-60S ribosomal subunits and required for ribosomal large subunit biogenesis	inviable	KOG1723	1.11538	0.97521	0.07661
RLP7	YNL002C	S000004947	Nucleolar protein with similarity to large ribosomal subunit L7 proteins; constituent of 66S pre-ribosomal particles; plays an essential role in processing of precursors to the large ribosomal subunit RNAs	inviable	KOG3184	4.12963	0.88478	0.56461
RNA1	YMR235C	S000004848	GTPase activating protein (GAP) for Gsp1p, involved in nuclear transport	inviable	KOG1909	1.14286	0.95659	0.10519
RNA14	YMR061W	S000004665	Cleavage and polyadenylation factor I (CF I) component involved in cleavage and polyadenylation of mRNA 3' ends; bridges interaction between Rna15p and Hrp1p in the CF I complex	inviable	KOG1914	1.07843	0.97484	0.06128
RNA15	YGL044C	S000003012	Cleavage and polyadenylation factor I (CF I) component involved in cleavage and polyadenylation of mRNA 3' ends; interacts with the A-rich polyadenylation signal in complex with Rna14p and Hrp1p	inviable	KOG0108	1.94231	0.9526	0.31648
RNR2	YJL026W	S000003563	Ribonucleotide-diphosphate reductase (RNR), small subunit; the RNR complex catalyzes the rate-limiting step in dNTP synthesis and is regulated by DNA replication and DNA damage checkpoint pathways via localization of the small subunits	inviable	KOG1567	1.92453	0.97075	0.30025
RNT1	YMR239C	S000004852	RNAase III; involved in rDNA transcription and rRNA processing; also cleaves a stem-loop structure at the 3' end of U2 snRNA to ensure formation of the correct U2 3' end; involved in polyadenylation-independent transcription termination	inviable	KOG1817	1.19149	0.94657	0.13282
ROK1	YGL171W	S000003139	ATP-dependent RNA helicase of the DEAD box family; required for 18S rRNA synthesis	inviable	KOG0344	1.16667	0.98032	0.0924
RPA135	YPR010C	S000006214	RNA polymerase I second largest subunit A135	inviable	KOG0216	1.0566	0.98596	0.04081
RPA190	YOR341W	S000005868	RNA polymerase I largest subunit A190	inviable	KOG0262	1.11111	0.97918	0.07107
RPA43	YOR340C	S000005867	RNA polymerase I subunit A43	inviable	KOG4134	1.02222	0.94789	0.06247
RPB10	YOR210W	S000005736	RNA polymerase subunit ABC10-beta, common to RNA polymerases I, II, and III	inviable	KOG3497	1.11628	0.92727	0.12235
RPB11	YOL005C	S000005365	RNA polymerase II subunit B12.5; part of central core; similar to Rpc19p and bacterial alpha subunit	inviable	KOG4392	1.10204	0.95457	0.0907
RPB2	YOR151C	S000005677	RNA polymerase II second largest subunit B150, part of central core; similar to bacterial beta subunit	inviable	KOG0214	1.09434	0.97747	0.06561
RPB3	YIL021W	S000001283	RNA polymerase II third largest subunit B44, part of central core; similar to prokaryotic alpha subunit	inviable	KOG1522	1.01887	0.98902	0.02018
RPB5	YBR154C	S000000358	RNA polymerase subunit ABC27, common to RNA polymerases I, II, and III; contacts DNA and affects transactivation	inviable	KOG3218	1.19565	0.92606	0.15309
RPB7	YDR404C	S000002812	RNA polymerase II subunit B16; forms two subunit dissociable complex with Rpb4p; involved recruitment of 3'-end processing factors to transcribing RNA polymerase II complex and in export of	inviable	KOG3298	1.26	0.94503	0.1581
RPB8	YOR224C	S000005750	RNA polymerase subunit ABC14.5, common to RNA polymerases I, II, and III	inviable	KOG3400	1.07843	0.97247	0.06356
RPC10	YHR143W-A	S000001185	RNA polymerase subunit ABC10-alpha, found in RNA polymerase complexes I, II, and III	inviable	KOG3507	1.375	0.89936	0.23302
RPC11	YDR045C	S000002452	RNA polymerase III subunit C11; mediates pol III RNA cleavage activity and is important for termination of transcription; homologous to TFIIS	inviable	KOG2906	1.03922	0.9777	0.04093
RPC17	YJL011C	S000003548	RNA polymerase III subunit C17; physically interacts with C31, C11, and TFIIIB70; may be involved in the recruitment of pol III by the preinitiation complex	inviable	KOG4168	1.09756	0.91149	0.12996
RPC19	YNL113W	S000005057	RNA polymerase subunit AC19, common to RNA polymerases I and III	inviable	KOG3438	1.12245	0.95989	0.09398
RPC25	YKL144C	S000001627	RNA polymerase III subunit C25, required for transcription initiation; forms a heterodimer with Rpc17p; paralog of Rpb7p	inviable	KOG3297	1.06122	0.96604	0.06224
RPC34	YNR003C	S000005286	RNA polymerase III subunit C34; interacts with TFIIIB70 and is a key determinant in pol III recruitment by the preinitiation complex	inviable	KOG3233	1.03774	0.98742	0.0307
RPC37	YKR025W	S000001733	RNA polymerase III subunit C37	inviable	KOG2354	1.06977	0.93001	0.10083
RPC40	YPR110C	S000006314	RNA polymerase subunit AC40, common to RNA polymerase I and III	inviable	KOG1521	1.05882	0.9762	0.0513
RPC53	YDL150W	S000002309	RNA polymerase III subunit C53	inviable	KOG3122	1.09756	0.91917	0.12263
RPC82	YPR190C	S000006394	RNA polymerase III subunit C82	inviable	KOG2587	1.02041	0.9693	0.04044
RPF1	YHR088W	S000001130	Nucleolar protein involved in the assembly and export of the large ribosomal subunit; constituent of 66S pre-ribosomal particles; contains a sigma(70)-like motif, which is thought to bind RNA	inviable	KOG2780	1.78182	0.73735	0.44762
RPF2	YKR081C	S000001789	Essential protein involved in the processing of pre-rRNA and the assembly of the 60S ribosomal subunit; interacts with ribosomal protein L11; localizes predominantly to the nucleolus; constituent of 66S pre-ribosomal particles	inviable	KOG3031	1.0566	0.98363	0.04308
RPG1	YBR079C	S000000283	eIF3a subunit of the core complex of translation initiation factor 3 (eIF3), essential for translation; part of a subcomplex (Prt1p-Rpg1p-Nip1p) that stimulates binding of mRNA and tRNA(i)Met to ribosomes	inviable	KOG2072	1.06	0.96871	0.05911
RPL10	YLR075W	S000004065	Protein component of the large (60S) ribosomal subunit, responsible for joining the 40S and 60S subunits; regulates translation initiation; has similarity to rat L10 ribosomal protein and to members of the QM gene family	inviable	KOG0857	1.94444	0.94177	0.32462
RPL15A	YLR029C	S000004019	Protein component of the large (60S) ribosomal subunit, nearly identical to Rpl15Bp and has similarity to rat L15 ribosomal protein; binds to 5.8 S rRNA	inviable	KOG1678	1.54545	0.93938	0.24436
RPL17A	YKL180W	S000001663	Protein component of the large (60S) ribosomal subunit, nearly identical to Rpl17Bp and has similarity to E. coli L22 and rat L17 ribosomal proteins; copurifies with the Dam1 complex (aka DASH complex)	inviable	KOG3353	2.59615	0.84724	0.47417
RPL18A	YOL120C	S000005480	Protein component of the large (60S) ribosomal subunit, identical to Rpl18Bp and has similarity to rat L18 ribosomal protein; intron of RPL18A pre-mRNA forms stem-loop structures that are a target for Rnt1p cleavage leading to degradation	inviable	KOG1714	1.40816	0.92143	0.22351
RPL25	YOL127W	S000005487	Primary rRNA-binding ribosomal protein component of the large (60S) ribosomal subunit, has similarity to E. coli L23 and rat L23a ribosomal proteins; binds to 26S rRNA via a conserved C-terminal motif	inviable	KOG1751	3.92453	0.82597	0.58306
RPL28	YGL103W	S000003071	Ribosomal protein of the large (60S) ribosomal subunit, has similarity to E. coli L15 and rat L27a ribosomal proteins; may have peptidyl transferase activity; can mutate to cycloheximide resistance	inviable	KOG1742	2.09615	0.87049	0.39875
RPL3	YOR063W	S000005589	Protein component of the large (60S) ribosomal subunit, has similarity to E. coli L3 and rat L3 ribosomal proteins; involved in the replication and maintenance of killer double stranded RNA virus	inviable	KOG0746	1.77778	0.95703	0.28223
RPL30	YGL030W	S000002998	Protein component of the large (60S) ribosomal subunit, has similarity to rat L30 ribosomal protein; involved in pre-rRNA processing in the nucleolus; autoregulates splicing of its transcript	inviable	KOG2988	1.625	0.89242	0.29993
RPL32	YBL092W	S000000188	Protein component of the large (60S) ribosomal subunit, has similarity to rat L32 ribosomal protein; overexpression disrupts telomeric silencing	inviable	KOG0878	1.94	0.88861	0.36202
RPL33A	YPL143W	S000006064	N-terminally acetylated ribosomal protein L37 of the large (60S) ribosomal subunit, nearly identical to Rpl33Bp and has similarity to rat L35a; rpl33a null mutant exhibits slow growth while rpl33a rpl33b double null mutant is inviable	inviable	KOG0887	1.72917	0.85173	0.35229
RPL42A	YNL162W	S000005106	Protein component of the large (60S) ribosomal subunit, identical to Rpl42Bp and has similarity to rat L44 ribosomal protein	inviable	KOG3464	1.88462	0.90591	0.34011
RPL5	YPL131W	S000006052	Protein component of the large (60S) ribosomal subunit with similarity to E. coli L18 and rat L5 ribosomal proteins; binds 5S rRNA and is required for 60S subunit assembly	inviable	KOG0875	1.7037	0.94368	0.27702
RPN11	YFR004W	S000001900	Metalloprotease subunit of the 19S regulatory particle of the 26S proteasome lid; couples the deubiquitination and degradation of proteasome substrates; involved, independent of catalytic activity, in fission of mitochondria and peroxisomes	inviable	KOG1555	2.50909	0.96505	0.39076
RPN12	YFR052W	S000001948	Subunit of the 19S regulatory particle of the 26S proteasome lid; synthetically lethal with RPT1, which is an ATPase component of the 19S regulatory particle; physically interacts with Nob1p and Rpn3p	inviable	KOG3151	1.14583	0.95597	0.10693
RPN2	YIL075C	S000001337	Subunit of the 26S proteasome, substrate of the N-acetyltransferase Nat1p	inviable	KOG2062	1.03636	0.99677	0.02087
RPN3	YER021W	S000000823	Essential, non-ATPase regulatory subunit of the 26S proteasome lid, similar to the p58 subunit of the human 26S proteasome; temperature-sensitive alleles cause metaphase arrest, suggesting a role for the proteasome in cell cycle control	inviable	KOG2581	1.03846	0.98261	0.03576
RPN5	YDL147W	S000002306	Essential, non-ATPase regulatory subunit of the 26S proteasome lid, similar to mammalian p55 subunit and to another S. cerevisiae regulatory subunit, Rpn7p	inviable	KOG1498	1.05769	0.98113	0.046
RPN6	YDL097C	S000002255	Essential, non-ATPase regulatory subunit of the 26S proteasome lid required for the assembly and activity of the 26S proteasome; the human homolog (S9 protein) partially rescues Rpn6p depletion	inviable	KOG1463	1.13462	0.97426	0.08536
RPN7	YPR108W	S000006312	Essential, non-ATPase regulatory subunit of the 26S proteasome, similar to another S. cerevisiae regulatory subunit, Rpn5p, as well as to mammalian proteasome subunits	inviable	KOG0687	1.03704	0.99214	0.02574
RPN8	YOR261C	S000005787	Essential, non-ATPase regulatory subunit of the 26S proteasome; has similarity to the human p40 proteasomal subunit and to another S. cerevisiae regulatory subunit, Rpn11p	inviable	KOG1556	1.03846	0.98261	0.03576
RPN9	YDR427W	S000002835	Non-ATPase regulatory subunit of the 26S proteasome, has similarity to putative proteasomal subunits in other species; null mutant is temperature sensitive and exhibits cell cycle and proteasome assembly defects	inviable	KOG2908	1.11321	0.98013	0.07104
RPO21	YDL140C	S000002299	RNA polymerase II largest subunit B220, part of central core; phosphorylation of C-terminal heptapeptide repeat domain regulates association with transcription and splicing factors; similar to bacterial beta-prime	inviable	KOG0260	1.62963	0.97621	0.23529
RPO26	YPR187W	S000006391	RNA polymerase subunit ABC23, common to RNA polymerases I, II, and III; part of central core; similar to bacterial omega subunit	inviable	KOG3405	1.1087	0.94468	0.10282
RPO31	YOR116C	S000005642	RNA polymerase III largest subunit C160, part of core enzyme; similar to bacterial beta-prime subunit and to RPA190 and RPO21	inviable	KOG0261	1.07407	0.98714	0.04751
RPP0	YLR340W	S000004332	Conserved ribosomal protein P0 similar to rat P0, human P0, and E. coli L10e; shown to be phosphorylated on serine 302	inviable	KOG0815	1.54902	0.92773	0.25459
RPP1	YHR062C	S000001104	Subunit of both RNase MRP, which cleaves pre-rRNA, and nuclear RNase P, which cleaves tRNA precursors to generate mature 5' ends	inviable	KOG2363	1.04348	0.95162	0.06842
RPR2	YIR015W	S000001454	Subunit of nuclear RNase P, which cleaves tRNA precursors to generate mature 5' ends; not shared between RNase MRP and RNase P, in contrast to all other RNase P protein subunits	inviable	KOG4394	1.16667	0.83406	0.22781
RPS13	YDR064W	S000002471	Protein component of the small (40S) ribosomal subunit; has similarity to E. coli S15 and rat S13 ribosomal proteins	inviable	KOG0400	1.24	0.94546	0.15095
RPS15	YOL040C	S000005400	Protein component of the small (40S) ribosomal subunit; has similarity to E. coli S19 and rat S15 ribosomal proteins	inviable	KOG0898	1.34615	0.94551	0.18507
RPS2	YGL123W	S000003091	Protein component of the small (40S) subunit, essential for control of translational accuracy; phosphorylation by C-terminal domain kinase I (CTDK-I) enhances translational accuracy; methylated on one or more arginine residues by Hmt1p	inviable	KOG0877	3.30769	0.77121	0.57596
RPS20	YHL015W	S000001007	Protein component of the small (40S) ribosomal subunit; overproduction suppresses mutations affecting RNA polymerase III-dependent transcription; has similarity to E. coli S10 and rat S20 ribosomal proteins	inviable	KOG0900	1.65957	0.8907	0.30859
RPS26A	YGL189C	S000003157	Protein component of the small (40S) ribosomal subunit; nearly identical to Rps26Bp and has similarity to rat S26 ribosomal protein	inviable	KOG1768	1.91837	0.87964	0.3649
RPS3	YNL178W	S000005122	Protein component of the small (40S) ribosomal subunit, has apurinic/apyrimidinic (AP) endonuclease activity; essential for viability; has similarity to E. coli S3 and rat S3 ribosomal proteins	inviable	KOG3181	1.11321	0.97791	0.07315
RPS31	YLR167W	S000004157	Fusion protein that is cleaved to yield a ribosomal protein of the small (40S) subunit and ubiquitin; ubiquitin may facilitate assembly of the ribosomal protein into ribosomes; interacts genetically with translation factor eIF2B	inviable	KOG0004	1.80769	0.90329	0.32816
RPS5	YJR123W	S000003884	Protein component of the small (40S) ribosomal subunit, the least basic of the non-acidic ribosomal proteins; phosphorylated in vivo; essential for viability; has similarity to E. coli S7 and rat S5 ribosomal proteins	inviable	KOG3291	2.01887	0.9708	0.31676
RPT1	YKL145W	S000001628	One of six ATPases of the 19S regulatory particle of the 26S proteasome involved in the degradation of ubiquitinated substrates; required for optimal CDC20 transcription; interacts with Rpn12p and the E3 ubiquitin-protein ligase Ubr1p	inviable	KOG0729	1.0566	0.98363	0.04308
RPT2	YDL007W	S000002165	One of six ATPases of the 19S regulatory particle of the 26S proteasome involved in the degradation of ubiquitinated substrates; required for normal peptide hydrolysis by the core 20S particle	inviable	KOG0726	1.18519	0.97632	0.10319
RPT3	YDR394W	S000002802	One of six ATPases of the 19S regulatory particle of the 26S proteasome involved in the degradation of ubiquitinated substrates; substrate of N-acetyltransferase B	inviable	KOG0727	1.11538	0.97521	0.07661
RPT4	YOR259C	S000005785	One of six ATPases of the 19S regulatory particle of the 26S proteasome involved in the degradation of ubiquitinated substrates; required for spindle pole body duplication; localized mainly to the nucleus throughout the cell cycle	inviable	KOG0651	1.22222	0.97212	0.12068
RPT5	YOR117W	S000005643	One of six ATPases of the 19S regulatory particle of the 26S proteasome involved in the degradation of ubiquitinated substrates; recruited to the GAL1-10 promoter region upon induction of transcription; similar to human TBP1	inviable	KOG0652	1.09804	0.97361	0.07087
RPT6	YGL048C	S000003016	One of six ATPases of the 19S regulatory particle of the 26S proteasome involved in the degradation of ubiquitinated substrates; bound by ubiquitin-protein ligases Ubr1p and Ufd4p; localized mainly to the nucleus throughout the cell cycle	inviable	KOG0728	1.07547	0.98464	0.05054
RRB1	YMR131C	S000004738	Essential nuclear protein involved in early steps of ribosome biogenesis; physically interacts with the ribosomal protein Rpl3p	inviable	KOG0302	1.08	0.9698	0.06681
RRN3	YKL125W	S000001608	Protein required for transcription of rDNA by RNA polymerase I; transcription factor independent of DNA template; involved in recruitment of RNA polymerase I to rDNA	inviable	KOG2434	1.29787	0.93649	0.17797
RRP1	YDR087C	S000002494	Essential evolutionarily conserved nucleolar protein necessary for biogenesis of 60S ribosomal subunits and processing of pre-rRNAs to mature rRNAs, associated with several distinct 66S pre-ribosomal particles	inviable	KOG3911	1.29412	0.96687	0.15007
RRP12	YPL012W	S000005933	Protein required for export of the ribosomal subunits; associates with the RNA components of the pre-ribosomes; contains HEAT-repeats	inviable	KOG1248	1.04082	0.96759	0.05157
RRP14	YKL082C	S000001565	Essential protein, constituent of 66S pre-ribosomal particles; interacts with proteins involved in ribosomal biogenesis and cell polarity; member of the SURF-6 family	inviable	KOG2885	1.2	0.87194	0.20403
RRP15	YPR143W	S000006347	Nucleolar protein, constituent of pre-60S ribosomal particles; required for proper processing of the 27S pre-rRNA at the A3 and B1 sites to yield mature 5.8S and 25S rRNAs	inviable	KOG2974	1.07692	0.908	0.12503
RRP17	YDR412W	S000002820	Component of the pre-60S pre-ribosomal particle; required for cell viability under standard (aerobic) conditions but not under anaerobic conditions	inviable	KOG4709	1.02703	0.89863	0.11327
RRP3	YHR065C	S000001107	Protein involved in rRNA processing; required for maturation of the 35S primary transcript of pre-rRNA and for cleavage leading to mature 18S rRNA; homologous to eIF-4a, which is a DEAD box RNA-dependent ATPase with helicase activity	inviable	KOG0330	1.60377	0.97225	0.23227
RRP36	YOR287C	S000005813	Component of 90S preribosomes; involved in early cleavages of the 35S pre-rRNA and in production of the 40S ribosomal subunit	inviable	KOG3190	1	0.93271	0.06729
RRP4	YHR069C	S000001111	Exosome non-catalytic core component; involved in 3'-5' RNA processing and degradation in both the nucleus and the cytoplasm; predicted to contain RNA binding domains; has similarity to human hRrp4p (EXOSC2)	inviable	KOG3013	1.01887	0.98902	0.02018
RRP42	YDL111C	S000002269	Exosome non-catalytic core component; involved in 3'-5' RNA processing and degradation in both the nucleus and the cytoplasm; has similarity to E. coli RNase PH and to human hRrp42p (EXOSC7)	inviable	KOG1612	1.04	0.9727	0.04619
RRP43	YCR035C	S000000631	Exosome non-catalytic core component; involved in 3'-5' RNA processing and degradation in both the nucleus and the cytoplasm; has similarity to E. coli RNase PH and to human hRrp43p (OIP2, EXOSC8)	inviable	KOG1613	1.04082	0.96759	0.05157
RRP45	YDR280W	S000002688	Exosome non-catalytic core component; involved in 3'-5' RNA processing and degradation in both the nucleus and the cytoplasm; has similarity to E. coli RNase PH and to human hRrp45p (PM/SCL-75, EXOSC9)	inviable	KOG1614	1.03846	0.98261	0.03576
RRP46	YGR095C	S000003327	Exosome non-catalytic core component; involved in 3'-5' RNA processing and degradation in both the nucleus and the cytoplasm; has similarity to E. coli RNase PH and to human hRrp46p (EXOSC5)	inviable	KOG1069	1	0.96078	0.03922
RRP5	YMR229C	S000004842	RNA binding protein with preference for single stranded tracts of U's involved in synthesis of both 18S and 5.8S rRNAs; component of both the ribosomal small subunit (SSU) processosome and the 90S preribosome	inviable	KOG1070	1.12727	0.98873	0.06876
RRP7	YCL031C	S000000536	Essential protein involved in rRNA processing and ribosome biogenesis	inviable	KOG4008	1.12766	0.95159	0.10389
RRP9	YPR137W	S000006341	Protein involved in pre-rRNA processing, associated with U3 snRNP; component of small ribosomal subunit (SSU) processosome; ortholog of the human U3-55k protein	inviable	KOG0299	1.09804	0.97361	0.07087
RRS1	YOR294W	S000005820	Essential protein that binds ribosomal protein L11 and is required for nuclear export of the 60S pre-ribosomal subunit during ribosome biogenesis; mouse homolog shows altered expression in Huntington's disease model mice	inviable	KOG1765	1.06122	0.95939	0.06869
RSA4	YCR072C	S000000668	WD-repeat protein involved in ribosome biogenesis; may interact with ribosomes; required for maturation and efficient intra-nuclear transport or pre-60S ribosomal subunits, localizes to the nucleolus	inviable	KOG0271	1.21154	0.97141	0.11746
RSC4	YKR008W	S000001716	Component of the RSC chromatin remodeling complex; found in close proximity to nucleosomal DNA; displaced from the surface of nucleosomal DNA after chromatin remodeling	inviable	KOG1827	2.04255	0.93033	0.34905
RSC6	YCR052W	S000000648	Component of the RSC chromatin remodeling complex; essential for mitotic growth; homolog of SWI/SNF subunit Swp73p	inviable	KOG2570	2.21154	0.95852	0.35545
RSC8	YFR037C	S000001933	Component of the RSC chromatin remodeling complex; essential for viability and mitotic growth; homolog of SWI/SNF subunit Swi3p, but unlike Swi3p, does not activate transcription of reporters	inviable	KOG1279	2.39216	0.95212	0.3844
RSE1	YML049C	S000004513	Protein involved in pre-mRNA splicing; component of the pre-spliceosome; associates with U2 snRNA; involved in ER to Golgi transport	inviable	KOG1898	1.16981	0.96989	0.10326
RSM10	YDR041W	S000002448	Mitochondrial ribosomal protein of the small subunit, has similarity to E. coli S10 ribosomal protein; essential for viability, unlike most other mitoribosomal proteins	inviable	KOG3321	1.04762	0.92859	0.09276
RSP5	YER125W	S000000927	E3 ubiquitin ligase of the NEDD4 family; involved in regulating many cellular processes, including MVB sorting, heat shock response, transcription, and endocytosis; the human homolog is invovled in Liddle syndrome	inviable	KOG0940	9.84314	0.90233	0.71239
RTS2	YOR077W	S000005603	Basic zinc-finger protein, similar to human and mouse Kin17 proteins which are chromatin-associated proteins involved in UV response and DNA replication	inviable	KOG2837	1.07843	0.97247	0.06356
RVB1	YDR190C	S000002598	Essential protein involved in transcription regulation; component of chromatin remodeling complexes; required for assembly and function of the INO80 complex; also referred to as pontin; member of the RUVB-like protein family	inviable	KOG1942	1.05769	0.98113	0.046
RVB2	YPL235W	S000006156	Essential protein involved in transcription regulation; component of chromatin remodeling complexes; required for assembly and function of the INO80 complex; also referred to as reptin; member of the RUVB-like protein family	inviable	KOG2680	1.07843	0.97484	0.06128
SAD1	YFR005C	S000001901	Conserved zinc-finger domain protein involved in pre-mRNA splicing, required for assembly of U4 snRNA into the U4/U6 particle	inviable	KOG2026	1.14	0.96036	0.10054
SAH1	YER043C	S000000845	S-adenosyl-L-homocysteine hydrolase, catabolizes S-adenosyl-L-homocysteine which is formed after donation of the activated methyl group of S-adenosyl-L-methionine (AdoMet) to an acceptor	inviable	KOG1370	2.67308	0.94056	0.42472
SAM50	YNL026W	S000004971	Essential component of the Sorting and Assembly Machinery (SAM or TOB complex) of the mitochondrial outer membrane, which binds precursors of beta-barrel proteins and facilitates their outer membrane insertion; homologous to bacterial Omp85	inviable	KOG2602	1.2093	0.92613	0.15782
SAR1	YPL218W	S000006139	GTPase, GTP-binding protein of the ARF family, component of COPII coat of vesicles; required for transport vesicle formation during ER to Golgi protein transport	inviable	KOG0077	1.71698	0.96429	0.26409
SAS10	YDL153C	S000002312	Essential subunit of U3-containing Small Subunit (SSU) processome complex involved in production of 18S rRNA and assembly of small ribosomal subunit; disrupts silencing when overproduced	inviable	KOG3118	1.02273	0.94224	0.06829
SCC2	YDR180W	S000002588	Subunit of cohesin loading factor (Scc2p-Scc4p), a complex required for loading of cohesin complexes onto chromosomes; involved in establishing sister chromatid cohesion during DSB repair via histone H2AX; evolutionarily-conserved adherin	inviable	KOG1020	1.45833	0.90971	0.24669
SCL1	YGL011C	S000002979	Alpha 1 subunit of the 20S proteasome involved in the degradation of ubiquitinated substrates; 20S proteasome is the core complex of the 26S proteasome; essential for growth; detected in the mitochondria	inviable	KOG0182	1.25926	0.97404	0.132
SDA1	YGR245C	S000003477	Highly conserved nuclear protein required for actin cytoskeleton organization and passage through Start, plays a critical role in G1 events, binds Nap1p, also involved in 60S ribosome biogenesis	inviable	KOG2229	1.05882	0.9762	0.0513
SDH3	YKL141W	S000001624	Cytochrome b subunit of succinate dehydrogenase (Sdh1p, Sdh2p, Sdh3p, Sdh4p), which couples the oxidation of succinate to the transfer of electrons to ubiquinone as part of the TCA cycle and the mitochondrial respiratory chain	inviable	KOG0449	1.13953	0.92615	0.1324
SDO1	YLR022C	S000004012	Essential protein involved in 60S ribosome maturation; ortholog of the human protein (SBDS) responsible for autosomal recessive Shwachman-Bodian-Diamond Syndrome; highly conserved across archae and eukaryotes	inviable	KOG2917	1.03774	0.98742	0.0307
SDS22	YKL193C	S000001676	Conserved nuclear regulatory subunit of Glc7p type 1 protein serine-threonine phosphatase (PP1), functions positively with Glc7p to promote dephosphorylation of nuclear substrates required for chromosome transmission during mitosis	inviable	KOG0531	9.83636	0.94772	0.69782
SEC1	YDR164C	S000002571	Sm-like protein involved in docking and fusion of exocytic vesicles through binding to assembled SNARE complexes at the membrane; localization to sites of secretion (bud neck and bud tip) is dependent on SNARE function	inviable	KOG1300	2.26415	0.93901	0.37595
SEC10	YLR166C	S000004156	Essential 100kDa subunit of the exocyst complex (Sec3p, Sec5p, Sec6p, Sec8p, Sec10p, Sec15p, Exo70p, and Exo84p), which has the essential function of mediating polarized targeting of secretory vesicles to active sites of exocytosis	inviable	KOG3745	1.3125	0.95152	0.16945
SEC11	YIR022W	S000001461	18kDa catalytic subunit of the Signal Peptidase Complex (SPC; Spc1p, Spc2p, Spc3p, and Sec11p) which cleaves the signal sequence of proteins targeted to the endoplasmic reticulum	inviable	KOG3342	1.48148	0.97454	0.19933
SEC12	YNR026C	S000005309	Guanine nucleotide exchange factor (GEF), activates Sar1p by catalyzing the exchange of GDP for GTP; required for the initiation of COPII vesicle formation in ER to Golgi transport; glycosylated integral membrane protein of the ER	inviable	KOG0771	1.15	0.90277	0.15816
SEC13	YLR208W	S000004198	Component of both the Nup84 nuclear pore sub-complex and the Sec13p-Sec31p complex of the COPII vesicle coat, required for vesicle formation in ER to Golgi transport and nuclear pore complex organization	inviable	KOG1332	1.10204	0.96339	0.08229
SEC14	YMR079W	S000004684	Phosphatidylinositol/phosphatidylcholine transfer protein; involved in regulating PtdIns, PtdCho, and ceramide metabolism, products of which regulate intracellular transport and UPR; functionally homologous to mammalian PITPs	inviable	KOG1471	9.65385	0.90935	0.70733
SEC15	YGL233W	S000003202	Essential 113kDa subunit of the exocyst complex (Sec3p, Sec5p, Sec6p, Sec8p, Sec10p, Sec15p, Exo70p, and Exo84p), which mediates polarized targeting of vesicles to active sites of exocytosis; Sec15p associates with Sec4p and vesicles	inviable	KOG2176	1.70588	0.95713	0.26718
SEC16	YPL085W	S000006006	COPII vesicle coat protein required for ER transport vesicle budding; Sec16p is bound to the periphery of ER membranes and may act to stabilize initial COPII complexes; interacts with Sec23p, Sec24p and Sec31p	inviable	KOG1913	1.57447	0.9443	0.24744
SEC17	YBL050W	S000000146	Peripheral membrane protein required for vesicular transport between ER and Golgi, the 'priming' step in homotypic vacuole fusion, and autophagy; stimulates the ATPase activity of Sec18p; has similarity to mammalian alpha-SNAP	inviable	KOG1586	1.66038	0.96422	0.25171
SEC18	YBR080C	S000000284	ATPase required for vesicular transport between ER and Golgi, the 'priming' step in homotypic vacuole fusion, autophagy, and protein secretion; releases Sec17p from SNAP complexes; has similarity to mammalian NSF	inviable	KOG0741	1.30612	0.95266	0.16642
SEC2	YNL272C	S000005216	Guanyl-nucleotide exchange factor for the small G-protein Sec4p; essential for post-Golgi vesicle transportand for autophagy; associates with the exocyst, via exocyst subunit Sec15p, on secretory vesicles	inviable	KOG4324	1.70455	0.91535	0.2989
SEC21	YNL287W	S000005231	Gamma subunit of coatomer, a heptameric protein complex that together with Arf1p forms the COPI coat; involved in ER to Golgi transport of selective cargo	inviable	KOG1078	1.26923	0.97014	0.13888
SEC23	YPR181C	S000006385	GTPase-activating protein, stimulates the GTPase activity of Sar1p; component of the Sec23p-Sec24p heterodimer of the COPII vesicle coat, involved in ER to Golgi transport	inviable	KOG1986	1.83333	0.97104	0.28284
SEC24	YIL109C	S000001371	Component of the Sec23p-Sec24p heterodimer of the COPII vesicle coat, required for cargo selection during vesicle formation in ER to Golgi transport; homologous to Sfb2p and Sfb3p	inviable	KOG1985	1.67273	0.98499	0.23841
SEC26	YDR238C	S000002646	Essential beta-coat protein of the COPI coatomer, involved in ER-to-Golgi protein trafficking and maintenance of normal ER morphology; shares 43% sequence identity with mammalian beta-coat protein (beta-COP)	inviable	KOG1058	1.07273	0.99407	0.04022
SEC27	YGL137W	S000003105	Essential beta'-coat protein of the COPI coatomer, involved in ER-to-Golgi and Golgi-to-ER transport; contains WD40 domains that mediate cargo selective interactions; 45% sequence identity to mammalian beta'-COP	inviable	KOG0276	1.11538	0.97296	0.07874
SEC31	YDL195W	S000002354	Component of the Sec13p-Sec31p complex of the COPII vesicle coat, required for vesicle formation in ER to Golgi transport	inviable	KOG0307	2.14815	0.9548	0.34855
SEC4	YFL005W	S000001889	Rab family GTPase essential for vesicle-mediated exocytic secretion and autophagy; associates with the exocyst component Sec15p and may regulate polarized delivery of transport vesicles to the exocyst at the plasma membrane	inviable	KOG0078	7.40385	0.91193	0.66486
SEC5	YDR166C	S000002573	Essential 107kDa subunit of the exocyst complex (Sec3p, Sec5p, Sec6p, Sec8p, Sec10p, Sec15p, Exo70p, and Exo84p), which has the essential function of mediating polarized targeting of secretory vesicles to active sites of exocytosis	inviable	KOG2347	1.04348	0.95162	0.06842
SEC53	YFL045C	S000001849	Phosphomannomutase, involved in synthesis of GDP-mannose and dolichol-phosphate-mannose; required for folding and glycosylation of secretory proteins in the ER lumen	inviable	KOG3189	1.56604	0.96698	0.22729
SEC59	YMR013C	S000004615	Dolichol kinase, catalyzes the terminal step in dolichyl monophosphate (Dol-P) biosynthesis; required for viability and for normal rates of lipid intermediate synthesis and protein N-glycosylation	inviable	KOG2468	1	0.92669	0.07331
SEC6	YIL068C	S000001330	Essential 88kDa subunit of the exocyst complex, which mediates polarized targeting of secretory vesicles to active sites of exocytosis; dimeric form of Sec6p interacts with Sec9p in vitro and inhibits t-SNARE assembly	inviable	KOG2286	2.96	0.91723	0.46687
SEC61	YLR378C	S000004370	Essential subunit of Sec61 complex (Sec61p, Sbh1p, and Sss1p); forms a channel for SRP-dependent protein import and retrograde transport of misfolded proteins out of the ER; with Sec63 complex allows SRP-independent protein import into ER	inviable	KOG1373	1.66667	0.98162	0.23964
SEC62	YPL094C	S000006015	Essential subunit of Sec63 complex (Sec63p, Sec62p, Sec66p and Sec72p); with Sec61 complex, Kar2p/BiP and Lhs1p forms a channel competent for SRP-dependent and post-translational SRP-independent protein targeting and import into the ER	inviable	KOG2927	1.06	0.97117	0.05672
SEC63	YOR254C	S000005780	Essential subunit of Sec63 complex (Sec63p, Sec62p, Sec66p and Sec72p); with Sec61 complex, Kar2p/BiP and Lhs1p forms a channel competent for SRP-dependent and post-translational SRP-independent protein targeting and import into the ER	inviable	KOG0721	1.05769	0.98113	0.046
SEC65	YML105C	S000004573	Subunit of the signal recognition particle (SRP), involved in protein targeting to the ER; interacts with Srp54p; homolog of mammalian SRP19	inviable	KOG3198	1.08511	0.95402	0.08416
SEC7	YDR170C	S000002577	Guanine nucleotide exchange factor (GEF) for ADP ribosylation factors involved in proliferation of the Golgi, intra-Golgi transport and ER-to-Golgi transport; found in the cytoplasm and on Golgi-associated coated vesicles	inviable	KOG0929	3.01852	0.97802	0.43707
SEC8	YPR055W	S000006259	Essential 121kDa subunit of the exocyst complex (Sec3p, Sec5p, Sec6p, Sec8p, Sec10p, Sec15p, Exo70p, and Exo84p), which has the essential function of mediating polarized targeting of secretory vesicles to active sites of exocytosis	inviable	KOG3691	1.12766	0.94913	0.10621
SEC9	YGR009C	S000003241	t-SNARE protein important for fusion of secretory vesicles with the plasma membrane; similar to but not functionally redundant with Spo20p; SNAP-25 homolog	inviable	KOG3065	3.125	0.93076	0.47348
SED5	YLR026C	S000004016	cis-Golgi t-SNARE syntaxin required for vesicular transport between the ER and the Golgi complex, binds at least 9 SNARE proteins	inviable	KOG0812	1.09615	0.97857	0.06533
SEN1	YLR430W	S000004422	Presumed helicase required for RNA polymerase II transcription termination and processing of RNAs; homolog of Senataxin which causes Ataxia-Oculomotor Apraxia 2 and a dominant form of amyotrophic lateral sclerosis	inviable	KOG1801	1.43478	0.86553	0.27741
SEN2	YLR105C	S000004095	Subunit of the tRNA splicing endonuclease, which is composed of Sen2p, Sen15p, Sen34p, and Sen54p; Sen2p contains the active site for tRNA 5' splice site cleavage and has similarity to Sen34p and to Archaeal tRNA splicing endonuclease	inviable	KOG4685	1.04444	0.94328	0.07701
SEN34	YAR008W	S000000066	Subunit of the tRNA splicing endonuclease, which is composed of Sen2p, Sen15p, Sen34p, and Sen54p; Sen34p contains the active site for tRNA 3' splice site cleavage and has similarity to Sen2p and to Archaeal tRNA splicing endonuclease	inviable	KOG4133	1.05	0.91623	0.10585
SEN54	YPL083C	S000006004	Subunit of the tRNA splicing endonuclease, which is composed of Sen2p, Sen15p, Sen34p, and Sen54p	inviable	KOG4772	1.05263	0.90324	0.11963
SES1	YDR023W	S000002430	Cytosolic seryl-tRNA synthetase, class II aminoacyl-tRNA synthetase that aminoacylates tRNA(Ser), displays tRNA-dependent amino acid recognition which enhances discrimination of the serine substrate, interacts with peroxin Pex21p	inviable	KOG2509	1.92727	0.98706	0.289
SFB3	YHR098C	S000001140	Component of the Sec23p-Sfb3p heterodimer of the COPII vesicle coat, required for cargo selection during vesicle formation in ER to Golgi transport; homologous to Sec24p and Sfb2p	inviable	KOG1984	1.72222	0.96923	0.26145
SFC1	YJR095W	S000003856	Mitochondrial succinate-fumarate transporter, transports succinate into and fumarate out of the mitochondrion; required for ethanol and acetate utilization	inviable	KOG0756	2.06667	0.90068	0.37348
SFH1	YLR321C	S000004313	Component of the RSC chromatin remodeling complex; essential gene required for cell cycle progression and maintenance of proper ploidy; phosphorylated in the G1 phase of the cell cycle; Snf5p paralog	inviable	KOG1649	1.40816	0.94941	0.19993
SFI1	YLL003W	S000003926	Centrin (Cdc31p)-binding protein required for spindle pole body (SPB) duplication, localizes to the half-bridge of the SPB, required for progression through G(2)-M transition, has similarity to Xenopus laevis XCAP-C	inviable	KOG4775	1	0.85693	0.14307
SGD1	YLR336C	S000004328	Essential nuclear protein, required for biogenesis of the small ribosomal subunit; has a possible role in the osmoregulatory glycerol response; putative homolog of human NOM1 which is implicated in acute myeloid leukemia	inviable	KOG2141	1	0.93858	0.06142
SGT1	YOR057W	S000005583	Cochaperone protein; regulates activity of adenylyl cyclase Cyr1p; involved in kinetochore complex assembly; associates with the SCF (Skp1p/Cdc53p/F box protein) ubiquitin ligase complex; acts as a linker between Skp1p and HSP90 complexes	inviable	KOG1309	1.03704	0.99214	0.02574
SGV1	YPR161C	S000006365	Cyclin (Bur2p)-dependent protein kinase that functions in transcriptional regulation; phosphorylates the carboxy-terminal domain of Rpo21p and the C-terminal repeat domain of Spt5p; regulated by Cak1p	inviable	KOG0600	2.14545	0.93897	0.35895
SHQ1	YIL104C	S000001366	Chaperone protein required for the assembly of box H/ACA snoRNPs and thus for pre-rRNA processing, forms a complex with Naf1p and interacts with H/ACA snoRNP components Nhp2p and Cbf5p; homology with known Hsp90p cochaperones	inviable	KOG3247	1.08889	0.94293	0.09638
SIS1	YNL007C	S000004952	Type II HSP40 co-chaperone that interacts with the HSP70 protein Ssa1p; not functionally redundant with Ydj1p due to due to substrate specificity; shares similarity with bacterial DnaJ proteins	inviable	KOG0714	9.90909	0.95567	0.69641
SKI6	YGR195W	S000003427	Exosome non-catalytic core component; involved in 3'-5' RNA processing and degradation in both the nucleus and the cytoplasm; has similarity to E. coli RNase PH and to human hRrp41p (EXOSC4)	inviable	KOG1068	1.6875	0.95244	0.26681
SKP1	YDR328C	S000002736	Evolutionarily conserved kinetochore protein that is part of multiple protein complexes, including the SCF ubiquitin ligase complex, the CBF3 complex that binds centromeric DNA, and the RAVE complex that regulates assembly of the V-ATPase	inviable	KOG1724	2.90566	0.8379	0.50845
SLD5	YDR489W	S000002897	Subunit of the GINS complex (Sld5p, Psf1p, Psf2p, Psf3p), which is localized to DNA replication origins and implicated in assembly of the DNA replication machinery	inviable	KOG3176	1	0.95541	0.04459
SLN1	YIL147C	S000001409	Histidine kinase osmosensor that regulates a MAP kinase cascade; transmembrane protein with an intracellular kinase domain that signals to Ypd1p and Ssk1p, thereby forming a phosphorelay system similar to bacterial two-component regulators	inviable	KOG0519	7.9375	0.63169	0.77579
SLU7	YDR088C	S000002495	RNA splicing factor, required for ATP-independent portion of 2nd catalytic step of spliceosomal RNA splicing; interacts with Prp18p; contains zinc knuckle domain	inviable	KOG2560	1.30189	0.94118	0.17513
SLY1	YDR189W	S000002597	Hydrophilic protein involved in vesicle trafficking between the ER and Golgi; SM (Sec1/Munc-18) family protein that binds the tSNARE Sed5p and stimulates its assembly into a trans-SNARE membrane-protein complex	inviable	KOG1301	1.13725	0.96329	0.09671
SMC1	YFL008W	S000001886	Subunit of the multiprotein cohesin complex, essential protein involved in chromosome segregation and in double-strand DNA break repair; SMC chromosomal ATPase family member, binds DNA with a preference for DNA with secondary structure	inviable	KOG0018	1.58182	0.97871	0.22183
SMC2	YFR031C	S000001927	Subunit of the condensin complex; essential SMC chromosomal ATPase family member that forms a complex with Smc4p to form the active ATPase; Smc2p/Smc4p complex binds DNA; required for clustering of tRNA genes at the nucleolus	inviable	KOG0933	1.10909	0.98967	0.06026
SMC3	YJL074C	S000003610	Subunit of the multiprotein cohesin complex required for sister chromatid cohesion in mitotic cells; also required, with Rec8p, for cohesion and recombination during meiosis; phylogenetically conserved SMC chromosomal ATPase family member	inviable	KOG0964	1.07407	0.98714	0.04751
SMC4	YLR086W	S000004076	Subunit of the condensin complex; reorganizes chromosomes during cell division; forms a complex with Smc2p that has ATP-hydrolyzing and DNA-binding activity; required for tRNA gene clustering at the nucleolus; potential Cdc28p substrate	inviable	KOG0996	1.09804	0.97128	0.07309
SMC5	YOL034W	S000005394	Structural maintenance of chromosomes (SMC) protein; essential subunit of the Mms21-Smc5-Smc6 complex; required for growth and DNA repair; S. pombe homolog forms a heterodimer with S. pombe Rad18p that is involved in DNA repair	inviable	KOG0979	1.14583	0.9536	0.10915
SMD1	YGR074W	S000003306	Core Sm protein Sm D1; part of heteroheptameric complex (with Smb1p, Smd2p, Smd3p, Sme1p, Smx3p, and Smx2p) that is part of the spliceosomal U1, U2, U4, and U5 snRNPs; homolog of human Sm D1	inviable	KOG3428	1.56863	0.96647	0.22834
SMD2	YLR275W	S000004265	Core Sm protein Sm D2; part of heteroheptameric complex (with Smb1p, Smd1p, Smd3p, Sme1p, Smx3p, and Smx2p) that is part of the spliceosomal U1, U2, U4, and U5 snRNPs; homolog of human Sm D2	inviable	KOG3459	1.21739	0.93037	0.15678
SMD3	YLR147C	S000004137	Core Sm protein Sm D3; part of heteroheptameric complex (with Smb1p, Smd1p, Smd2p, Sme1p, Smx3p, and Smx2p) that is part of the spliceosomal U1, U2, U4, and U5 snRNPs; homolog of human Sm D3	inviable	KOG3172	1.08163	0.96465	0.07246
SME1	YOR159C	S000005685	Core Sm protein Sm E; part of heteroheptameric complex (with Smb1p, Smd1p, Smd2p, Smd3p, Smx3p, and Smx2p) that is part of the spliceosomal U1, U2, U4, and U5 snRNPs; homolog of human Sm E	inviable	KOG1774	1.4	0.91236	0.22892
SMP3	YOR149C	S000005675	Alpha 1,2-mannosyltransferase involved in glycosyl phosphatidyl inositol (GPI) biosynthesis; required for addition of the fourth, side branching mannose to the GPI core structure	inviable	KOG4123	1	0.87253	0.12747
SMT3	YDR510W	S000002918	Ubiquitin-like protein of the SUMO family, conjugated to lysine residues of target proteins; regulates chromatid cohesion, chromosome segregation, APC-mediated proteolysis, DNA replication and septin ring dynamics; phosphorylated at Ser2	inviable	KOG1769	3.45283	0.90118	0.51502
SMX2	YFL017W-A	S000002965	Core Sm protein Sm G; part of heteroheptameric complex (with Smb1p, Smd1p, Smd2p, Smd3p, Sme1p, and Smx3p) that is part of the spliceosomal U1, U2, U4, and U5 snRNPs; homolog of human Sm G	inviable	KOG1780	1.39024	0.89398	0.2418
SMX3	YPR182W	S000006386	Core Sm protein Sm F; part of heteroheptameric complex (with Smb1p, Smd1p, Smd2p, Smd3p, Sme1p, and Smx2p) that is part of the spliceosomal U1, U2, U4, and U5 snRNPs; homolog of human Sm F	inviable	KOG3482	1.08333	0.95688	0.08066
SNP1	YIL061C	S000001323	Component of U1 snRNP required for mRNA splicing via spliceosome; may interact with poly(A) polymerase to regulate polyadenylation; homolog of human U1 70K protein	inviable	KOG0113	1.4902	0.96175	0.21216
SNU114	YKL173W	S000001656	GTPase component of U5 snRNP involved in mRNA splicing via spliceosome; binds directly to U5 snRNA; proposed to be involved in conformational changes of the spliceosome; similarity to ribosomal translocation factor EF-2	inviable	KOG0468	1.05882	0.9762	0.0513
SNU13	YEL026W	S000000752	RNA binding protein, part of U3 snoRNP involved in rRNA processing, part of U4/U6-U5 tri-snRNP involved in mRNA splicing, similar to human 15.5K protein	inviable	KOG3387	1.51923	0.95841	0.22243
SNU23	YDL098C	S000002256	Component of U4/U6.U5 snRNP involved in mRNA splicing via spliceosome	inviable	KOG4727	1.06667	0.94441	0.08558
SNU71	YGR013W	S000003245	Component of U1 snRNP required for mRNA splicing via spliceosome; yeast specific, no metazoan counterpart	inviable	KOG2253	1.18	0.96032	0.11595
SOF1	YLL011W	S000003934	Essential protein required for biogenesis of 40S (small) ribosomal subunit; has similarity to the beta subunit of trimeric G-proteins and the splicing factor Prp4p	inviable	KOG0268	1.01923	0.98423	0.0251
SOG2	YOR353C	S000005880	Key component of the RAM signaling network, required for proper cell morphogenesis and cell separation after mitosis	inviable	KOG0619	61.5192	0.8901	0.88652
SPB1	YCL054W	S000000559	AdoMet-dependent methyltransferase involved in rRNA processing and 60S ribosomal subunit maturation; methylates G2922 in the tRNA docking site of the large subunit rRNA and in the absence of snR52, U2921; suppressor of PAB1 mutants	inviable	KOG1098	1.16327	0.95807	0.11171
SPB4	YFL002C	S000001894	Putative ATP-dependent RNA helicase, nucleolar protein required for synthesis of 60S ribosomal subunits at a late step in the pathway; sediments with 66S pre-ribosomes in sucrose gradients	inviable	KOG0345	1.09259	0.98599	0.05671
SPC3	YLR066W	S000004056	Subunit of signal peptidase complex (Spc1p, Spc2p, Spc3p, Sec11p), which catalyzes cleavage of N-terminal signal sequences of proteins targeted to the secretory pathway; homologous to mammalian SPC22/23	inviable	KOG3372	1.10638	0.94772	0.09899
SPC97	YHR172W	S000001215	Component of the microtubule-nucleating Tub4p (gamma-tubulin) complex; interacts with Spc110p at the spindle pole body (SPB) inner plaque and with Spc72p at the SPB outer plaque	inviable	KOG2001	1.1	0.96618	0.07878
SPC98	YNL126W	S000005070	Component of the microtubule-nucleating Tub4p (gamma-tubulin) complex; interacts with Spc110p at the spindle pole body (SPB) inner plaque and with Spc72p at the SPB outer plaque	inviable	KOG2000	1.68519	0.97495	0.24897
SPN1	YPR133C	S000006337	Protein that interacts with Spt6p and copurifies with Spt5p and RNA polymerase II, probable transcriptional elongation factor; metazoan homologs contain an acidic N terminus; mutations in the gene confer an Spt- phenotype	inviable	KOG1793	1.16327	0.94971	0.11946
SPP382	YLR424W	S000004416	Essential protein that forms a dimer with Ntr2p; also forms a trimer, with Ntr2p and Prp43p, that is involved in spliceosome disassembly; found also in a multisubunit complex with the splicing factor Clf1p; suppressor of prp38-1 mutation	inviable	KOG2184	1.21277	0.94215	0.14448
SPT14	YPL175W	S000006096	UDP-GlcNAc-binding and catalytic subunit of the enzyme that mediates the first step in glycosylphosphatidylinositol (GPI) biosynthesis, mutations cause defects in transcription and in biogenesis of cell wall proteins	inviable	KOG1111	1.16364	0.98917	0.08302
SPT15	YER148W	S000000950	TATA-binding protein, general transcription factor that interacts with other factors to form the preinitiation complex at promoters, essential for viability	inviable	KOG3302	2.37037	0.96442	0.37359
SPT16	YGL207W	S000003175	Subunit of the heterodimeric FACT complex (Spt16p-Pob3p), which associates with chromatin via interaction with Nhp6Ap and Nhp6Bp, and reorganizes nucleosomes to facilitate access to DNA by RNA and DNA polymerases	inviable	KOG1189	1.11321	0.98013	0.07104
SPT5	YML010W	S000004470	Protein involved in regulating Pol I and Pol II transcription and pre-mRNA processing; forms a complex with Spt4p; contains a C-terminal repeat domain that is a target for phosphorylation by Sgv1p	inviable	KOG1999	1.19608	0.96699	0.11582
SPT6	YGR116W	S000003348	Transcription elongation factor required for the maintenance of chromatin structure during transcription in order to inhibit transcription from promoters within the coding region	inviable	KOG1856	1.13725	0.96074	0.0991
SQT1	YIR012W	S000001451	Essential protein involved in a late step of 60S ribosomal subunit assembly or modification; contains multiple WD repeats; interacts with Qsr1p in a two-hybrid assay	inviable	KOG0296	1.06	0.97117	0.05672
SRB7	YDR308C	S000002716	Subunit of the RNA polymerase II mediator complex; associates with core polymerase subunits to form the RNA polymerase II holoenzyme; essential for transcriptional regulation; target of the global repressor Tup1p	inviable	KOG1510	1.025	0.91826	0.09301
SRM1	YGL097W	S000003065	Nucleotide exchange factor for Gsp1p, localizes to the nucleus, required for nucleocytoplasmic trafficking of macromolecules; suppressor of the pheromone response pathway; potentially phosphorylated by Cdc28p	inviable	KOG1426	9.85185	0.9559	0.69545
SRP1	YNL189W	S000005133	Karyopherin alpha homolog, forms a dimer with karyopherin beta Kap95p to mediate import of nuclear proteins, binds the nuclear localization signal of the substrate during import; may also play a role in regulation of protein degradation	inviable	KOG0166	5.40741	0.93661	0.59722
SRP54	YPR088C	S000006292	Signal recognition particle (SRP) subunit (homolog of mammalian SRP54); contains the signal sequence-binding activity of SRP, interacts with the SRP RNA, and mediates binding of SRP to signal receptor; contains GTPase domain	inviable	KOG0780	1.16981	0.96431	0.10842
SSC1	YJR045C	S000003806	Hsp70 family ATPase, constituent of the import motor component of the Translocase of the Inner Mitochondrial membrane (TIM23 complex); involved in protein translocation and folding; subunit of SceI endonuclease	inviable	KOG0102	1.44	0.93778	0.21852
SSL1	YLR005W	S000003995	Component of the core form of RNA polymerase transcription factor TFIIH, which has both protein kinase and DNA-dependent ATPase/helicase activities and is essential for transcription and nucleotide excision repair; interacts with Tfb4p	inviable	KOG2807	1.17308	0.95889	0.11467
SSL2	YIL143C	S000001405	Component of the holoenzyme form of RNA polymerase transcription factor TFIIH, has DNA-dependent ATPase/helicase activity and is required, with Rad3p, for unwinding promoter DNA; involved in DNA repair; homolog of human ERCC3	inviable	KOG1123	1.07692	0.97979	0.05585
SSS1	YDR086C	S000002493	Subunit of the Sec61p translocation complex (Sec61p-Sss1p-Sbh1p) that forms a channel for passage of secretory proteins through the endoplasmic reticulum membrane, and of the Ssh1p complex (Ssh1p-Sbh2p-Sss1p); interacts with Ost4p and Wbp1p	inviable	KOG3498	1.375	0.86549	0.26191
SSU72	YNL222W	S000005166	Transcription/RNA-processing factor that associates with TFIIB and cleavage/polyadenylation factor Pta1p; exhibits phosphatase activity on serine-5 of the RNA polymerase II C-terminal domain; affects start site selection in vivo	inviable	KOG2424	1.42553	0.90594	0.24123
SSY1	YDR160W	S000002567	Component of the SPS plasma membrane amino acid sensor system (Ssy1p-Ptr3p-Ssy5p), which senses external amino acid concentration and transmits intracellular signals that result in regulation of expression of amino acid permease genes	inviable	KOG1286	8.86	0.93745	0.68506
STH1	YIL126W	S000001388	ATPase component of the RSC chromatin remodeling complex; required for expression of early meiotic genes; essential helicase-related protein homologous to Snf2p	inviable	KOG0386	2.22642	0.95811	0.35789
STT3	YGL022W	S000002990	Subunit of the oligosaccharyltransferase complex of the ER lumen, which catalyzes asparagine-linked glycosylation of newly synthesized proteins; forms a subcomplex with Ost3p and Ost4p and is directly involved in catalysis	inviable	KOG2292	1.92593	0.96805	0.30245
STT4	YLR305C	S000004296	Phosphatidylinositol-4-kinase that functions in the Pkc1p protein kinase pathway; required for normal vacuole morphology, cell wall integrity, and actin cytoskeleton organization	inviable	KOG0902	1.23077	0.96755	0.12786
STU2	YLR045C	S000004035	Microtubule-associated protein (MAP) of the XMAP215/Dis1 family; regulates microtubule dynamics during spindle orientation and metaphase chromosome alignment; interacts with spindle pole body component Spc72p	inviable	KOG1820	1.13208	0.97559	0.08309
SUA5	YGL169W	S000003137	Single-stranded telomeric DNA-binding protein, required for normal telomere length; null mutant lacks N6-threonylcarbamoyl adenosine (t6A) modification in the anticodon loop of ANN-decoding tRNA; member of conserved YrdC/Sua5 family	inviable	KOG3051	1.15385	0.97123	0.09584
SUA7	YPR086W	S000006290	Transcription factor TFIIB, a general transcription factor required for transcription initiation and start site selection by RNA polymerase II	inviable	KOG1597	1.16	0.94911	0.11877
SUB2	YDL084W	S000002242	Component of the TREX complex required for nuclear mRNA export; member of the DEAD-box RNA helicase superfamily and is involved in early and late steps of spliceosome assembly; homolog of the human splicing factor hUAP56	inviable	KOG0329	1.68627	0.94991	0.26849
SUI1	YNL244C	S000005188	Translation initiation factor eIF1; component of a complex involved in recognition of the initiator codon; modulates translation accuracy at the initiation phase	inviable	KOG1770	2.4717	0.88895	0.43457
SUI2	YJR007W	S000003767	Alpha subunit of the translation initiation factor eIF2, involved in the identification of the start codon; phosphorylation of Ser51 is required for regulation of translation by inhibiting the exchange of GDP for GTP	inviable	KOG2916	1.06122	0.96604	0.06224
SUI3	YPL237W	S000006158	Beta subunit of the translation initiation factor eIF2, involved in the identification of the start codon; proposed to be involved in mRNA binding	inviable	KOG2768	1.18182	0.98445	0.09444
SUP35	YDR172W	S000002579	Translation termination factor eRF3; altered protein conformation creates the [PSI(+)] prion, a dominant cytoplasmically inherited protein aggregate that alters translational fidelity and creates a nonsense suppressor phenotype	inviable	KOG0459	1.35185	0.98061	0.1566
SUP45	YBR143C	S000000347	Polypeptide release factor (eRF1) in translation termination; mutant form acts as a recessive omnipotent suppressor; methylated by Mtq2p-Trm112p in ternary complex eRF1-eRF3-GTP; mutation of methylation site confers resistance to zymocin	inviable	KOG0688	1.07547	0.98235	0.05274
SWC4	YGR002C	S000003234	Component of the Swr1p complex that incorporates Htz1p into chromatin; component of the NuA4 histone acetyltransferase complex	inviable	KOG2656	1.02128	0.95882	0.05122
SWD2	YKL018W	S000001501	Subunit of the COMPASS (Set1C) complex, which methylates histone H3 on lys 4 and is involved in telomeric silencing; subunit of CPF (cleavage and polyadenylation factor), a complex involved in RNAP II transcription termination	inviable	KOG1446	1.28846	0.96985	0.14558
SWI1	YPL016W	S000005937	Subunit of the SWI/SNF chromatin remodeling complex, which regulates transcription by remodeling chromosomes; required for transcription of many genes, including ADH1, ADH2, GAL1, HO, INO1 and SUC2; can form the prion [SWI+]	inviable	KOG2744	4.54167	0.91157	0.57226
SWP1	YMR149W	S000004757	Delta subunit of the oligosaccharyl transferase glycoprotein complex, which is required for N-linked glycosylation of proteins in the endoplasmic reticulum	inviable	KOG2447	1.04545	0.94037	0.0803
SYF1	YDR416W	S000002824	Member of the NineTeen Complex (NTC) that contains Prp19p and stabilizes U6 snRNA in catalytic forms of the spliceosome containing U2, U5, and U6 snRNAs; null mutant has splicing defect and arrests in G2/M; homologs in human and C. elegans	inviable	KOG2047	1.02381	0.93053	0.08035
TAD2	YJL035C	S000003572	Subunit of tRNA-specific adenosine-34 deaminase, forms a heterodimer with Tad3p that converts adenosine to inosine at the wobble position of several tRNAs	inviable	KOG1018	1.75	0.93042	0.29667
TAD3	YLR316C	S000004308	Subunit of tRNA-specific adenosine-34 deaminase, forms a heterodimer with Tad2p that converts adenosine to inosine at the wobble position of several tRNAs	inviable	KOG2771	1.06818	0.93869	0.09176
TAF1	YGR274C	S000003506	TFIID subunit (145 kDa), involved in RNA polymerase II transcription initiation; possesses in vitro histone acetyltransferase activity but its role in vivo appears to be minor; involved in promoter binding and G1/S progression	inviable	KOG0008	1.18	0.96254	0.11391
TAF10	YDR167W	S000002574	Subunit (145 kDa) of TFIID and SAGA complexes, involved in RNA polymerase II transcription initiation and in chromatin modification	inviable	KOG3423	1.30952	0.85213	0.25535
TAF11	YML015C	S000004477	TFIID subunit (40 kDa), involved in RNA polymerase II transcription initiation, similar to histone H3 with atypical histone fold motif of Spt3-like transcription factors	inviable	KOG3219	1.3913	0.91588	0.22352
TAF12	YDR145W	S000002552	Subunit (61/68 kDa) of TFIID and SAGA complexes, involved in RNA polymerase II transcription initiation and in chromatin modification, similar to histone H2A	inviable	KOG1142	1.19149	0.94657	0.13282
TAF13	YML098W	S000004564	TFIID subunit (19 kDa), involved in RNA polymerase II transcription initiation, similar to histone H4 with atypical histone fold motif of Spt3-like transcription factors	inviable	KOG3901	1.18182	0.92613	0.14808
TAF4	YMR005W	S000004607	TFIID subunit (48 kDa), involved in RNA polymerase II transcription initiation; potential Cdc28p substrate	inviable	KOG2341	1.93333	0.89587	0.35569
TAF5	YBR198C	S000000402	Subunit (90 kDa) of TFIID and SAGA complexes, involved in RNA polymerase II transcription initiation and in chromatin modification	inviable	KOG0263	1.94444	0.96933	0.30486
TAF6	YGL112C	S000003080	Subunit (60 kDa) of TFIID and SAGA complexes, involved in transcription initiation of RNA polymerase II and in chromatin modification, similar to histone H4	inviable	KOG2549	1.625	0.95078	0.25415
TAF7	YMR227C	S000004840	TFIID subunit (67 kDa), involved in RNA polymerase II transcription initiation	inviable	KOG4011	1.45833	0.93719	0.22393
TAF8	YML114C	S000004582	TFIID subunit (65 kDa), involved in RNA polymerase II transcription initiation	inviable	KOG4336	1.06818	0.93869	0.09176
TAF9	YMR236W	S000004849	Subunit (17 kDa) of TFIID and SAGA complexes, involved in RNA polymerase II transcription initiation and in chromatin modification, similar to histone H3	inviable	KOG3334	1.59574	0.9058	0.28295
TAH18	YPR048W	S000006252	Protein of unknown function that plays a pro-death role in response to oxidative stress; highly conserved across species and similar to human protein NDOR1; allele is synthetically lethal with the pol3-13 allele of DNA polymerase delta	inviable	KOG1159	1.06383	0.95546	0.07365
TAM41	YGR046W	S000003278	Mitochondrial protein involved in protein import into the mitochondrial matrix; maintains the functional integrity of the TIM23 protein translocator complex; viability of null mutant is strain-dependent; mRNA is targeted to the bud	inviable	KOG2986	1.08333	0.95688	0.08066
TAO3	YIL129C	S000001391	Component of the RAM signaling network that is involved in regulation of Ace2p activity and cellular morphogenesis, interacts with protein kinase Cbk1p and also with Kic1p	inviable	KOG1825	2.34043	0.92851	0.39307
TAP42	YMR028W	S000004630	Essential protein involved in the TOR signaling pathway; physically associates with the protein phosphatase 2A and the SIT4 protein phosphatase catalytic subunits	inviable	KOG2830	1.22917	0.93687	0.15497
TCP1	YDR212W	S000002620	Alpha subunit of chaperonin-containing T-complex, which mediates protein folding in the cytosol; involved in actin cytoskeleton maintenance; overexpression in neurons suppresses formation of pathogenic conformations of huntingtin protein	inviable	KOG0360	1.86792	0.95899	0.29833
TEM1	YML064C	S000004529	GTP-binding protein of the ras superfamily involved in termination of M-phase; controls actomyosin and septin dynamics during cytokinesis	inviable	KOG1673	1.06667	0.67026	0.35102
TFA1	YKL028W	S000001511	TFIIE large subunit, involved in recruitment of RNA polymerase II to the promoter, activation of TFIIH, and promoter opening	inviable	KOG2593	1.125	0.95457	0.10002
TFA2	YKR062W	S000001770	TFIIE small subunit, involved in RNA polymerase II transcription initiation	inviable	KOG3095	1.02128	0.95882	0.05122
TFB1	YDR311W	S000002719	Subunit of TFIIH and nucleotide excision repair factor 3 complexes, required for nucleotide excision repair, target for transcriptional activators	inviable	KOG2074	1.08163	0.96465	0.07246
TFB2	YPL122C	S000006043	Subunit of TFIIH and nucleotide excision repair factor 3 complexes, involved in transcription initiation, required for nucleotide excision repair, similar to 52 kDa subunit of human TFIIH	inviable	KOG3471	1.075	0.91444	0.11804
TFB3	YDR460W	S000002868	Subunit of TFIIH and nucleotide excision repair factor 3 complexes, involved in transcription initiation, required for nucleotide excision repair; ring finger protein similar to mammalian CAK and TFIIH subunit	inviable	KOG3800	1.06	0.97117	0.05672
TFB4	YPR056W	S000006260	Subunit of TFIIH complex, involved in transcription initiation, similar to 34 kDa subunit of human TFIIH; interacts with Ssl1p	inviable	KOG2487	1.14583	0.94968	0.11281
TFC1	YBR123C	S000000327	One of six subunits of the RNA polymerase III transcription initiation factor complex (TFIIIC); part of the TauA globular domain of TFIIIC that binds DNA at the BoxA promoter sites of tRNA and similar genes; human homolog is TFIIIC-63	inviable	KOG2473	1.08	0.9698	0.06681
TFC4	YGR047C	S000003279	One of six subunits of the RNA polymerase III transcription initiation factor complex (TFIIIC); part of the TauA domain of TFIIIC that binds BoxA DNA promoter sites of tRNA and similar genes; has TPR motifs; human homolog is TFIIIC-102	inviable	KOG2076	1.02041	0.9693	0.04044
TFG1	YGR186W	S000003418	TFIIF (Transcription Factor II) largest subunit; involved in both transcription initiation and elongation of RNA polymerase II; homologous to human RAP74	inviable	KOG2393	1.11628	0.92999	0.11978
TFG2	YGR005C	S000003237	TFIIF (Transcription Factor II) middle subunit; involved in both transcription initiation and elongation of RNA polymerase II; homologous to human RAP30	inviable	KOG2905	1.35417	0.93655	0.19519
THG1	YGR024C	S000003256	tRNAHis guanylyltransferase, adds a guanosine residue to the 5' end of tRNAHis after transcription and RNase P cleavage; couples nuclear division and migration to cell budding and cytokinesis; essential enzyme conserved among eukaryotes	inviable	KOG2721	1.06	0.96871	0.05911
THI80	YOR143C	S000005669	Thiamine pyrophosphokinase, phosphorylates thiamine to produce the coenzyme thiamine pyrophosphate (thiamine diphosphate)	inviable	KOG3153	1.0625	0.96081	0.06788
THS1	YIL078W	S000001340	Threonyl-tRNA synthetase, essential cytoplasmic protein	inviable	KOG1637	2.83636	0.97313	0.42218
TID3	YIL144W	S000001406	Component of the evolutionarily conserved kinetochore-associated Ndc80 complex (Ndc80p-Nuf2p-Spc24p-Spc25p); conserved coiled-coil protein involved in chromosome segregation, spindle checkpoint activity, kinetochore assembly and clustering	inviable	KOG0995	1.02326	0.93645	0.07425
TIF11	YMR260C	S000004873	Translation initiation factor eIF1A, essential protein that forms a complex with Sui1p (eIF1) and the 40S ribosomal subunit and scans for the start codon; C-terminus associates with Fun12p (eIF5B); N terminus interacts with eIF2 and eIF3	inviable	KOG3403	1.40385	0.9315	0.21382
TIF34	YMR146C	S000004754	eIF3i subunit of the core complex of translation initiation factor 3 (eIF3), which is essential for translation	inviable	KOG0643	1.1	0.96855	0.07652
TIF35	YDR429C	S000002837	eIF3g subunit of the core complex of translation initiation factor 3 (eIF3), which is essential for translation	inviable	KOG0122	1.06667	0.94441	0.08558
TIF5	YPR041W	S000006245	Translation initiation factor eIF-5; N-terminal domain functions as a GTPase-activating protein to mediate hydrolysis of ribosome-bound GTP; C-terminal domain is the core of ribosomal preinitiation complex formation	inviable	KOG2767	1.23636	0.96896	0.12857
TIF6	YPR016C	S000006220	Constituent of 66S pre-ribosomal particles, has similarity to human translation initiation factor 6 (eIF6); may be involved in the biogenesis and or stability of 60S ribosomal subunits	inviable	KOG3185	1.05882	0.9762	0.0513
TIM10	YHR005C-A	S000003530	Essential protein of the mitochondrial intermembrane space, forms a complex with Tim9p (TIM10 complex) that delivers hydrophobic proteins to the TIM22 complex for insertion into the inner membrane	inviable	KOG3480	1.2093	0.92613	0.15782
TIM12	YBR091C	S000000295	Essential protein of the inner mitochondrial membrane, peripherally localized; component of the TIM22 complex, which is a twin-pore translocase that mediates insertion of numerous multispanning inner membrane proteins	inviable	KOG3480	1.2093	0.92613	0.15782
TIM17	YJL143W	S000003679	Essential subunit of the Translocase of the Inner Mitochondrial membrane (TIM23 complex); with Tim23p, contributes to the architecture and function of the import channel; may link the import motor to the core TIM23 complex	inviable	KOG1652	1.74	0.94468	0.28384
TIM22	YDL217C	S000002376	Essential core component of the mitochondrial TIM22 complex involved in insertion of polytopic proteins into the inner membrane; forms the channel through which proteins are imported	inviable	KOG3225	1.10638	0.94609	0.10054
TIM23	YNR017W	S000005300	Essential component of the Translocase of the Inner Mitochondrial membrane (TIM23 complex); involved in protein import into mitochondrial matrix and inner membrane; with Tim17p, contributes to architecture and function of the import channel	inviable	KOG3324	1.32558	0.90463	0.21428
TIM44	YIL022W	S000001284	Essential component of the Translocase of the Inner Mitochondrial membrane (TIM23 complex); tethers the import motor and regulatory factors (PAM complex) to the translocation channel (Tim23p-Tim17p core complex)	inviable	KOG2580	1.1875	0.94822	0.12985
TIM50	YPL063W	S000005984	Essential component of the Translocase of the Inner Mitochondrial membrane (TIM23 complex); acts as receptor for the TIM23 complex guiding incoming precursors from the TOM complex; may control the gating of the Tim23p-Tim17p channel	inviable	KOG2832	1.06667	0.94169	0.08821
TIP20	YGL145W	S000003113	Peripheral membrane protein required for fusion of COPI vesicles with the ER; prohibits back-fusion of COPII vesicles with the ER; forms a tethering complex with Sec39p and Dsl1p that interacts with ER SNAREs Sec20p and Use1p	inviable	KOG2218	1.10417	0.95159	0.09441
TLG1	YDR468C	S000002876	Essential t-SNARE that forms a complex with Tlg2p and Vti1p and mediates fusion of endosome-derived vesicles with the late Golgi; binds the docking complex VFT (Vps fifty-three) through interaction with Vps51p	inviable	KOG3202	2.18367	0.9524	0.3555
TOA1	YOR194C	S000005720	TFIIA large subunit; involved in transcriptional activation, acts as antirepressor or as coactivator; homologous to largest and second largest subunits of human and Drosophila TFIIA	inviable	KOG2652	1.61224	0.95569	0.24733
TOA2	YKL058W	S000001541	TFIIA small subunit; involved in transcriptional activation, acts as antirepressor or as coactivator; homologous to smallest subunit of human and Drosophila TFIIA	inviable	KOG3463	1.08696	0.94854	0.09019
TOM20	YGR082W	S000003314	Component of the TOM (translocase of outer membrane) complex responsible for recognition and initial import steps for all mitochondrially directed proteins; acts as a receptor for incoming precursor proteins	inviable	KOG4056	1.61364	0.9181	0.27725
TOM22	YNL131W	S000005075	Component of the TOM (translocase of outer mitochondrial membrane) complex responsible for initial import of mitochondrially directed proteins; acts as a receptor for precursor proteins and mediates interaction between TOM and TIM complexes	inviable	KOG4111	1.12821	0.905	0.14797
TOM40	YMR203W	S000004816	Component of the TOM (translocase of outer membrane) complex responsible for recognition and initial import steps for all mitochondrially directed proteins; constitutes the core element of the protein conducting pore	inviable	KOG3296	1.57143	0.94969	0.24241
TOP2	YNL088W	S000005032	Essential type II topoisomerase, relieves torsional strain in DNA by cleaving and re-sealing the phosphodiester backbone of both positively and negatively supercoiled DNA; cleaves complementary strands; localizes to axial cores in meiosis	inviable	KOG0355	1.74074	0.96304	0.27008
TOR2	YKL203C	S000001686	PIK-related protein kinase and rapamycin target; subunit of TORC1, a complex that regulates growth in response to nutrients and TORC2, a complex that regulates cell-cycle dependent polarization of the actin cytoskeleton; involved in meiosis	inviable	KOG0891	3.55769	0.92171	0.51134
TPI1	YDR050C	S000002457	Triose phosphate isomerase, abundant glycolytic enzyme; mRNA half-life is regulated by iron availability; transcription is controlled by activators Reb1p, Gcr1p, and Rap1p through binding sites in the 5' non-coding region	inviable	KOG1643	1.3	0.95784	0.15992
TPT1	YOL102C	S000005462	tRNA 2'-phosphotransferase, catalyzes the final step in yeast tRNA splicing: the transfer of the 2'-PO(4) from the splice junction to NAD(+) to form ADP-ribose 1''-2''cyclic phosphate and nicotinamide	inviable	KOG2278	1.09524	0.92533	0.11582
TRE2	YOR256C	S000005782	Protein that functions with Tre1p to regulate ubiquitylation and vacuolar degradation of the metal transporter Smf1p; has similarity to transferrin receptors; inviability of null mutant in systematic studies is due to proximity to CDC31	inviable	KOG2195	5.8125	0.94441	0.60828
TRM112	YNR046W	S000005329	Subunit of tRNA methyltransferase (MTase) complexes in combination with Trm9p and Trm11p; subunit of complex with Mtq2p that methylates Sup45p (eRF1) in the ternary complex eRF1-eRF3-GTP; deletion confers resistance to zymocin	inviable	KOG1088	1.23913	0.93608	0.15908
TRM5	YHR070W	S000001112	tRNA(m(1)G37)methyltransferase, methylates a tRNA base adjacent to the anticodon that has a role in prevention of frameshifting; highly conserved across Archaea, Bacteria, and Eukarya	inviable	KOG2078	1.09434	0.98343	0.05991
TRR1	YDR353W	S000002761	Cytoplasmic thioredoxin reductase, key regulatory enzyme that determines the redox state of the thioredoxin system, which acts as a disulfide reductase system and protects cells against both oxidative and reductive stress	inviable	KOG0404	1.27778	0.70156	0.37936
TRS120	YDR407C	S000002815	One of 10 subunits of the transport protein particle (TRAPP) complex of the cis-Golgi which mediates vesicle docking and fusion; involved in endoplasmic reticulum (ER) to Golgi membrane traffic	inviable	KOG1953	1.04444	0.94605	0.0743
TRS130	YMR218C	S000004831	One of 10 subunits of the transport protein particle (TRAPP) complex of the cis-Golgi which mediates vesicle docking and fusion; involved in ER to Golgi membrane traffic; mutation activates transcription of OCH1	inviable	KOG1931	1.13043	0.93943	0.11643
TRS20	YBR254C	S000000458	One of 10 subunits of the transport protein particle (TRAPP) complex of the cis-Golgi which mediates vesicle docking and fusion; mutations in the human homolog cause the spondyloepiphyseal dysplasia tarda (SEDL) disorder	inviable	KOG3487	1.06383	0.95546	0.07365
TRS23	YDR246W	S000002654	One of 10 subunits of the transport protein particle (TRAPP) complex of the cis-Golgi which mediates vesicle docking and fusion; involved in endoplasmic reticulum (ER) to Golgi membrane traffic; human homolog is TRAPPC4	inviable	KOG3369	1.14	0.96643	0.09486
TRS31	YDR472W	S000002880	One of 10 subunits of the transport protein particle (TRAPP) complex of the cis-Golgi which mediates vesicle docking and fusion; involved in endoplasmic reticulum (ER) to Golgi membrane traffic	inviable	KOG3315	1.025	0.91826	0.09301
TRZ1	YKR079C	S000001787	tRNA 3'-end processing endonuclease tRNase Z; also localized to mitochondria and interacts genetically with Rex2 exonuclease; homolog of the human candidate prostate cancer susceptibility gene ELAC2	inviable	KOG2121	1.68519	0.97832	0.24637
TSC10	YBR265W	S000000469	3-ketosphinganine reductase, catalyzes the second step in phytosphingosine synthesis, essential for growth in the absence of exogenous dihydrosphingosine or phytosphingosine, member of short chain dehydrogenase/reductase protein family	inviable	KOG1210	1.15385	0.97123	0.09584
TSC11	YER093C	S000000895	Subunit of TORC2 (Tor2p-Lst8p-Avo1-Avo2-Tsc11p-Bit61p), a membrane-associated complex that regulates actin cytoskeletal dynamics during polarized growth and cell wall integrity; involved in sphingolipid metabolism; contains a RasGEFN domain	inviable	KOG3694	1.16327	0.94135	0.12721
TSC13	YDL015C	S000002173	Enoyl reductase that catalyzes the last step in each cycle of very long chain fatty acid elongation, localizes to the ER, highly enriched in a structure marking nuclear-vacuolar junctions, coimmunoprecipitates with elongases Fen1p and Sur4p	inviable	KOG1639	1.5283	0.96251	0.22142
TSR1	YDL060W	S000002218	Protein required for processing of 20S pre-rRNA in the cytoplasm, associates with pre-40S ribosomal particles	inviable	KOG1980	1	0.986	0.014
TSR4	YOL022C	S000005382	Cytoplasmic protein required for correct processing of the 20S pre-rRNA at site D to generate mature 18S rRNA; essential gene in S288C background but not in CEN.PK2	inviable	KOG2061	1.72	0.9637	0.26519
TTI1	YKL033W	S000001516	Putative protein of unknown function; subunit of the ASTRA complex which is part of the chromatin remodeling machinery; similar to S. pombe Tti1p; detected in highly purified mitochondria in high-throughput studies	inviable	KOG4524	1	0.96078	0.03922
TUB1	YML085C	S000004550	Alpha-tubulin; associates with beta-tubulin (Tub2p) to form tubulin dimer, which polymerizes to form microtubules	inviable	KOG1376	7.09091	0.92555	0.65242
TUB2	YFL037W	S000001857	Beta-tubulin; associates with alpha-tubulin (Tub1p and Tub3p) to form tubulin dimer, which polymerizes to form microtubules	inviable	KOG1375	5.74545	0.93917	0.60818
TUB4	YLR212C	S000004202	Gamma-tubulin, involved in nucleating microtubules from both the cytoplasmic and nuclear faces of the spindle pole body	inviable	KOG1374	2.01852	0.96942	0.31767
TYS1	YGR185C	S000003417	Cytoplasmic tyrosyl-tRNA synthetase, required for cytoplasmic protein synthesis; interacts with positions 34 and 35 of the tRNATyr anticodon; mutations in human ortholog YARS are associated with Charcot-Marie-Tooth (CMT) neuropathies	inviable	KOG2144	1.03636	0.99677	0.02087
UBA1	YKL210W	S000001693	Ubiquitin activating enzyme (E1), involved in ubiquitin-mediated protein degradation and essential for viability	inviable	KOG2012	2.24074	0.95459	0.36229
UBA2	YDR390C	S000002798	Subunit of a heterodimeric nuclear SUMO activating enzyme (E1) with Aos1p; activates Smt3p (SUMO) before its conjugation to proteins (sumoylation), which may play a role in protein targeting; essential for viability	inviable	KOG2013	1.13208	0.97559	0.08309
UBC9	YDL064W	S000002222	SUMO-conjugating enzyme involved in the Smt3p conjugation pathway; nuclear protein required for S- and M-phase cyclin degradation and mitotic control; involved in proteolysis mediated by the anaphase-promoting complex cyclosome (APCC)	inviable	KOG0424	1.21277	0.94364	0.14313
UFD1	YGR048W	S000003280	Protein that interacts with Cdc48p and Npl4p, involved in recognition of polyubiquitinated proteins and their presentation to the 26S proteasome for degradation; involved in transporting proteins from the ER to the cytosol	inviable	KOG1816	1.19231	0.96852	0.11302
UFE1	YOR075W	S000005601	t-SNARE required for retrograde vesicular traffic and homotypic ER membrane fusion; forms a complex with the SNAREs Sec22p, Sec20p and Use1p to mediate fusion of Golgi-derived vesicles at the ER	inviable	KOG3894	1.02273	0.94224	0.06829
UGP1	YKL035W	S000001518	UDP-glucose pyrophosphorylase (UGPase), catalyses the reversible formation of UDP-Glc from glucose 1-phosphate and UTP, involved in a wide variety of metabolic pathways, expression modulated by Pho85p through Pho4p	inviable	KOG2638	1.26923	0.97014	0.13888
ULP1	YPL020C	S000005941	Ubl (ubiquitin-like protein)-specific protease that cleaves Smt3p protein conjugates; specifically required for cell cycle progression; associates with nucleoporins and may interact with septin rings during telophase	inviable	KOG0778	3.15385	0.91248	0.48619
ULP2	YIL031W	S000001293	Peptidase that deconjugates Smt3/SUMO-1 peptides from proteins, plays a role in chromosome cohesion at centromeric regions and recovery from checkpoint arrest induced by DNA damage or DNA replication defects; potential Cdc28p substrate	inviable	KOG0779	1.91489	0.93334	0.32552
URA6	YKL024C	S000001507	Uridylate kinase, catalyzes the seventh enzymatic step in the de novo biosynthesis of pyrimidines, converting uridine monophosphate (UMP) into uridine-5'-diphosphate (UDP)	inviable	KOG3079	3.30909	0.95139	0.477
URB1	YKL014C	S000001497	Nucleolar protein required for the normal accumulation of 25S and 5.8S rRNAs, associated with the 27SA2 pre-ribosomal particle; proposed to be involved in the biogenesis of the 60S ribosomal subunit	inviable	KOG1791	1.11111	0.94162	0.1067
USE1	YGL098W	S000003066	Essential SNARE protein localized to the ER, involved in retrograde traffic from the Golgi to the ER; forms a complex with the SNAREs Sec22p, Sec20p and Ufe1p	inviable	KOG2678	1.08333	0.8876	0.14722
UTP10	YJL109C	S000003645	Nucleolar protein, component of the small subunit (SSU) processome containing the U3 snoRNA that is involved in processing of pre-18S rRNA	inviable	KOG1837	1.11538	0.97296	0.07874
UTP11	YKL099C	S000001582	Subunit of U3-containing Small Subunit (SSU) processome complex involved in production of 18S rRNA and assembly of small ribosomal subunit	inviable	KOG3237	1.06	0.97117	0.05672
UTP13	YLR222C	S000004212	Nucleolar protein, component of the small subunit (SSU) processome containing the U3 snoRNA that is involved in processing of pre-18S rRNA	inviable	KOG0319	1	0.99076	0.00924
UTP14	YML093W	S000004558	Subunit of U3-containing Small Subunit (SSU) processome complex involved in production of 18S rRNA and assembly of small ribosomal subunit	inviable	KOG2172	1.15686	0.96619	0.1017
UTP15	YMR093W	S000004699	Nucleolar protein, component of the small subunit (SSU) processome containing the U3 snoRNA that is involved in processing of pre-18S rRNA	inviable	KOG0310	1	0.99076	0.00924
UTP18	YJL069C	S000003605	Possible U3 snoRNP protein involved in maturation of pre-18S rRNA, based on computational analysis of large-scale protein-protein interaction data	inviable	KOG2055	1.04082	0.96759	0.05157
UTP20	YBL004W	S000000100	Component of the small-subunit (SSU) processome, which is involved in the biogenesis of the 18S rRNA	inviable	KOG1823	1.14	0.94321	0.1166
UTP21	YLR409C	S000004401	Subunit of U3-containing 90S preribosome and Small Subunit (SSU) processome complexes involved in production of 18S rRNA and assembly of small ribosomal subunit; synthetic defect with STI1 Hsp90 cochaperone; human homolog linked to glaucoma	inviable	KOG1539	1.01852	0.99371	0.01537
UTP22	YGR090W	S000003322	Possible U3 snoRNP protein involved in maturation of pre-18S rRNA, based on computational analysis of large-scale protein-protein interaction data	inviable	KOG2054	1.03922	0.9777	0.04093
UTP23	YOR004W	S000005530	Essential nucleolar protein that is a component of the SSU (small subunit) processome involved in 40S ribosomal subunit biogenesis; has homology to PINc domain protein Fcf1p, although the PINc domain of Utp23p is not required for function	inviable	KOG3164	1.1	0.96855	0.07652
UTP25	YIL091C	S000001353	Nucleolar protein required for 35S pre-RNA processing and 40S ribosomal subunit biogenesis; proposed to function as an RNA helicase based on structure prediction and remote homology searches	inviable	KOG2340	1.01923	0.98423	0.0251
UTP4	YDR324C	S000002732	Subunit of U3-containing 90S preribosome and Small Subunit (SSU) processome complexes involved in production of 18S rRNA and assembly of small ribosomal subunit; member of t-Utp subcomplex involved with transcription of 35S rRNA transcript	inviable	KOG2048	1.12	0.9651	0.08807
UTP5	YDR398W	S000002806	Subunit of U3-containing Small Subunit (SSU) processome complex involved in production of 18S rRNA and assembly of small ribosomal subunit	inviable	KOG4547	1.02128	0.95882	0.05122
UTP6	YDR449C	S000002857	Nucleolar protein, component of the small subunit (SSU) processome containing the U3 snoRNA that is involved in processing of pre-18S rRNA	inviable	KOG2396	1.02041	0.9693	0.04044
UTP7	YER082C	S000000884	Nucleolar protein, component of the small subunit (SSU) processome containing the U3 snoRNA that is involved in processing of pre-18S rRNA	inviable	KOG1272	1.07547	0.98235	0.05274
VAS1	YGR094W	S000003326	Mitochondrial and cytoplasmic valyl-tRNA synthetase	inviable	KOG0432	1.78846	0.95758	0.28396
VHT1	YGR065C	S000003297	High-affinity plasma membrane H+-biotin (vitamin H) symporter; mutation results in fatty acid auxotrophy; 12 transmembrane domain containing major facilitator subfamily member; mRNA levels negatively regulated by iron deprivation and biotin	inviable	KOG2533	9.89796	0.80589	0.74384
VRG4	YGL225W	S000003193	Golgi GDP-mannose transporter; regulates Golgi function and glycosylation in Golgi	inviable	KOG1444	2.78431	0.94525	0.43352
VTI1	YMR197C	S000004810	Protein involved in cis-Golgi membrane traffic; v-SNARE that interacts with two t-SNARES, Sed5p and Pep12p; required for multiple vacuolar sorting pathways	inviable	KOG1666	1.72917	0.9432	0.28273
WBP1	YEL002C	S000000728	Beta subunit of the oligosaccharyl transferase (OST) glycoprotein complex; required for N-linked glycosylation of proteins in the endoplasmic reticulum	inviable	KOG2754	1.06122	0.96353	0.06468
WRS1	YOL097C	S000005457	Cytoplasmic tryptophanyl-tRNA synthetase, aminoacylates tryptophanyl-tRNA	inviable	KOG2145	1.09434	0.98343	0.05991
YAE1	YJR067C	S000003828	Protein of unknown function, essential for growth under standard (aerobic) conditions but not under anaerobic conditions	inviable	KOG4774	1.10811	0.88976	0.15476
YAH1	YPL252C	S000006173	Ferredoxin of the mitochondrial matrix required for formation of cellular iron-sulfur proteins; involved in heme A biosynthesis; homologous to human adrenodoxin	inviable	KOG3309	1.55556	0.96848	0.22349
YCG1	YDR325W	S000002733	Subunit of the condensin complex; required for establishment and maintenance of chromosome condensation, chromosome segregation and chromatin binding of the condensin complex; required for clustering of tRNA genes at the nucleolus	inviable	KOG2025	1.02083	0.96411	0.04578
YCS4	YLR272C	S000004262	Subunit of the condensin complex; required for establishment and maintenance of chromosome condensation, chromosome segregation, chromatin binding of condensin, tRNA gene clustering at the nucleolus, and silencing at the mating type locus	inviable	KOG0414	1.0566	0.98363	0.04308
YDR341C	YDR341C	S000002749	Arginyl-tRNA synthetase, proposed to be cytoplasmic but the authentic, non-tagged protein is detected in highly purified mitochondria in high-throughput studies	inviable	KOG1195	1.7234	0.94494	0.2802
YEF3	YLR249W	S000004239	Gamma subunit of translational elongation factor eEF1B, stimulates the binding of aminoacyl-tRNA (AA-tRNA) to ribosomes by releasing eEF1A (Tef1p/Tef2p) from the ribosomal complex; contains two ABC cassettes; binds and hydrolyzes ATP	inviable	KOG0062	1.63462	0.94248	0.26284
YFH1	YDL120W	S000002278	Mitochondrial matrix iron chaperone; oxidizes and stores iron; interacts with Isu1p to promote Fe-S cluster assembly; mutation results in multiple Fe/S-dependent enzyme deficiencies; human frataxin homolog is mutated in Friedrich's ataxia	inviable	KOG3413	1.04762	0.92562	0.09566
YHC1	YLR298C	S000004289	Component of the U1 snRNP complex required for pre-mRNA splicing; putative ortholog of human U1C protein, which is involved in formation of a complex between U1 snRNP and the pre-mRNA 5' splice site	inviable	KOG3454	2.06522	0.92719	0.35481
YHR020W	YHR020W	S000001062	Protein of unknown function that may interact with ribosomes, based on co-purification experiments; has similarity to proline-tRNA ligase; YHR020W is an essential gene	inviable	KOG4163	1.07273	0.99185	0.04236
YHR122W	YHR122W	S000001164	Protein of unknown function required for establishment of sister chromatid cohesion; synthetically lethal with RFC5, an RF-C subunit that links replication to cohesion establishment; YHR122W is an essential gene	inviable	KOG3381	1.62963	0.97376	0.23721
YIF1	YNL263C	S000005207	Integral membrane protein required for the fusion of ER-derived COPII transport vesicles with the Golgi; interacts with Yip1p and Yos1p; localizes to the Golgi, the ER, and COPII vesicles	inviable	KOG3094	1.41667	0.94928	0.20245
YIP1	YGR172C	S000003404	Integral membrane protein required for the biogenesis of ER-derived COPII transport vesicles; interacts with Yif1p and Yos1p; localizes to the Golgi, the ER, and COPII vesicles	inviable	KOG3103	1.90741	0.96708	0.29977
YJR141W	YJR141W	S000003902	Essential protein of unknown function	inviable	KOG4784	1.05	0.91623	0.10585
YJU2	YKL095W	S000001578	Essential protein required for pre-mRNA splicing; associates transiently with the spliceosomal NTC ("nineteen complex") and acts after Prp2p to promote the first catalytic reaction of splicing	inviable	KOG2989	1.08333	0.95688	0.08066
YKT6	YKL196C	S000001679	Vesicle membrane protein (v-SNARE) with acyltransferase activity; involved in trafficking to and within the Golgi, endocytic trafficking to the vacuole, and vacuolar fusion; membrane localization due to prenylation at the carboxy-terminus	inviable	KOG0861	1.17308	0.97266	0.10196
YLR243W	YLR243W	S000004233	Putative protein of unknown function; YLR243W is an essential gene	inviable	KOG1534	1.01852	0.99371	0.01537
YMR185W	YMR185W	S000004797	Putative protein of unknown function; conflicting evidence on whether null mutant is viable with elongated buds, or inviable	inviable	KOG4653	1.05	0.91623	0.10585
YNL181W	YNL181W	S000005125	Putative oxidoreductase; required for cell viability	inviable	KOG1208	10.3208	0.94343	0.70633
YNL247W	YNL247W	S000005191	Cysteinyl-tRNA synthetase; may interact with ribosomes, based on co-purification experiments	inviable	KOG2007	1.64151	0.97174	0.24155
YNL260C	YNL260C	S000005204	Putative protein of unknown function with similarity to a human protein overexpressed in oral cancers; essential gene with defects in anaerobic and filamentous growth; localizes to the nucleus and cytoplasm	inviable	KOG4595	1.03448	0.83721	0.17686
YNL313C	YNL313C	S000005257	Essential protein of unknown function; fluorescent protein (GFP or YFP)-tagged protein localizes to cytoplasm and nucleus	inviable	KOG1128	1.08	0.96339	0.07298
YOR262W	YOR262W	S000005788	Protein of unknown function required for establishment of sister chromatid cohesion; contains an ATP/GTP binding site motif; similar to YLR243W and is highly conserved across species and homologous to human gene GPN2/ATPBD1B	inviable	KOG1533	1.04	0.9727	0.04619
YOS1	YER074W-A	S000007651	Integral membrane protein required for ER to Golgi transport; localized to the Golgi, the ER, and COPII vesicles; interacts with Yip1p and Yif1p	inviable	KOG4779	1.24242	0.85601	0.23203
YPD1	YDL235C	S000002394	Phosphorelay intermediate protein, phosphorylated by the plasma membrane sensor Sln1p in response to osmotic stress and then in turn phosphorylates the response regulators Ssk1p in the cytosol and Skn7p in the nucleus	inviable	KOG4747	1.5	0.56206	0.54108
YPI1	YFR003C	S000001899	Inhibitor of the type I protein phosphatase Glc7p, which is involved in regulation of a variety of metabolic processes; overproduction causes decreased cellular content of glycogen	inviable	KOG4102	1.38235	0.84347	0.2826
YPT1	YFL038C	S000001856	Rab family GTPase, involved in the ER-to-Golgi step of the secretory pathway; complex formation with the Rab escort protein Mrs6p is required for prenylation of Ypt1p by protein geranylgeranyltransferase type II (Bet2p-Bet4p)	inviable	KOG0084	4.96364	0.91499	0.58931
YRA1	YDR381W	S000002789	RNA binding protein required for export of poly(A)+ mRNA from the nucleus; proposed to couple mRNA export with 3' end processing via its interactions with Mex67p and Pcf11p; functionally redundant with Yra2p, another REF family member	inviable	KOG0533	2.67347	0.8508	0.47966
YRB1	YDR002W	S000002409	Ran GTPase binding protein; involved in nuclear protein import and RNA export, ubiquitin-mediated protein degradation during the cell cycle; shuttles between the nucleus and cytoplasm; is essential; homolog of human RanBP1	inviable	KOG0864	2.90909	0.94249	0.44742
YRB2	YIL063C	S000001325	Protein of unknown function involved in nuclear processes of the Ran-GTPase cycle; involved in nuclear protein export; contains Ran Binding Domain and FxFG repeats; interacts with Srm1p, GTP-Gsp1p, Rna1p and Crm1p; is not essential	inviable	KOG0864	2.90909	0.94249	0.44742
YSH1	YLR277C	S000004267	Putative endoribonuclease, subunit of the mRNA cleavage and polyadenylation specificity complex; required for 3' processing, splicing, and transcriptional termination of mRNAs and snoRNAs	inviable	KOG1137	1.11111	0.98712	0.06354
YTH1	YPR107C	S000006311	Essential RNA-binding component of cleavage and polyadenylation factor, contains five zinc fingers; required for pre-mRNA 3'-end processing and polyadenylation	inviable	KOG1040	2.90741	0.94942	0.44319
YTM1	YOR272W	S000005798	Constituent of 66S pre-ribosomal particles, forms a complex with Nop7p and Erb1p that is required for maturation of the large ribosomal subunit; has seven C-terminal WD repeats	inviable	KOG0313	1.06	0.97117	0.05672
ZIM17	YNL310C	S000005254	Heat shock protein with a zinc finger motif; essential for protein import into mitochondria; may act with Pam18p to facilitate recognition and folding of imported proteins by Ssc1p (mtHSP70) in the mitochondrial matrix	inviable	KOG3277	1.08571	0.87699	0.15834
ZPR1	YGR211W	S000003443	Essential protein with two zinc fingers, present in the nucleus of growing cells but relocates to the cytoplasm in starved cells via a process mediated by Cpr1p; binds to translation elongation factor eEF-1 (Tef1p)	inviable	KOG2703	1.07273	0.99407	0.04022
AAC1	YMR056C	S000004660	Mitochondrial inner membrane ADP/ATP translocator, exchanges cytosolic ADP for mitochondrially synthesized ATP; phosphorylated; Aac1p is a minor isoform while Pet9p is the major ADP/ATP translocator	viable	KOG0749	3.17308	0.9417	0.47135
AAC3	YBR085W	S000000289	Mitochondrial inner membrane ADP/ATP translocator, exchanges cytosolic ADP for mitochondrially synthesized ATP; expressed under anaerobic conditions; similar to Pet9p and Aac1p; has roles in maintenance of viability and in respiration	viable	KOG0749	3.17308	0.9417	0.47135
AAD14	YNL331C	S000005275	Putative aryl-alcohol dehydrogenase with similarity to P. chrysosporium aryl-alcohol dehydrogenase; mutational analysis has not yet revealed a physiological role	viable	KOG1575	3.95918	0.91652	0.53938
AAD4	YDL243C	S000002402	Putative aryl-alcohol dehydrogenase with similarity to P. chrysosporium aryl-alcohol dehydrogenase, involved in the oxidative stress response; expression induced in cells treated with the mycotoxin patulin	viable	KOG1575	3.95918	0.91652	0.53938
AAD6	YFL056C	S000001838	Putative aryl-alcohol dehydrogenase with similarity to P. chrysosporium aryl-alcohol dehydrogenase, involved in the oxidative stress response; expression induced in cells treated with the mycotoxin patulin	viable	KOG1575	3.95918	0.91652	0.53938
AAH1	YNL141W	S000005085	Adenine deaminase (adenine aminohydrolase), converts adenine to hypoxanthine; involved in purine salvage; transcriptionally regulated by nutrient levels and growth phase; Aah1p degraded upon entry into quiescence via SCF and the proteasome	viable	KOG1097	2.85417	0.93536	0.44635
AAP1	YHR047C	S000001089	Arginine/alanine aminopeptidase, overproduction stimulates glycogen accumulation	viable	KOG1046	7.09259	0.93049	0.65061
AAT1	YKL106W	S000001589	Mitochondrial aspartate aminotransferase, catalyzes the conversion of oxaloacetate to aspartate in aspartate and asparagine biosynthesis	viable	KOG1411	1.32	0.94297	0.17925
AAT2	YLR027C	S000004017	Cytosolic aspartate aminotransferase, involved in nitrogen metabolism; localizes to peroxisomes in oleate-grown cells	viable	KOG1412	1.64583	0.94197	0.26575
ABF2	YMR072W	S000004676	Mitochondrial DNA-binding protein involved in mitochondrial DNA replication and recombination, member of HMG1 DNA-binding protein family; activity may be regulated by protein kinase A phosphorylation	viable	KOG0381	12.3148	0.87849	0.74966
ABP1	YCR088W	S000000684	Actin-binding protein of the cortical actin cytoskeleton, important for activation of the Arp2/3 complex that plays a key role actin in cytoskeleton organization	viable	KOG3655	2.45833	0.92986	0.40694
ABP140	YOR239W	S000005765	Nonessential protein that binds actin filaments and localizes to actin patches and cables, has similarity to S-adenosylmethionine (AdoMet)-dependent methyltransferases	viable	KOG2361	2.24528	0.96787	0.35408
ABZ1	YNR033W	S000005316	Para-aminobenzoate (PABA) synthase, has similarity to Escherichia coli PABA synthase components PabA and PabB; required for the synthesis of para-aminobenzoic acid, an important intermediate for folate and ubiquinone Q biosynthesis	viable	KOG1224	1.07143	0.65271	0.36942
ACA1	YER045C	S000000847	Basic leucine zipper (bZIP) transcription factor of the ATF/CREB family, may regulate transcription of genes involved in utilization of non-optimal carbon sources	viable	KOG1414	7.2766	0.89489	0.66825
ACB1	YGR037C	S000003269	Acyl-CoA-binding protein, transports newly synthesized acyl-CoA esters from fatty acid synthetase (Fas1p-Fas2p) to acyl-CoA-consuming processes; subject to starvation-induced, Grh1p-mediated unconventional secretion	viable	KOG0817	4.5	0.94433	0.55484
ACE2	YLR131C	S000004121	Transcription factor that activates expression of early G1-specific genes, localizes to daughter cell nuclei after cytokinesis and delays G1 progression in daughters, localization is regulated by phosphorylation; potential Cdc28p substrate	viable	KOG1721	259.566	0.8841	0.94512
ACF2	YLR144C	S000004134	Intracellular beta-1,3-endoglucanase, expression is induced during sporulation; may have a role in cortical actin cytoskeleton assembly	viable	KOG2254	1.91667	0.59627	0.56931
ACH1	YBL015W	S000000111	Protein with CoA transferase activity, particularly for CoASH transfer from succinyl-CoA to acetate; has minor acetyl-CoA-hydrolase activity; phosphorylated; required for acetate utilization and for diploid pseudohyphal growth	viable	KOG2828	1.11765	0.69148	0.34593
ACK1	YDL203C	S000002362	Protein that functions upstream of Pkc1p in the cell wall integrity pathway; GFP-fusion protein expression is induced in response to the DNA-damaging agent MMS; non-tagged Ack1p is detected in purified mitochondria	viable	KOG1550	3.90741	0.97616	0.50617
ACN9	YDR511W	S000002919	Protein of the mitochondrial intermembrane space, required for acetate utilization and gluconeogenesis; has orthologs in higher eukaryotes	viable	KOG4100	1	0.92053	0.07947
ACO1	YLR304C	S000004295	Aconitase, required for the tricarboxylic acid (TCA) cycle and also independently required for mitochondrial genome maintenance; phosphorylated; component of the mitochondrial nucleoid; mutation leads to glutamate auxotrophy	viable	KOG0453	1.73913	0.9118	0.30859
ACO2	YJL200C	S000003736	Putative mitochondrial aconitase isozyme; similarity to Aco1p, an aconitase required for the TCA cycle; expression induced during growth on glucose, by amino acid starvation via Gcn4p, and repressed on ethanol	viable	KOG0453	1.73913	0.9118	0.30859
ACS1	YAL054C	S000000050	Acetyl-coA synthetase isoform which, along with Acs2p, is the nuclear source of acetyl-coA for histone acetlyation; expressed during growth on nonfermentable carbon sources and under aerobic conditions	viable	KOG1175	5.68518	0.92864	0.61053
ADA2	YDR448W	S000002856	Transcription coactivator, component of the ADA and SAGA transcriptional adaptor/HAT (histone acetyltransferase) complexes	viable	KOG0457	1.4902	0.96519	0.20934
ADE1	YAR015W	S000000070	N-succinyl-5-aminoimidazole-4-carboxamide ribotide (SAICAR) synthetase, required for 'de novo' purine nucleotide biosynthesis; red pigment accumulates in mutant cells deprived of adenine	viable	KOG2835	1.42553	0.94403	0.20933
ADE16	YLR028C	S000004018	Enzyme of 'de novo' purine biosynthesis containing both 5-aminoimidazole-4-carboxamide ribonucleotide transformylase and inosine monophosphate cyclohydrolase activities, isozyme of Ade17p; ade16 ade17 mutants require adenine and histidine	viable	KOG2555	1.10204	0.96097	0.0846
ADE17	YMR120C	S000004727	Enzyme of 'de novo' purine biosynthesis containing both 5-aminoimidazole-4-carboxamide ribonucleotide transformylase and inosine monophosphate cyclohydrolase activities, isozyme of Ade16p; ade16 ade17 mutants require adenine and histidine	viable	KOG2555	1.10204	0.96097	0.0846
ADE2	YOR128C	S000005654	Phosphoribosylaminoimidazole carboxylase, catalyzes a step in the 'de novo' purine nucleotide biosynthetic pathway; red pigment accumulates in mutant cells deprived of adenine	viable	KOG2835	1.42553	0.94403	0.20933
ADE3	YGR204W	S000003436	Cytoplasmic trifunctional enzyme C1-tetrahydrofolate synthase, involved in single carbon metabolism and required for biosynthesis of purines, thymidylate, methionine, and histidine; null mutation causes auxotrophy for adenine and histidine	viable	KOG4230	2	0.94776	0.32983
ADE4	YMR300C	S000004915	Phosphoribosylpyrophosphate amidotransferase (PRPPAT; amidophosphoribosyltransferase), catalyzes first step of the 'de novo' purine nucleotide biosynthetic pathway	viable	KOG0572	1.08696	0.94593	0.0927
ADE5,7	YGL234W	S000003203	Bifunctional enzyme of the 'de novo' purine nucleotide biosynthetic pathway, contains aminoimidazole ribotide synthetase and glycinamide ribotide synthetase activities	viable	KOG0237	1.18367	0.95732	0.12008
ADE6	YGR061C	S000003293	Formylglycinamidine-ribonucleotide (FGAM)-synthetase, catalyzes a step in the 'de novo' purine nucleotide biosynthetic pathway	viable	KOG1907	1	0.93858	0.06142
ADE8	YDR408C	S000002816	Phosphoribosyl-glycinamide transformylase, catalyzes a step in the 'de novo' purine nucleotide biosynthetic pathway	viable	KOG3076	1.19149	0.94657	0.13282
ADH1	YOL086C	S000005446	Alcohol dehydrogenase, fermentative isozyme active as homo- or heterotetramers; required for the reduction of acetaldehyde to ethanol, the last step in the glycolytic pathway	viable	KOG0023	5.3	0.69374	0.69866
ADH2	YMR303C	S000004918	Glucose-repressible alcohol dehydrogenase II, catalyzes the conversion of ethanol to acetaldehyde; involved in the production of certain carboxylate esters; regulated by ADR1	viable	KOG0023	5.3	0.69374	0.69866
ADH3	YMR083W	S000004688	Mitochondrial alcohol dehydrogenase isozyme III; involved in the shuttling of mitochondrial NADH to the cytosol under anaerobic conditions and ethanol production	viable	KOG0023	5.3	0.69374	0.69866
ADH4	YGL256W	S000003225	Alcohol dehydrogenase isoenzyme type IV, dimeric enzyme demonstrated to be zinc-dependent despite sequence similarity to iron-activated alcohol dehydrogenases; transcription is induced in response to zinc deficiency	viable	KOG3857	1.15556	0.93027	0.13461
ADH5	YBR145W	S000000349	Alcohol dehydrogenase isoenzyme V; involved in ethanol production	viable	KOG0023	5.3	0.69374	0.69866
ADH6	YMR318C	S000004937	NADPH-dependent medium chain alcohol dehydrogenase with broad substrate specificity; member of the cinnamyl family of alcohol dehydrogenases; may be involved in fusel alcohol synthesis or in aldehyde tolerance	viable	KOG0023	5.3	0.69374	0.69866
ADH7	YCR105W	S000000702	NADPH-dependent medium chain alcohol dehydrogenase with broad substrate specificity; member of the cinnamyl family of alcohol dehydrogenases; may be involved in fusel alcohol synthesis or in aldehyde tolerance	viable	KOG0023	5.3	0.69374	0.69866
ADI1	YMR009W	S000004611	Acireductone dioxygenease involved in the methionine salvage pathway; ortholog of human MTCBP-1; transcribed with YMR010W and regulated post-transcriptionally by RNase III (Rnt1p) cleavage; ADI1 mRNA is induced in heat shock conditions	viable	KOG2107	1.17391	0.93535	0.13671
ADK1	YDR226W	S000002634	Adenylate kinase, required for purine metabolism; localized to the cytoplasm and the mitochondria; lacks cleavable signal sequence	viable	KOG3078	4.69811	0.95831	0.55788
ADK2	YER170W	S000000972	Mitochondrial adenylate kinase, catalyzes the reversible synthesis of GTP and AMP from GDP and ADP; may serve as a back-up for synthesizing GTP or ADP depending on metabolic conditions; 3' sequence of ADK2 varies with strain background	viable	KOG3078	4.69811	0.95831	0.55788
ADO1	YJR105W	S000003866	Adenosine kinase, required for the utilization of S-adenosylmethionine (AdoMet); may be involved in recycling adenosine produced through the methyl cycle	viable	KOG2854	1.38462	0.95126	0.19159
ADP1	YCR011C	S000000604	Putative ATP-dependent permease of the ABC transporter family of proteins	viable	KOG0061	5.92453	0.91866	0.62258
ADR1	YDR216W	S000002624	Carbon source-responsive zinc-finger transcription factor, required for transcription of the glucose-repressed gene ADH2, of peroxisomal protein genes, and of genes required for ethanol, glycerol, and fatty acid utilization	viable	KOG1721	259.566	0.8841	0.94512
AFG1	YEL052W	S000000778	Conserved protein that may act as a chaperone in the degradation of misfolded or unassembled cytochrome c oxidase subunits; localized to matrix face of the mitochondrial inner membrane; member of the AAA family but lacks a protease domain	viable	KOG2383	1.28	0.9601	0.15138
AFG3	YER017C	S000000819	Component, with Yta12p, of the mitochondrial inner membrane m-AAA protease that mediates degradation of misfolded or unassembled proteins and is also required for correct assembly of mitochondrial enzyme complexes	viable	KOG0731	2.9434	0.94278	0.45048
AGE1	YDR524C	S000002932	ADP-ribosylation factor (ARF) GTPase activating protein (GAP) effector, involved in the secretory and endocytic pathways; contains C2C2H2 cysteine/histidine motif	viable	KOG0521	5.95833	0.89739	0.63236
AGE2	YIL044C	S000001306	ADP-ribosylation factor (ARF) GTPase activating protein (GAP) effector, involved in Trans-Golgi-Network (TGN) transport; contains C2C2H2 cysteine/histidine motif	viable	KOG0703	3.37736	0.96071	0.47724
AGP1	YCL025C	S000000530	Low-affinity amino acid permease with broad substrate range, involved in uptake of asparagine, glutamine, and other amino acids; expression is regulated by the SPS plasma membrane amino acid sensor system (Ssy1p-Ptr3p-Ssy5p)	viable	KOG1286	8.86	0.93745	0.68506
AGP2	YBR132C	S000000336	High affinity polyamine permease, preferentially uses spermidine over putrescine; expression is down-regulated by osmotic stress; plasma membrane carnitine transporter, also functions as a low-affinity amino acid permease	viable	KOG1286	8.86	0.93745	0.68506
AGP3	YFL055W	S000001839	Low-affinity amino acid permease, may act to supply the cell with amino acids as nitrogen source in nitrogen-poor conditions; transcription is induced under conditions of sulfur limitation; plays a role in regulating Ty1 transposition	viable	KOG1286	8.86	0.93745	0.68506
AGX1	YFL030W	S000001864	Alanine:glyoxylate aminotransferase (AGT), catalyzes the synthesis of glycine from glyoxylate, which is one of three pathways for glycine biosynthesis in yeast; has similarity to mammalian and plant alanine:glyoxylate aminotransferases	viable	KOG2862	1.2093	0.92362	0.1601
AHA1	YDR214W	S000002622	Co-chaperone that binds to Hsp82p and activates its ATPase activity; similar to Hch1p; expression is regulated by stresses such as heat shock	viable	KOG2936	1.54902	0.96775	0.22244
AHP1	YLR109W	S000004099	Thiol-specific peroxiredoxin, reduces hydroperoxides to protect against oxidative damage; function in vivo requires covalent conjugation to Urm1p	viable	KOG0541	1.48649	0.85842	0.29593
AIF1	YNR074C	S000005357	Mitochondrial cell death effector that translocates to the nucleus in response to apoptotic stimuli, homolog of mammalian Apoptosis-Inducing Factor, putative reductase	viable	KOG1336	2.47619	0.88919	0.43493
AIM1	YAL046C	S000000044	Protein involved in mitochondrial function or organization; null mutant displays elevated frequency of mitochondrial genome loss	viable	KOG3348	1.76596	0.94376	0.28982
AIM10	YER087W	S000000889	Protein with similarity to tRNA synthetases; non-tagged protein is detected in purified mitochondria; null mutant is viable and displays elevated frequency of mitochondrial genome loss	viable	KOG2324	1.025	0.91826	0.09301
AIM14	YGL160W	S000003128	Putative protein of with similarity to iron/copper reductases (FRE1-8), possibly involved in iron homeostasis; may interact with ribosomes; null mutant displays elevated frequency of mitochondrial genome loss	viable	KOG0039	6.5098	0.94355	0.63019
AIM17	YHL021C	S000001013	Putative protein of unknown function; the authentic, non-tagged protein is detected in highly purified mitochondria in high-throughput studies; null mutant displays reduced frequency of mitochondrial genome loss	viable	KOG3888	1.11628	0.92727	0.12235
AIM2	YAL049C	S000000047	Cytoplasmic protein involved in mitochondrial function or organization; null mutant displays reduced frequency of mitochondrial genome loss; potential Hsp82p interactor	viable	KOG3043	1.63889	0.83571	0.3472
AIM22	YJL046W	S000003582	Putative lipoate-protein ligase, required along with Lip2 and Lip5 for lipoylation of Lat1p and Kgd2p; similar to E. coli LplA; null mutant displays reduced frequency of mitochondrial genome loss	viable	KOG3159	1.06667	0.94441	0.08558
AIM25	YJR100C	S000003861	Putative protein of unknown function; non-tagged protein is detected in purified mitochondria in high-throughput studies; similar to murine NOR1; null mutant is viable and displays elevated frequency of mitochondrial genome loss	viable	KOG0621	3.37778	0.91085	0.5044
AIM27	YKL207W	S000001690	Member of a transmembrane complex required for efficient folding of proteins in the ER; required for respiratory growth; null mutant displays induction of the unfolded protein response	viable	KOG3188	1.15385	0.96982	0.09715
AIM29	YKR074W	S000001782	Putative protein of unknown function; epitope-tagged protein localizes to the cytoplasm; YKR074W is not an essential gene; null mutant displays elevated frequency of mitochondrial genome loss	viable	KOG4147	1.02703	0.89863	0.11327
AIM31	YML030W	S000004492	Putative protein of unknown function; GFP-fusion protein localizes to mitochondria; may interact with respiratory chain complexes III or IV; null mutant is viable and displays reduced frequency of mitochondrial genome loss	viable	KOG4431	2.47727	0.89583	0.43083
AIM33	YML087C	S000004552	Putative protein of unknown function, highly conserved across species and orthologous to human CYB5R4; null mutant displays reduced frequency of mitochondrial genome loss	viable	KOG0534	4.65385	0.96864	0.55099
AIM45	YPR004C	S000006208	Protein with similarity to mammalian electron transfer flavoprotein complex subunit ETF-alpha; interacts with frataxin, Yfh1p; null mutant displays elevated frequency of mitochondrial genome loss	viable	KOG3954	1.04	0.9727	0.04619
AIM7	YDR063W	S000002470	Putative protein of unknown function; green fluorescent protein (GFP)-fusion protein localizes to the cytoplasm and nucleus; null mutant is viable and displays elevated frequency of mitochondrial genome loss	viable	KOG1736	1.51163	0.92058	0.25125
AIP1	YMR092C	S000004698	Actin cortical patch component, interacts with the actin depolymerizing factor cofilin; required to restrict cofilin localization to cortical patches; contains WD repeats	viable	KOG0318	1.06122	0.96604	0.06224
AIR1	YIL079C	S000001341	Zinc knuckle protein, involved in nuclear RNA processing and degradation as a component of the TRAMP complex; stimulates the poly(A) polymerase activity of Pap2p in vitro; functionally redundant with Air2p	viable	KOG4400	4.22642	0.94732	0.5392
AIR2	YDL175C	S000002334	Zinc knuckle protein, involved in nuclear RNA processing and degredation as a component of the TRAMP complex; stimulates the poly(A) polymerase activity of Pap2p in vitro; functionally redundant with Air1p	viable	KOG4400	4.22642	0.94732	0.5392
AKL1	YBR059C	S000000263	Ser-Thr protein kinase, member (with Ark1p and Prk1p) of the Ark kinase family; involved in endocytosis and actin cytoskeleton organization	viable	KOG1989	2.55769	0.96336	0.39763
AKR1	YDR264C	S000002672	Palmitoyl transferase involved in protein palmitoylation; acts as a negative regulator of pheromone response pathway; required for endocytosis of pheromone receptors; involved in cell shape control; contains ankyrin repeats	viable	KOG0509	1.88679	0.97099	0.29311
AKR2	YOR034C	S000005560	Ankyrin repeat-containing protein similar to Akr1p; member of a family of putative palmitoyltransferases containing an Asp-His-His-Cys-cysteine rich (DHHC-CRD) domain; possibly involved in constitutive endocytosis of Ste3p	viable	KOG0509	1.88679	0.97099	0.29311
ALD2	YMR170C	S000004780	Cytoplasmic aldehyde dehydrogenase, involved in ethanol oxidation and beta-alanine biosynthesis; uses NAD+ as the preferred coenzyme; expression is stress induced and glucose repressed; very similar to Ald3p	viable	KOG2450	7.09804	0.9573	0.64068
ALD3	YMR169C	S000004779	Cytoplasmic aldehyde dehydrogenase, involved in beta-alanine synthesis; uses NAD+ as the preferred coenzyme; very similar to Ald2p; expression is induced by stress and repressed by glucose	viable	KOG2450	7.09804	0.9573	0.64068
ALD4	YOR374W	S000005901	Mitochondrial aldehyde dehydrogenase, required for growth on ethanol and conversion of acetaldehyde to acetate; phosphorylated; activity is K+ dependent; utilizes NADP+ or NAD+ equally as coenzymes; expression is glucose repressed	viable	KOG2450	7.09804	0.9573	0.64068
ALD5	YER073W	S000000875	Mitochondrial aldehyde dehydrogenase, involved in regulation or biosynthesis of electron transport chain components and acetate formation; activated by K+; utilizes NADP+ as the preferred coenzyme; constitutively expressed	viable	KOG2450	7.09804	0.9573	0.64068
ALD6	YPL061W	S000005982	Cytosolic aldehyde dehydrogenase, activated by Mg2+ and utilizes NADP+ as the preferred coenzyme; required for conversion of acetaldehyde to acetate; constitutively expressed; locates to the mitochondrial outer surface upon oxidative stress	viable	KOG2450	7.09804	0.9573	0.64068
ALE1	YOR175C	S000005701	Broad-specificity lysophospholipid acyltransferase, part of MBOAT family of membrane-bound O-acyltransferases; key component of Lands cycle; may have role in fatty acid exchange at sn-2 position of mature glycerophospholipids	viable	KOG2704	1.95918	0.94338	0.32602
ALF1	YNL148C	S000005092	Alpha-tubulin folding protein, similar to mammalian cofactor B; Alf1p-GFP localizes to cytoplasmic microtubules; required for the folding of alpha-tubulin and may play an additional role in microtubule maintenance	viable	KOG3206	1.02041	0.9693	0.04044
ALG12	YNR030W	S000005313	Alpha-1,6-mannosyltransferase localized to the ER; responsible for the addition of the alpha-1,6 mannose to dolichol-linked Man7GlcNAc2, acts in the dolichol pathway for N-glycosylation	viable	KOG2516	1.08889	0.94293	0.09638
ALG3	YBL082C	S000000178	Dolichol-P-Man dependent alpha(1-3) mannosyltransferase, involved in the synthesis of dolichol-linked oligosaccharide donor for N-linked glycosylation of proteins	viable	KOG2762	1.05556	0.88953	0.1342
ALG5	YPL227C	S000006148	UDP-glucose:dolichyl-phosphate glucosyltransferase, involved in asparagine-linked glycosylation in the endoplasmic reticulum	viable	KOG2977	1.53061	0.95573	0.22749
ALG6	YOR002W	S000005528	Alpha 1,3 glucosyltransferase, involved in transfer of oligosaccharides from dolichyl pyrophosphate to asparagine residues of proteins during N-linked protein glycosylation; mutations in human ortholog are associated with disease	viable	KOG2575	1	0.95541	0.04459
ALG8	YOR067C	S000005593	Glucosyl transferase, involved in N-linked glycosylation; adds glucose to the dolichol-linked oligosaccharide precursor prior to transfer to protein during lipid-linked oligosaccharide biosynthesis; similar to Alg6p	viable	KOG2576	1	0.96603	0.03397
ALG9	YNL219C	S000005163	Mannosyltransferase, involved in N-linked glycosylation; catalyzes the transfer of mannose from Dol-P-Man to lipid-linked oligosaccharides; mutation of the human ortholog causes type 1 congenital disorders of glycosylation	viable	KOG2515	1.03922	0.9777	0.04093
ALK1	YGL021W	S000002989	Protein kinase; accumulation and phosphorylation are periodic during the cell cycle; phosphorylated in response to DNA damage; contains characteristic motifs for degradation via the APC pathway; similar to Alk2p and to mammalian haspins	viable	KOG2464	1.61765	0.70363	0.44677
ALK2	YBL009W	S000000105	Protein kinase; accumulation and phosphorylation are periodic during the cell cycle; phosphorylated in response to DNA damage; contains characteristic motifs for degradation via the APC pathway; similar to Alk1p and to mammalian haspins	viable	KOG2464	1.61765	0.70363	0.44677
ALO1	YML086C	S000004551	D-Arabinono-1,4-lactone oxidase, catalyzes the final step in biosynthesis of dehydro-D-arabinono-1,4-lactone, which is protective against oxidative stress	viable	KOG4730	1.30769	0.74771	0.34615
ALP1	YNL270C	S000005214	Arginine transporter; expression is normally very low and it is unclear what conditions would induce significant expression	viable	KOG1286	8.86	0.93745	0.68506
ALT1	YLR089C	S000004079	Alanine transaminase (glutamic pyruvic transaminase); involved in alanine biosynthetic and catabolic processes; the authentic, non-tagged protein is detected in highly purified mitochondria in high-throughput studies	viable	KOG0258	1.86275	0.93333	0.31615
ALT2	YDR111C	S000002518	Putative alanine transaminase (glutamic pyruvic transaminase)	viable	KOG0258	1.86275	0.93333	0.31615
ALY1	YKR021W	S000001729	Protein proposed to regulate the endocytosis of plasma membrane proteins by recruiting the ubiquitin ligase Rsp5p to its target in the plasma membrane; green fluorescent protein (GFP)-fusion protein localizes to the cytoplasm	viable	KOG3780	6.02128	0.91225	0.62823
ALY2	YJL084C	S000003620	Protein proposed to regulate the endocytosis of plasma membrane proteins; interacts with the cyclin Pcl7p and ubiquitin ligase Rsp5p; phosphorylated by the cyclin-CDK complex, Pcl7p-Pho85p; mRNA is cell cycle regulated, peaking in M phase	viable	KOG3780	6.02128	0.91225	0.62823
AMA1	YGR225W	S000003457	Activator of meiotic anaphase promoting complex (APC/C); Cdc20p family member; required for initiation of spore wall assembly; required for Clb1p degradation during meiosis	viable	KOG0305	2.94444	0.97058	0.43437
AMD1	YML035C	S000004498	AMP deaminase, tetrameric enzyme that catalyzes the deamination of AMP to form IMP and ammonia; may be involved in regulation of intracellular adenine nucleotide pools	viable	KOG1096	2.5283	0.95456	0.39967
AMD2	YDR242W	S000002650	Putative amidase	viable	KOG1212	2.82222	0.89322	0.4683
AMN1	YBR158W	S000000362	Protein required for daughter cell separation, multiple mitotic checkpoints, and chromosome stability; contains 12 degenerate leucine-rich repeat motifs; expression is induced by the Mitotic Exit Network (MEN)	viable	KOG1947	10.7925	0.93038	0.7168
AMS1	YGL156W	S000003124	Vacuolar alpha mannosidase, involved in free oligosaccharide (fOS) degradation; delivered to the vacuole in a novel pathway separate from the secretory pathway	viable	KOG4342	1.05	0.91623	0.10585
ANB1	YJR047C	S000003808	Translation elongation factor eIF-5A, previously thought to function in translation initiation; similar to and functionally redundant with Hyp2p; undergoes an essential hypusination modification; expressed under anaerobic conditions	viable	KOG3271	1.67308	0.96326	0.25529
ANT1	YPR128C	S000006332	Peroxisomal adenine nucleotide transporter; involved in beta-oxidation of medium-chain fatty acid; required for peroxisome proliferation	viable	KOG0769	1.47826	0.9295	0.23551
APE2	YKL157W	S000001640	Aminopeptidase yscII; may have a role in obtaining leucine from dipeptide substrates; sequence coordinates have changed since RT-PCR analysis showed that the adjacent ORF YKL158W comprises the 5' exon of APE2/YKL157W	viable	KOG1046	7.09259	0.93049	0.65061
APE3	YBR286W	S000000490	Vacuolar aminopeptidase Y, processed to mature form by Prb1p	viable	KOG2195	5.8125	0.94441	0.60828
APJ1	YNL077W	S000005021	Putative chaperone of the HSP40 (DNAJ) family; overexpression interferes with propagation of the [Psi+] prion; the authentic, non-tagged protein is detected in highly purified mitochondria in high-throughput studies	viable	KOG0712	3.63636	0.97895	0.48663
APL1	YJR005W	S000003765	Beta-adaptin, large subunit of the clathrin associated protein complex (AP-2); involved in vesicle mediated transport; similar to mammalian beta-chain of the clathrin associated protein complex	viable	KOG1061	2.48148	0.97939	0.37827
APL2	YKL135C	S000001618	Beta-adaptin, large subunit of the clathrin-associated protein (AP-1) complex; binds clathrin; involved in clathrin-dependent Golgi protein sorting	viable	KOG1061	2.48148	0.97939	0.37827
APL3	YBL037W	S000000133	Alpha-adaptin, large subunit of the clathrin associated protein complex (AP-2); involved in vesicle mediated transport	viable	KOG1077	1.46154	0.96802	0.19928
APL4	YPR029C	S000006233	Gamma-adaptin, large subunit of the clathrin-associated protein (AP-1) complex; binds clathrin; involved in vesicle mediated transport	viable	KOG1062	2.2037	0.97149	0.34557
APL5	YPL195W	S000006116	Delta adaptin-like subunit of the clathrin associated protein complex (AP-3); functions in transport of alkaline phosphatase to the vacuole via the alternate pathway, suppressor of loss of casein kinase 1 function	viable	KOG1059	1.1087	0.94212	0.10526
APL6	YGR261C	S000003493	Beta3-like subunit of the yeast AP-3 complex; functions in transport of alkaline phosphatase to the vacuole via the alternate pathway; exists in both cytosolic and peripherally associated membrane-bound pools	viable	KOG1060	1.60784	0.95989	0.24299
APM1	YPL259C	S000006180	Mu1-like medium subunit of the clathrin-associated protein complex (AP-1); binds clathrin; involved in clathrin-dependent Golgi protein sorting	viable	KOG0937	2.85185	0.95605	0.43387
APM2	YHL019C	S000001011	Protein of unknown function, homologous to the medium chain of mammalian clathrin-associated protein complex; involved in vesicular transport	viable	KOG0937	2.85185	0.95605	0.43387
APM3	YBR288C	S000000492	Mu3-like subunit of the clathrin associated protein complex (AP-3); functions in transport of alkaline phosphatase to the vacuole via the alternate pathway	viable	KOG2740	1.55102	0.95437	0.23368
APM4	YOL062C	S000005423	Mu2-like subunit of the clathrin associated protein complex (AP-2); involved in vesicle transport	viable	KOG0938	1.06	0.97117	0.05672
APN1	YKL114C	S000001597	Major apurinic/apyrimidinic endonuclease, 3'-repair diesterase involved in repair of DNA damage by oxidation and alkylating agents; also functions as a 3'-5' exonuclease to repair 7,8-dihydro-8-oxodeoxyguanosine	viable	KOG3997	1.04762	0.75562	0.26175
APN2	YBL019W	S000000115	Class II abasic (AP) endonuclease involved in repair of DNA damage; homolog of human HAP1 and E. coli exoIII	viable	KOG1294	1.84906	0.94799	0.30285
APS1	YLR170C	S000004160	Small subunit of the clathrin-associated adaptor complex AP-1, which is involved in protein sorting at the trans-Golgi network; homolog of the sigma subunit of the mammalian clathrin AP-1 complex	viable	KOG0934	2.96226	0.94063	0.45348
APS2	YJR058C	S000003819	Small subunit of the clathrin-associated adaptor complex AP-2, which is involved in protein sorting at the plasma membrane; related to the sigma subunit of the mammalian plasma membrane clathrin-associated protein (AP-2) complex	viable	KOG0935	1.02326	0.93645	0.07425
APS3	YJL024C	S000003561	Small subunit of the clathrin-associated adaptor complex AP-3, which is involved in vacuolar protein sorting; related to the sigma subunit of the mammalian clathrin AP-3 complex; suppressor of loss of casein kinase 1 function	viable	KOG0936	1.52941	0.95857	0.22489
APT1	YML022W	S000004484	Adenine phosphoribosyltransferase, catalyzes the formation of AMP from adenine and 5-phosphoribosylpyrophosphate; involved in the salvage pathway of purine nucleotide biosynthesis	viable	KOG1712	1.28889	0.9227	0.18726
APT2	YDR441C	S000002849	Apparent pseudogene, not transcribed or translated under normal conditions; encodes a protein with similarity to adenine phosphoribosyltransferase, but artificially expressed protein exhibits no enzymatic activity	viable	KOG1712	1.28889	0.9227	0.18726
AQR1	YNL065W	S000005009	Plasma membrane multidrug transporter of the major facilitator superfamily, confers resistance to short-chain monocarboxylic acids and quinidine; involved in the excretion of excess amino acids	viable	KOG0255	23.7292	0.94487	0.80603
AQY1	YPR192W	S000006396	Spore-specific water channel that mediates the transport of water across cell membranes, developmentally controlled; may play a role in spore maturation, probably by allowing water outflow, may be involved in freeze tolerance	viable	KOG0223	5.16	0.90216	0.60285
AQY2	YLL052C	S000003975	Water channel that mediates the transport of water across cell membranes, only expressed in proliferating cells, controlled by osmotic signals, may be involved in freeze tolerance; disrupted by a stop codon in many S. cerevisiae strains	viable	KOG0223	5.16	0.90216	0.60285
ARA1	YBR149W	S000000353	NADP+ dependent arabinose dehydrogenase, involved in carbohydrate metabolism; purified as homodimer; naturally occurs with a N-terminus degradation product	viable	KOG1577	9.11321	0.96084	0.68172
ARA2	YMR041C	S000004644	NAD-dependent arabinose dehydrogenase, involved in biosynthesis of dehydro-D-arabinono-1,4-lactone; similar to plant L-galactose dehydrogenase	viable	KOG1576	1.22222	0.70251	0.36456
ARC1	YGL105W	S000003073	Protein that binds tRNA and methionyl- and glutamyl-tRNA synthetases (Mes1p and Gus1p), delivering tRNA to them, stimulating catalysis, and ensuring their localization to the cytoplasm; also binds quadruplex nucleic acids	viable	KOG2241	1.89091	0.97786	0.28888
ARC18	YLR370C	S000004362	Subunit of the ARP2/3 complex, which is required for the motility and integrity of cortical actin patches	viable	KOG3155	1.1	0.96618	0.07878
ARD1	YHR013C	S000001055	Subunit of N-terminal acetyltransferase NatA (Nat1p, Ard1p, Nat5p); acetylates many proteins and thus affects telomeric silencing, cell cycle, heat-shock resistance, mating, and sporulation; human Ard1p levels are elevated in cancer cells	viable	KOG3235	1.28846	0.95952	0.15469
ARE1	YCR048W	S000000644	Acyl-CoA:sterol acyltransferase, isozyme of Are2p; endoplasmic reticulum enzyme that contributes the major sterol esterification activity in the absence of oxygen	viable	KOG0380	2.38462	0.9642	0.37561
ARE2	YNR019W	S000005302	Acyl-CoA:sterol acyltransferase, isozyme of Are1p; endoplasmic reticulum enzyme that contributes the major sterol esterification activity in the presence of oxygen	viable	KOG0380	2.38462	0.9642	0.37561
ARF1	YDL192W	S000002351	ADP-ribosylation factor, GTPase of the Ras superfamily involved in regulation of coated vesicle formation in intracellular trafficking within the Golgi; functionally interchangeable with Arf2p	viable	KOG0070	10.0182	0.92645	0.7073
ARF2	YDL137W	S000002296	ADP-ribosylation factor, GTPase of the Ras superfamily involved in regulation of coated formation vesicles in intracellular trafficking within the Golgi; functionally interchangeable with Arf1p	viable	KOG0070	10.0182	0.92645	0.7073
ARF3	YOR094W	S000005620	Glucose-repressible ADP-ribosylation factor, GTPase of the Ras superfamily involved in development of polarity	viable	KOG0071	1.60417	0.93452	0.26216
ARG1	YOL058W	S000005419	Arginosuccinate synthetase, catalyzes the formation of L-argininosuccinate from citrulline and L-aspartate in the arginine biosynthesis pathway; potential Cdc28p substrate	viable	KOG1706	1.38636	0.89176	0.24263
ARG2	YJL071W	S000003607	Acetylglutamate synthase (glutamate N-acetyltransferase), mitochondrial enzyme that catalyzes the first step in the biosynthesis of the arginine precursor ornithine; forms a complex with Arg5,6p	viable	KOG2436	1.52941	0.8596	0.30492
ARG3	YJL088W	S000003624	Ornithine carbamoyltransferase (carbamoylphosphate:L-ornithine carbamoyltransferase), catalyzes the sixth step in the biosynthesis of the arginine precursor ornithine	viable	KOG1504	1.06977	0.93285	0.09808
ARG4	YHR018C	S000001060	Argininosuccinate lyase, catalyzes the final step in the arginine biosynthesis pathway	viable	KOG1316	1.07317	0.92073	0.11121
ARG5,6	YER069W	S000000871	Protein that is processed in the mitochondrion to yield acetylglutamate kinase and N-acetyl-gamma-glutamyl-phosphate reductase, which catalyze the 2nd and 3rd steps in arginine biosynthesis; enzymes form a complex with Arg2p	viable	KOG2436	1.52941	0.8596	0.30492
ARG7	YMR062C	S000004666	Mitochondrial ornithine acetyltransferase, catalyzes the fifth step in arginine biosynthesis; also possesses acetylglutamate synthase activity, regenerates acetylglutamate while forming ornithine	viable	KOG2786	1	0.67577	0.32423
ARG80	YMR042W	S000004645	Transcription factor involved in regulation of arginine-responsive genes; acts with Arg81p and Arg82p	viable	KOG0015	1.27273	0.92337	0.18152
ARG82	YDR173C	S000002580	Inositol polyphosphate multikinase (IPMK), sequentially phosphorylates Ins(1,4,5)P3 to form Ins(1,3,4,5,6)P5; also has diphosphoinositol polyphosphate synthase activity; regulates arginine-, phosphate-, and nitrogen-responsive genes	viable	KOG1620	2.94231	0.96715	0.43617
ARI1	YGL157W	S000003125	NADPH-dependent aldehyde reductase, utilizes aromatic and alophatic aldehyde substrates; member of the short-chain dehydrogenase/reductase superfamily	viable	KOG1502	6.22222	0.62826	0.74814
ARK1	YNL020C	S000004965	Serine/threonine protein kinase involved in regulation of the cortical actin cytoskeleton; involved in control of endocytosis	viable	KOG1989	2.55769	0.96336	0.39763
ARL1	YBR164C	S000000368	Soluble GTPase with a role in regulation of membrane traffic; regulates potassium influx; G protein of the Ras superfamily, similar to ADP-ribosylation factor	viable	KOG0072	1.38298	0.94187	0.19909
ARL3	YPL051W	S000005972	GTPase of the Ras superfamily required to recruit Arl1p to the Golgi; similar to ADP-ribosylation factor	viable	KOG0076	1.61702	0.9325	0.26668
ARN1	YHL040C	S000001032	Transporter, member of the ARN family of transporters that specifically recognize siderophore-iron chelates; responsible for uptake of iron bound to ferrirubin, ferrirhodin, and related siderophores	viable	KOG0254	18.8	0.80835	0.81357
ARN2	YHL047C	S000001039	Transporter, member of the ARN family of transporters that specifically recognize siderophore-iron chelates; responsible for uptake of iron bound to the siderophore triacetylfusarinine C	viable	KOG0254	18.8	0.80835	0.81357
ARO1	YDR127W	S000002534	Pentafunctional arom protein, catalyzes steps 2 through 6 in the biosynthesis of chorismate, which is a precursor to aromatic amino acids	viable	KOG0692	2.42105	0.64754	0.58384
ARO10	YDR380W	S000002788	Phenylpyruvate decarboxylase, catalyzes decarboxylation of phenylpyruvate to phenylacetaldehyde, which is the first specific step in the Ehrlich pathway	viable	KOG1184	2.86667	0.64946	0.61641
ARO2	YGL148W	S000003116	Bifunctional chorismate synthase and flavin reductase, catalyzes the conversion of 5-enolpyruvylshikimate 3-phosphate (EPSP) to form chorismate, which is a precursor to aromatic amino acids	viable	KOG4492	1	0.67577	0.32423
ARO7	YPR060C	S000006264	Chorismate mutase, catalyzes the conversion of chorismate to prephenate to initiate the tyrosine/phenylalanine-specific branch of aromatic amino acid biosynthesis	viable	KOG0795	1.15385	0.62094	0.42194
ARO8	YGL202W	S000003170	Aromatic aminotransferase I, expression is regulated by general control of amino acid biosynthesis	viable	KOG0634	1.82609	0.91027	0.32639
ARO9	YHR137W	S000001179	Aromatic aminotransferase II, catalyzes the first step of tryptophan, phenylalanine, and tyrosine catabolism	viable	KOG0634	1.82609	0.91027	0.32639
ARP1	YHR129C	S000001171	Actin-related protein of the dynactin complex; required for spindle orientation and nuclear migration; putative ortholog of mammalian centractin	viable	KOG0676	12.7818	0.93915	0.73731
ARP5	YNL059C	S000005004	Nuclear actin-related protein involved in chromatin remodeling, component of chromatin-remodeling enzyme complexes	viable	KOG0681	1	0.95541	0.04459
ARP6	YLR085C	S000004075	Actin-related protein that binds nucleosomes; a component of the SWR1 complex, which exchanges histone variant H2AZ (Htz1p) for chromatin-bound histone H2A	viable	KOG0680	1	0.97117	0.02883
ARP8	YOR141C	S000005667	Nuclear actin-related protein involved in chromatin remodeling, component of chromatin-remodeling enzyme complexes	viable	KOG0797	1.04444	0.94605	0.0743
ARR2	YPR200C	S000006404	Arsenate reductase required for arsenate resistance; converts arsenate to arsenite which can then be exported from cells by Arr3p	viable	KOG3772	2.14286	0.94708	0.35302
ART5	YGR068C	S000003300	Protein proposed to regulate the endocytosis of plasma membrane proteins by recruiting the ubiquitin ligase Rsp5p to its target in the plasma membrane	viable	KOG3780	6.02128	0.91225	0.62823
ARV1	YLR242C	S000004232	Protein functioning in transport of glycosylphosphatidylinositol intermediates into the ER lumen; required for normal intracellular sterol distribution and for sphingolipid metabolism; similar to Nup120p and C. elegans R05H5.5 protein	viable	KOG3134	1.02326	0.93645	0.07425
ARX1	YDR101C	S000002508	Shuttling pre-60S factor; involved in the biogenesis of ribosomal large subunit biogenesis; interacts directly with Alb1; responsible for Tif6 recycling defects in absence of Rei1; associated with the ribosomal export complex	viable	KOG2776	1.30189	0.96947	0.15034
ASC1	YMR116C	S000004722	G-protein beta subunit and guanine nucleotide dissociation inhibitor for Gpa2p; ortholog of RACK1 that inhibits translation; core component of the small (40S) ribosomal subunit; represses Gcn4p in the absence of amino acid starvation	viable	KOG0279	1.79245	0.96791	0.27704
ASE1	YOR058C	S000005584	Mitotic spindle midzone localized microtubule-associated protein (MAP) family member; required for spindle elongation and stabilization; undergoes cell cycle-regulated degradation by anaphase promoting complex; potential Cdc28p substrate	viable	KOG4302	1.47826	0.90531	0.2554
ASF1	YJL115W	S000003651	Nucleosome assembly factor, involved in chromatin assembly and disassembly, anti-silencing protein that causes derepression of silent loci when overexpressed; plays a role in regulating Ty1 transposition	viable	KOG3265	1.56604	0.9745	0.22128
ASN1	YPR145W	S000006349	Asparagine synthetase, isozyme of Asn2p; catalyzes the synthesis of L-asparagine from L-aspartate in the asparagine biosynthetic pathway	viable	KOG0571	1.3125	0.94323	0.17668
ASN2	YGR124W	S000003356	Asparagine synthetase, isozyme of Asn1p; catalyzes the synthesis of L-asparagine from L-aspartate in the asparagine biosynthetic pathway	viable	KOG0571	1.3125	0.94323	0.17668
ASP1	YDR321W	S000002729	Cytosolic L-asparaginase, involved in asparagine catabolism	viable	KOG0503	1.56757	0.851	0.3203
ASR1	YPR093C	S000006297	Ubiquitin ligase that modifies and regulates RNA Pol II; involved in a putative alcohol-responsive signaling pathway; accumulates in the nucleus under alcohol stress; contains a Ring/PHD finger domain similar to the mammalian rA9 protein	viable	KOG0800	16.7037	0.84993	0.79204
AST1	YBL069W	S000000165	Peripheral membrane protein that interacts with the plasma membrane ATPase Pma1p and has a role in its targeting to the plasma membrane, possibly by influencing its incorporation into lipid rafts	viable	KOG1198	6.07692	0.94767	0.61557
AST2	YER101C	S000000903	Protein that may have a role in targeting of plasma membrane [H+]ATPase (Pma1p) to the plasma membrane, as suggested by analysis of genetic interactions	viable	KOG1198	6.07692	0.94767	0.61557
ATE1	YGL017W	S000002985	Arginyl-tRNA-protein transferase, catalyzes post-translational conjugation of arginine to the amino termini of acceptor proteins which are then subject to degradation via the N-end rule pathway	viable	KOG1193	1.06667	0.94441	0.08558
ATG1	YGL180W	S000003148	Protein ser/thr kinase required for vesicle formation in autophagy and the cytoplasm-to-vacuole targeting (Cvt) pathway; structurally required for phagophore assembly site formation; during autophagy forms a complex with Atg13p and Atg17p	viable	KOG0595	3.76471	0.93429	0.51848
ATG12	YBR217W	S000000421	Conserved ubiquitin-like modifier involved in autophagy and the Cvt pathway; conjugated to Atg5p to form a complex involved in Atg8p lipidation; Atg12p-Atg5p also forms a complex with Atg16p that is required for autophagosome formation	viable	KOG3439	1.08108	0.89132	0.14276
ATG13	YPR185W	S000006389	Regulatory subunit of the Atg1p signaling complex; stimulates Atg1p kinase activity; required for vesicle formation during autophagy and the cytoplasm-to-vacuole targeting (Cvt) pathway; involved in Atg9p, Atg23p, and Atg27p cycling	viable	KOG4573	1.07143	0.65271	0.36942
ATG15	YCR068W	S000000664	Lipase required for intravacuolar lysis of autophagic bodies and Cvt bodies; targeted to intravacuolar vesicles during autophagy via the multivesicular body (MVB) pathway	viable	KOG4540	1	0.64006	0.35994
ATG18	YFR021W	S000001917	Phosphoinositide binding protein required for vesicle formation in autophagy and the cytoplasm-to-vacuole targeting (Cvt) pathway; binds both phosphatidylinositol (3,5)-bisphosphate and phosphatidylinositol 3-phosphate; WD-40 repeat protein	viable	KOG2110	1.96	0.95681	0.31656
ATG2	YNL242W	S000005186	Peripheral membrane protein required for vesicle formation during autophagy, pexophagy, and the cytoplasm-to-vaucole targeting (Cvt) pathway; involved in Atg9p cycling between the phagophore assembly site and mitochondria	viable	KOG2993	1.85714	0.94066	0.30974
ATG20	YDL113C	S000002271	Sorting nexin family member required for the cytoplasm-to-vacuole targeting (Cvt) pathway and for endosomal sorting; has a Phox homology domain that binds phosphatidylinositol-3-phosphate; interacts with Snx4p; potential Cdc28p substrate	viable	KOG2273	5.54902	0.95652	0.59394
ATG21	YPL100W	S000006021	Phosphoinositide binding protein required for vesicle formation in the cytoplasm-to-vacuole targeting (Cvt) pathway; binds both phosphatidylinositol (3,5)-bisphosphate and phosphatidylinositol 3-phosphate; WD-40 repeat protein	viable	KOG2110	1.96	0.95681	0.31656
ATG26	YLR189C	S000004179	UDP-glucose:sterol glucosyltransferase, conserved enzyme involved in synthesis of sterol glucoside membrane lipids; in contrast to ATG26 from P. pastoris, S. cerevisiae ATG26 is not involved in autophagy	viable	KOG1192	15.0682	0.79666	0.79477
ATG3	YNR007C	S000005290	E2-like enzyme involved in autophagy and the cytoplasm-to-vacuole targeting (Cvt) pathway; plays a role in formation of Atg8p-phosphatidylethanolamine conjugates, which are involved in membrane dynamics during autophagy and Cvt	viable	KOG2981	1.05882	0.9762	0.0513
ATG4	YNL223W	S000005167	Conserved cysteine protease required for autophagy; cleaves Atg8p to a form required for autophagosome and Cvt vesicle generation	viable	KOG2674	2.62745	0.95287	0.41215
ATG5	YPL149W	S000006070	Conserved protein involved in autophagy and the Cvt pathway; undergoes conjugation with Atg12p to form a complex involved in Atg8p lipidation; conjugated Atg12p also forms a complex with Atg16p that is essential for autophagosome formation	viable	KOG2976	1.04255	0.95439	0.06529
ATG7	YHR171W	S000001214	Autophagy-related protein and dual specificity member of the E1 family of ubiquitin-activating enzymes; mediates the conjugation of Atg12p with Atg5p and Atg8p with phosphatidylethanolamine, required steps in autophagosome formation	viable	KOG2337	1.1	0.95989	0.08478
ATG8	YBL078C	S000000174	Component of autophagosomes and Cvt vesicles; undergoes conjugation to phosphatidylethanolamine (PE); Atg8p-PE is anchored to membranes, is involved in phagophore expansion, and may mediate membrane fusion during autophagosome formation	viable	KOG1654	4.55769	0.91545	0.57119
ATG9	YDL149W	S000002308	Transmembrane protein involved in forming Cvt and autophagic vesicles; cycles between the phagophore assembly site (PAS) and other cytosolic punctate structures, not found in autophagosomes; may be involved in membrane delivery to the PAS	viable	KOG2173	1.5	0.94646	0.22722
ATH1	YPR026W	S000006230	Acid trehalase required for utilization of extracellular trehalose	viable	KOG4125	1.2973	0.83888	0.26349
ATP1	YBL099W	S000000195	Alpha subunit of the F1 sector of mitochondrial F1F0 ATP synthase, which is a large, evolutionarily conserved enzyme complex required for ATP synthesis; phosphorylated	viable	KOG1353	1.30612	0.95062	0.16821
ATP10	YLR393W	S000004385	Mitochondrial inner membrane protein required for assembly of the F0 sector of mitochondrial F1F0 ATP synthase, interacts genetically with ATP6	viable	KOG4614	1	0.64006	0.35994
ATP11	YNL315C	S000005259	Molecular chaperone, required for the assembly of alpha and beta subunits into the F1 sector of mitochondrial F1F0 ATP synthase	viable	KOG3281	1.02128	0.95882	0.05122
ATP12	YJL180C	S000003716	Conserved protein required for assembly of alpha and beta subunits into the F1 sector of mitochondrial F1F0 ATP synthase; mutation of human ATP12 reduces active ATP synthase levels and is associated with the disorder ATPAF2 deficiency	viable	KOG3015	1.06	0.96871	0.05911
ATP15	YPL271W	S000006192	Epsilon subunit of the F1 sector of mitochondrial F1F0 ATP synthase, which is a large, evolutionarily conserved enzyme complex required for ATP synthesis; phosphorylated	viable	KOG3495	1.29032	0.83617	0.26388
ATP2	YJR121W	S000003882	Beta subunit of the F1 sector of mitochondrial F1F0 ATP synthase, which is a large, evolutionarily conserved enzyme complex required for ATP synthesis; phosphorylated	viable	KOG1350	1.27451	0.95985	0.14978
ATP20	YPR020W	S000006224	Subunit g of the mitochondrial F1F0 ATP synthase; reversibly phosphorylated on two residues; unphosphorylated form is required for dimerization of the ATP synthase complex	viable	KOG4103	1.44737	0.86471	0.28125
ATP23	YNR020C	S000005303	Putative metalloprotease of the mitochondrial inner membrane, required for processing of Atp6p; has an additional role in assembly of the F0 sector of the F1F0 ATP synthase complex	viable	KOG3314	1	0.96603	0.03397
ATP3	YBR039W	S000000243	Gamma subunit of the F1 sector of mitochondrial F1F0 ATP synthase, which is a large, evolutionarily conserved enzyme complex required for ATP synthesis	viable	KOG1531	1.1	0.96618	0.07878
ATP4	YPL078C	S000005999	Subunit b of the stator stalk of mitochondrial F1F0 ATP synthase, which is a large, evolutionarily conserved enzyme complex required for ATP synthesis; phosphorylated	viable	KOG3976	1.08511	0.95402	0.08416
ATP5	YDR298C	S000002706	Subunit 5 of the stator stalk of mitochondrial F1F0 ATP synthase, which is an evolutionarily conserved enzyme complex required for ATP synthesis; homologous to bovine subunit OSCP (oligomycin sensitivity-conferring protein); phosphorylated	viable	KOG1662	1.17021	0.94493	0.12649
ATP7	YKL016C	S000001499	Subunit d of the stator stalk of mitochondrial F1F0 ATP synthase, which is a large, evolutionarily conserved enzyme complex required for ATP synthesis	viable	KOG3366	1.47727	0.88724	0.27002
ATR1	YML116W	S000004584	Multidrug efflux pump of the major facilitator superfamily, required for resistance to aminotriazole and 4-nitroquinoline-N-oxide	viable	KOG0254	18.8	0.80835	0.81357
ATS1	YAL020C	S000000018	Protein required, with Elongator complex, Kti11p, and Kti12p, for modification of wobble nucleosides in tRNA; has a potential role in regulatory interactions between microtubules and the cell cycle	viable	KOG1426	9.85185	0.9559	0.69545
ATX1	YNL259C	S000005203	Cytosolic copper metallochaperone that transports copper to the secretory vesicle copper transporter Ccc2p for eventual insertion into Fet3p, which is a multicopper oxidase required for high-affinity iron uptake	viable	KOG1603	2.36111	0.54471	0.64551
ATX2	YOR079C	S000005605	Golgi membrane protein involved in manganese homeostasis; overproduction suppresses the sod1 (copper, zinc superoxide dismutase) null mutation	viable	KOG3907	1.08889	0.94293	0.09638
AUS1	YOR011W	S000005537	Transporter of the ATP-binding cassette family, involved in uptake of sterols and anaerobic growth	viable	KOG0065	7.625	0.64304	0.76713
AVL9	YLR114C	S000004104	Conserved protein involved in exocytic transport from the Golgi; mutation is synthetically lethal with apl2 vps1 double mutation; member of a protein superfamily with orthologs in diverse organisms	viable	KOG3823	1	0.94432	0.05568
AVO2	YMR068W	S000004672	Component of a complex containing the Tor2p kinase and other proteins, which may have a role in regulation of cell growth	viable	KOG0504	42.3636	0.91676	0.85915
AVT1	YJR001W	S000003761	Vacuolar transporter, imports large neutral amino acids into the vacuole; member of a family of seven S. cerevisiae genes (AVT1-7) related to vesicular GABA-glycine transporters	viable	KOG1303	3.47368	0.46825	0.74876
AVT2	YEL064C	S000000790	Putative transporter, member of a family of seven S. cerevisiae genes (AVT1-7) related to vesicular GABA-glycine transporters	viable	KOG1305	8.13208	0.92633	0.67516
AVT3	YKL146W	S000001629	Vacuolar transporter, exports large neutral amino acids from the vacuole; member of a family of seven S. cerevisiae genes (AVT1-7) related to vesicular GABA-glycine transporters	viable	KOG1304	3.23077	0.92348	0.48622
AVT4	YNL101W	S000005045	Vacuolar transporter, exports large neutral amino acids from the vacuole; member of a family of seven S. cerevisiae genes (AVT1-7) related to vesicular GABA-glycine transporters	viable	KOG1304	3.23077	0.92348	0.48622
AVT5	YBL089W	S000000185	Putative transporter, member of a family of seven S. cerevisiae genes (AVT1-7) related to vesicular GABA-glycine transporters	viable	KOG1305	8.13208	0.92633	0.67516
AVT6	YER119C	S000000921	Vacuolar aspartate and glutamate exporter; member of a family of seven genes (AVT1-7) related to vesicular GABA-glycine transporters; involved in compartmentalizing acidic amino acids in response to nitrogen starvation	viable	KOG1305	8.13208	0.92633	0.67516
AVT7	YIL088C	S000001350	Putative transporter, member of a family of seven S. cerevisiae genes (AVT1-7) related to vesicular GABA-glycine transporters	viable	KOG1305	8.13208	0.92633	0.67516
AXL1	YPR122W	S000006326	Haploid specific endoprotease that performs one of two N-terminal cleavages during maturation of a-factor mating pheromone; required for axial budding pattern of haploid cells	viable	KOG0959	2.25926	0.94361	0.37222
AYR1	YIL124W	S000001386	NADPH-dependent 1-acyl dihydroxyacetone phosphate reductase found in lipid particles, ER, and mitochondrial outer membrane; involved in phosphatidic acid biosynthesis; required for spore germination; capable of metabolizing steroid hormones	viable	KOG1209	1.85714	0.63002	0.53769
AZF1	YOR113W	S000005639	Zinc-finger transcription factor, involved in induction of CLN3 transcription in response to glucose; genetic and physical interactions indicate a possible role in mitochondrial transcription or genome maintenance	viable	KOG1721	259.566	0.8841	0.94512
AZR1	YGR224W	S000003456	Plasma membrane transporter of the major facilitator superfamily, involved in resistance to azole drugs such as ketoconazole and fluconazole	viable	KOG0254	18.8	0.80835	0.81357
BAG7	YOR134W	S000005660	Rho GTPase activating protein (RhoGAP), stimulates the intrinsic GTPase activity of Rho1p, which plays a role in actin cytoskeleton organization and control of cell wall synthesis; structurally and functionally related to Sac7p	viable	KOG2710	2.66667	0.94109	0.4237
BAP2	YBR068C	S000000272	High-affinity leucine permease, functions as a branched-chain amino acid permease involved in the uptake of leucine, isoleucine and valine; contains 12 predicted transmembrane domains	viable	KOG1286	8.86	0.93745	0.68506
BAP3	YDR046C	S000002453	Amino acid permease involved in the uptake of cysteine, leucine, isoleucine and valine	viable	KOG1286	8.86	0.93745	0.68506
BAR1	YIL015W	S000001277	Aspartyl protease secreted into the periplasmic space of mating type a cells, helps cells find mating partners, cleaves and inactivates alpha factor allowing cells to recover from alpha-factor-induced cell cycle arrest	viable	KOG1339	11.4902	0.905	0.73302
BAS1	YKR099W	S000001807	Myb-related transcription factor involved in regulating basal and induced expression of genes of the purine and histidine biosynthesis pathways; also involved in regulation of meiotic recombination at specific genes	viable	KOG0048	5.44681	0.60919	0.73898
BAT2	YJR148W	S000003909	Cytosolic branched-chain amino acid aminotransferase, homolog of murine ECA39; highly expressed during stationary phase and repressed during logarithmic phase	viable	KOG0975	1.96154	0.94667	0.32407
BCK1	YJL095W	S000003631	Mitogen-activated protein (MAP) kinase kinase kinase acting in the protein kinase C signaling pathway, which controls cell integrity; upon activation by Pkc1p phosphorylates downstream kinases Mkk1p and Mkk2p	viable	KOG0198	6.11765	0.89547	0.63796
BCS1	YDR375C	S000002783	Mitochondrial protein of the AAA ATPase family; has ATP-dependent chaperone activity; required for assembly of Rip1p and Qcr10p into cytochrome bc(1) complex; mutations in human homolog BCS1L are linked to neonatal mitochondrial diseases	viable	KOG0743	1.89583	0.8006	0.41855
BCY1	YIL033C	S000001295	Regulatory subunit of the cyclic AMP-dependent protein kinase (PKA), a component of a signaling pathway that controls a variety of cellular processes, including metabolism, cell cycle, stress response, stationary phase, and sporulation	viable	KOG1113	3.29091	0.9503	0.47616
BDF1	YLR399C	S000004391	Protein involved in transcription initiation at TATA-containing promoters; associates with the basal transcription factor TFIID; contains two bromodomains; corresponds to the C-terminal region of mammalian TAF1; redundant with Bdf2p	viable	KOG1474	3.49057	0.93389	0.50014
BDF2	YDL070W	S000002228	Protein involved in transcription initiation at TATA-containing promoters; associates with the basal transcription factor TFIID; contains two bromodomains; corresponds to the C-terminal region of mammalian TAF1; redundant with Bdf1p	viable	KOG1474	3.49057	0.93389	0.50014
BDH1	YAL060W	S000000056	NAD-dependent (R,R)-butanediol dehydrogenase, catalyzes oxidation of (R,R)-2,3-butanediol to (3R)-acetoin, oxidation of meso-butanediol to (3S)-acetoin, and reduction of acetoin; enhances use of 2,3-butanediol as an aerobic carbon source	viable	KOG0024	2.8	0.83216	0.50269
BDH2	YAL061W	S000000057	Putative medium-chain alcohol dehydrogenase with similarity to BDH1; transcription induced by constitutively active PDR1 and PDR3	viable	KOG0024	2.8	0.83216	0.50269
BEM1	YBR200W	S000000404	Protein containing SH3-domains, involved in establishing cell polarity and morphogenesis; functions as a scaffold protein for complexes that include Cdc24p, Ste5p, Ste20p, and Rsr1p	viable	KOG4773	1.97619	0.90616	0.3554
BEM2	YER155C	S000000957	Rho GTPase activating protein (RhoGAP) involved in the control of cytoskeleton organization and cellular morphogenesis; required for bud emergence	viable	KOG1450	3.3125	0.92636	0.49102
BEM3	YPL115C	S000006036	Rho GTPase activating protein (RhoGAP) involved in control of the cytoskeleton organization; targets the essential Rho-GTPase Cdc42p, which controls establishment and maintenance of cell polarity, including bud-site assembly	viable	KOG4269	2.42553	0.90625	0.4181
BER1	YLR412W	S000004404	Protein involved in microtubule-related processes, N-acetylation; GFP-fusion protein localizes to the cytoplasm and is induced in response to the DNA-damaging agent MMS; YLR412W is not an essential gene; similar to Arabidopsis SRR1 gene	viable	KOG3131	1	0.91421	0.08579
BIK1	YCL029C	S000000534	Microtubule-associated protein, component of the interface between microtubules and kinetochore, involved in sister chromatid separation; essential in polyploid cells but not in haploid or diploid cells; ortholog of mammalian CLIP-170	viable	KOG4568	3.83673	0.93421	0.52306
BIM1	YER016W	S000000818	Microtubule-binding protein that together with Kar9p makes up the cortical microtubule capture site and delays the exit from mitosis when the spindle is oriented abnormally	viable	KOG3000	2.60377	0.93766	0.41891
BIO2	YGR286C	S000003518	Biotin synthase, catalyzes the conversion of dethiobiotin to biotin, which is the last step of the biotin biosynthesis pathway; complements E. coli bioB mutant	viable	KOG2900	1	0.62009	0.37991
BIO3	YNR058W	S000005341	7,8-diamino-pelargonic acid aminotransferase (DAPA), catalyzes the second step in the biotin biosynthesis pathway; BIO3 is in a cluster of 3 genes (BIO3, BIO4, and BIO5) that mediate biotin synthesis	viable	KOG1401	2.0625	0.66096	0.53977
BIO5	YNR056C	S000005339	Putative transmembrane protein involved in the biotin biosynthesis pathway; responsible for uptake of 7-keto 8-aminopelargonic acid; BIO5 is in a cluster of 3 genes (BIO3, BIO4, and BIO5) that mediate biotin synthesis	viable	KOG1289	7.92857	0.57713	0.79504
BMH1	YER177W	S000000979	14-3-3 protein, major isoform; controls proteome at post-transcriptional level, binds proteins and DNA, involved in regulation of many processes including exocytosis, vesicle transport, Ras/MAPK signaling, and rapamycin-sensitive signaling	viable	KOG0841	5.16364	0.93968	0.58647
BMH2	YDR099W	S000002506	14-3-3 protein, minor isoform; controls proteome at post-transcriptional level, binds proteins and DNA, involved in regulation of many processes including exocytosis, vesicle transport, Ras/MAPK signaling, and rapamycin-sensitive signaling	viable	KOG0841	5.16364	0.93968	0.58647
BNA1	YJR025C	S000003786	3-hydroxyanthranilic acid dioxygenase, required for the de novo biosynthesis of NAD from tryptophan via kynurenine; expression regulated by Hst1p	viable	KOG3995	1.09375	0.85756	0.18002
BNA3	YJL060W	S000003596	Kynurenine aminotransferase, catalyzes formation of kynurenic acid from kynurenine; potential Cdc28p substrate	viable	KOG0257	1.94	0.95319	0.31565
BNA4	YBL098W	S000000194	Kynurenine 3-mono oxygenase, required for the de novo biosynthesis of NAD from tryptophan via kynurenine; expression regulated by Hst1p; putative therapeutic target for Huntington disease	viable	KOG2614	2.38636	0.78831	0.4897
BNA5	YLR231C	S000004221	Kynureninase, required for the de novo biosynthesis of NAD from tryptophan via kynurenine; expression regulated by Hst1p	viable	KOG3846	1.34146	0.87017	0.2487
BNA6	YFR047C	S000001943	Quinolinate phosphoribosyl transferase, required for the de novo biosynthesis of NAD from tryptophan via kynurenine; expression regulated by Hst1p	viable	KOG3008	1	0.84028	0.15972
BNI1	YNL271C	S000005215	Formin, nucleates the formation of linear actin filaments, involved in cell processes such as budding and mitotic spindle orientation which require the formation of polarized actin cables, functionally redundant with BNR1	viable	KOG1922	5.03704	0.93611	0.5829
BNR1	YIL159W	S000001421	Formin, nucleates the formation of linear actin filaments, involved in cell processes such as budding and mitotic spindle orientation which require the formation of polarized actin cables, functionally redundant with BNI1	viable	KOG1922	5.03704	0.93611	0.5829
BOR1	YNL275W	S000005219	Boron efflux transporter of the plasma membrane; binds HCO3-, I-, Br-, NO3- and Cl-; has similarity to the characterized boron efflux transporter A. thaliana BOR1	viable	KOG1172	7.18367	0.89713	0.66528
BPH1	YCR032W	S000000628	PProtein homologous to human Chediak-Higashi syndrome and murine Beige proteins, which are implicated in disease syndromes due to defective lysosomal trafficking; mutant phenotype and genetic interactions suggest a role in protein sorting	viable	KOG1786	3.32075	0.94771	0.47994
BPT1	YLL015W	S000003938	ABC type transmembrane transporter of MRP/CFTR family, found in vacuolar membrane, involved in the transport of unconjugated bilirubin and in heavy metal detoxification via glutathione conjugates, along with Ycf1p	viable	KOG0054	11.7963	0.96792	0.71818
BRE1	YDL074C	S000002232	E3 ubiquitin ligase, forms heterodimer with Rad6p to monoubiquinate histone H2B-K123, which is required for the subsequent methylation of histone H3-K4 and H3-K79; required for DSBR, transcription, silencing, and checkpoint control	viable	KOG0978	1.62	0.96098	0.24498
BRE2	YLR015W	S000004005	Subunit of COMPASS (Set1C) complex, which methylates Lys4 of histone H3 and functions in silencing at telomeres; has a C-terminal Sdc1 Dpy-30 Interaction (SDI) domain that mediates binding to Sdc1p; similar to trithorax-group protein ASH2L	viable	KOG2626	1	0.97622	0.02378
BRE4	YDL231C	S000002390	Zinc finger protein containing five transmembrane domains; null mutant exhibits strongly fragmented vacuoles and sensitivity to brefeldin A, a drug which is known to affect intracellular transport	viable	KOG4711	3.33333	0.59592	0.6736
BRE5	YNR051C	S000005334	Ubiquitin protease cofactor, forms deubiquitination complex with Ubp3p that coregulates anterograde and retrograde transport between the endoplasmic reticulum and Golgi compartments; null is sensitive to brefeldin A	viable	KOG0116	1.88	0.93307	0.31949
BRO1	YPL084W	S000006005	Cytoplasmic class E vacuolar protein sorting (VPS) factor that coordinates deubiquitination in the multivesicular body (MVB) pathway by recruiting Doa4p to endosomes	viable	KOG2220	2.92157	0.96394	0.43605
BSD2	YBR290W	S000000494	Heavy metal ion homeostasis protein, facilitates trafficking of Smf1p and Smf2p metal transporters to the vacuole where they are degraded, controls metal ion transport, prevents metal hyperaccumulation, functions in copper detoxification	viable	KOG4812	1.69565	0.93413	0.28264
BST1	YFL025C	S000001869	GPI inositol deacylase of the ER that negatively regulates COPII vesicle formation, prevents production of vesicles with defective subunits, required for proper discrimination between resident ER proteins and Golgi-bound cargo molecules	viable	KOG3724	1.08889	0.94027	0.09893
BTS1	YPL069C	S000005990	Geranylgeranyl diphosphate synthase, increases the intracellular pool of geranylgeranyl diphosphate, suppressor of bet2 mutation that causes defective geranylgeranylation of small GTP-binding proteins that mediate vesicular traffic	viable	KOG0777	1.13333	0.93112	0.12536
BTT1	YDR252W	S000002660	Beta3 subunit of the heterotrimeric nascent polypeptide-associated complex which binds ribosomes via its beta-subunits in close proximity to nascent polypeptides; interacts with Caf130p of the CCR4-NOT complex; similar to human BTF3	viable	KOG2240	2.34615	0.9142	0.40315
BUB1	YGR188C	S000003420	Protein kinase that forms a complex with Mad1p and Bub3p that is crucial in the checkpoint mechanism required to prevent cell cycle progression into anaphase in the presence of spindle damage, associates with centromere DNA via Skp1p	viable	KOG1166	1.79592	0.95707	0.28583
BUB2	YMR055C	S000004659	Mitotic exit network regulator, forms GTPase-activating Bfa1p-Bub2p complex that binds Tem1p and spindle pole bodies, blocks cell cycle progression before anaphase in response to spindle and kinetochore damage	viable	KOG2058	3.25	0.96844	0.46281
BUB3	YOR026W	S000005552	Kinetochore checkpoint WD40 repeat protein that localizes to kinetochores during prophase and metaphase, delays anaphase in the presence of unattached kinetochores; forms complexes with Mad1p-Bub1p and with Cdc20p, binds Mad2p and Mad3p	viable	KOG1036	1.08333	0.95688	0.08066
BUD13	YGL174W	S000003142	Subunit of the RES complex, which is required for nuclear pre-mRNA retention and splicing; involved in bud-site selection; diploid mutants display a unipolar budding pattern instead of the wild-type bipolar pattern	viable	KOG2654	1	0.97117	0.02883
BUD16	YEL029C	S000000755	Putative pyridoxal kinase, a key enzyme involved in pyridoxal 5'-phosphate synthesis, the active form of vitamin B6; required for genome integrity; involved in bud-site selection; similarity to yeast BUD17 and human pyridoxal kinase (PDXK)	viable	KOG2599	1.3125	0.95152	0.16945
BUD17	YNR027W	S000005310	Putative pyridoxal kinase, a key enzyme in vitamin B6 metabolism; involved in bud-site selection; diploid mutants display a random rather than a bipolar budding pattern; similarity to yeast BUD16 and human pyridoxal kinase (PDXK)	viable	KOG2599	1.3125	0.95152	0.16945
BUD2	YKL092C	S000001575	GTPase activating factor for Rsr1p/Bud1p required for both axial and bipolar budding patterns; mutants exhibit random budding in all cell types	viable	KOG3508	3.69565	0.90682	0.52829
BUD20	YLR074C	S000004064	Protein involved in bud-site selection; diploid mutants display a random budding pattern instead of the wild-type bipolar pattern	viable	KOG3408	1.09091	0.93448	0.1053
BUD23	YCR047C	S000000643	Methyltransferase, methylates residue G1575 of 18S rRNA; required for rRNA processing and nuclear export of 40S ribosomal subunits independently of methylation activity; diploid mutant displays random budding pattern	viable	KOG1541	1.83019	0.90752	0.32918
BUD31	YCR063W	S000000659	Component of the SF3b subcomplex of the U2 snRNP; diploid mutants display a random budding pattern instead of the wild-type bipolar pattern	viable	KOG3404	1.01961	0.97935	0.03011
BUD32	YGR262C	S000003494	Protein kinase proposed to be involved in bud-site selection, telomere uncapping and elongation, and transcription; component of the EKC/KEOPS protein complex with Kae1p, Cgi121p, Pcc1p, and Gon7p	viable	KOG3087	1.06122	0.96604	0.06224
BYE1	YKL005C	S000001488	Negative regulator of transcription elongation, contains a TFIIS-like domain and a PHD finger, multicopy suppressor of temperature-sensitive ess1 mutations, probably binds RNA polymerase II large subunit	viable	KOG1634	2.33333	0.92563	0.39403
BZZ1	YHR114W	S000001156	SH3 domain protein implicated in the regulation of actin polymerization, able to recruit actin polymerization machinery through its SH3 domains, colocalizes with cortical actin patches and Las17p, interacts with type I myosins	viable	KOG3565	6.80435	0.89187	0.65809
CAC2	YML102W	S000004570	Component of the chromatin assembly complex (with Rlf2p and Msi1p) that assembles newly synthesized histones onto recently replicated DNA, required for building functional kinetochores, conserved from yeast to humans	viable	KOG1009	1.01923	0.98423	0.0251
CAF16	YFL028C	S000001866	Part of evolutionarily-conserved CCR4-NOT regulatory complex; contains single ABC-type ATPase domain but no transmembrane domain; interacts with several subunits of Mediator	viable	KOG2355	1.11765	0.69148	0.34593
CAF4	YKR036C	S000001744	WD40 repeat-containing protein associated with the CCR4-NOT complex, interacts in a Ccr4p-dependent manner with Ssn2p; also interacts with Fis1p, Mdv1p and Dnm1p and plays a role in mitochondrial fission	viable	KOG4155	5.52	0.94702	0.59692
CAF40	YNL288W	S000005232	Evolutionarily conserved subunit of the CCR4-NOT complex involved in controlling mRNA initiation, elongation and degradation; binds Cdc39p	viable	KOG3036	1.13208	0.977	0.08176
CAJ1	YER048C	S000000850	Nuclear type II J heat shock protein of the E. coli dnaJ family, contains a leucine zipper-like motif, binds to non-native substrates for presentation to Ssa3p, may function during protein translocation, assembly and disassembly	viable	KOG0691	3.33962	0.94009	0.48558
CAM1	YPL048W	S000005969	Nuclear protein required for transcription of MXR1; binds the MXR1 promoter in the presence of other nuclear factors; binds calcium and phospholipids; has similarity to translational cofactor EF-1 gamma	viable	KOG1627	1.25532	0.93908	0.16184
CAN1	YEL063C	S000000789	Plasma membrane arginine permease, requires phosphatidyl ethanolamine (PE) for localization, exclusively associated with lipid rafts; mutation confers canavanine resistance	viable	KOG1286	8.86	0.93745	0.68506
CAP1	YKL007W	S000001490	Alpha subunit of the capping protein (CP) heterodimer (Cap1p and Cap2p) which binds to the barbed ends of actin filaments preventing further polymerization; localized predominantly to cortical actin patches	viable	KOG0836	1.96	0.94176	0.32731
CAP2	YIL034C	S000001296	Beta subunit of the capping protein (CP) heterodimer (Cap1p and Cap2p) which binds to the barbed ends of actin filaments preventing further polymerization; localized predominantly to cortical actin patches	viable	KOG3174	1	0.96078	0.03922
CAR1	YPL111W	S000006032	Arginase, responsible for arginine degradation, expression responds to both induction by arginine and nitrogen catabolite repression; disruption enhances freeze tolerance	viable	KOG2965	1.61224	0.95569	0.24733
CAR2	YLR438W	S000004430	L-ornithine transaminase (OTAse), catalyzes the second step of arginine degradation, expression is dually-regulated by allophanate induction and a specific arginine induction process; not nitrogen catabolite repression sensitive	viable	KOG1402	1.16327	0.95807	0.11171
CAT2	YML042W	S000004506	Carnitine acetyl-CoA transferase present in both mitochondria and peroxisomes, transfers activated acetyl groups to carnitine to form acetylcarnitine which can be shuttled across membranes	viable	KOG3717	2.08696	0.91291	0.36807
CAT5	YOR125C	S000005651	Protein required for ubiquinone (Coenzyme Q) biosynthesis; localizes to the matrix face of the mitochondrial inner membrane in a large complex with ubiquinone biosynthetic enzymes; required for gluconeogenic gene activation	viable	KOG4061	1.04167	0.96238	0.05707
CAX4	YGR036C	S000003268	Dolichyl pyrophosphate (Dol-P-P) phosphatase with a luminally oriented active site in the ER, cleaves the anhydride linkage in Dol-P-P, required for Dol-P-P-linked oligosaccharide intermediate synthesis and protein N-glycosylation	viable	KOG3146	1.06818	0.93592	0.09444
CBC2	YPL178W	S000006099	Small subunit of the heterodimeric cap binding complex that also contains Sto1p, component of the spliceosomal commitment complex; interacts with Npl3p, possibly to package mRNA for export from the nucleus; contains an RNA-binding motif	viable	KOG0121	1.22222	0.97538	0.11773
CBF1	YJR060W	S000003821	Helix-loop-helix protein that binds the motif CACRTG, which is present at several sites including MET gene promoters and centromere DNA element I (CDEI); required for nucleosome positioning at this motif; targets Isw1p to DNA	viable	KOG1318	4.28261	0.90331	0.5635
CBP3	YPL215W	S000006136	Mitochondrial protein required for assembly of ubiquinol cytochrome-c reductase complex (cytochrome bc1 complex); interacts with Cbp4p and function is partially redundant with that of Cbp4p	viable	KOG2873	1.02439	0.92447	0.0866
CBR1	YIL043C	S000001305	Microsomal cytochrome b reductase, not essential for viability; also detected in mitochondria; mutation in conserved NADH binding domain of the human ortholog results in type I methemoglobinemia	viable	KOG0534	4.65385	0.96864	0.55099
CCC1	YLR220W	S000004210	Putative vacuolar Fe2+/Mn2+ transporter; suppresses respiratory deficit of yfh1 mutants, which lack the ortholog of mammalian frataxin, by preventing mitochondrial iron accumulation	viable	KOG4473	1.44444	0.66994	0.44258
CCC2	YDR270W	S000002678	Cu(+2)-transporting P-type ATPase, required for export of copper from the cytosol into an extracytosolic compartment; has similarity to human proteins involved in Menkes and Wilsons diseases	viable	KOG0207	2	0.96375	0.31853
CCH1	YGR217W	S000003449	Voltage-gated high-affinity calcium channel involved in calcium influx in response to some environmental stresses as well as exposure to mating pheromones; interacts and co-localizes with Mid1p, suggesting Cch1p and Mid1p function together	viable	KOG2301	13.6863	0.88659	0.76035
CCR4	YAL021C	S000000019	Component of the CCR4-NOT transcriptional complex, which is involved in regulation of gene expression; component of the major cytoplasmic deadenylase, which is involved in mRNA poly(A) tail shortening	viable	KOG0620	3.57407	0.95788	0.49332
CCS1	YMR038C	S000004641	Copper chaperone for superoxide dismutase Sod1p, involved in oxidative stress protection; Met-X-Cys-X2-Cys motif within the N-terminal portion is involved in insertion of copper into Sod1p under conditions of copper deprivation	viable	KOG4656	1.02439	0.92447	0.0866
CDC10	YCR002C	S000000595	Component of the septin ring of the mother-bud neck that is required for cytokinesis; septins recruit proteins to the neck and can act as a barrier to diffusion at the membrane, and they comprise the 10nm filaments seen with EM	viable	KOG1547	2.28571	0.89853	0.40568
CDC40	YDR364C	S000002772	Pre-mRNA splicing factor, important for catalytic step II of pre-mRNA splicing and plays a role in cell cycle progression; required for DNA synthesis during mitosis and meiosis; has WD repeats	viable	KOG0282	1.55556	0.97746	0.21629
CDC50	YCR094W	S000000690	Endosomal protein that interacts with phospholipid flippase Drs2p; interaction with Cdc50p is essential for Drs2p catalytic activity; mutations affect cell polarity and polarized growth; similar to Ynr048wp and Lem3p	viable	KOG2952	2.14815	0.96248	0.34331
CDC73	YLR418C	S000004410	Component of the Paf1p complex that binds to and modulates the activity of RNA polymerases I and II; required for expression of certain genes, modification of some histones, and telomere maintenance	viable	KOG3786	1.11765	0.97021	0.08227
CDH1	YGL003C	S000002971	Cell-cycle regulated activator of the anaphase-promoting complex/cyclosome (APC/C), which directs ubiquitination of cyclins resulting in mitotic exit; targets the APC/C to specific substrates including Cdc20p, Ase1p, Cin8p and Fin1p	viable	KOG0305	2.94444	0.97058	0.43437
CEX1	YOR112W	S000005638	Cytoplasmic component of the nuclear aminoacylation-dependent tRNA export pathway; interacts with nuclear pore component Nup116p; copurifies with tRNA export receptors Los1p and Msn5p, as well as eIF-1a and the RAN GTPase Gsp1p	viable	KOG1243	1.55556	0.97746	0.21629
CGI121	YML036W	S000004500	Protein involved in telomere uncapping and elongation as component of the KEOPS protein complex with Bud32p, Kae1p, Pcc1p, and Gon7p; also shown to be a component of the EKC protein complex; homolog of human CGI-121	viable	KOG4066	1.05405	0.89647	0.12682
CHA1	YCL064C	S000000569	Catabolic L-serine (L-threonine) deaminase, catalyzes the degradation of both L-serine and L-threonine; required to use serine or threonine as the sole nitrogen source, transcriptionally induced by serine and threonine	viable	KOG1250	2.14894	0.94092	0.35814
CHC1	YGL206C	S000003174	Clathrin heavy chain, subunit of the major coat protein involved in intracellular protein transport and endocytosis; two heavy chains form the clathrin triskelion structural component; the light chain (CLC1) is thought to regulate function	viable	KOG0985	2.33333	0.90261	0.4091
CHD1	YER164W	S000000966	Nucleosome remodeling factor that functions in regulation of transcription elongation; contains a chromo domain, a helicase domain and a DNA-binding domain; component of both the SAGA and SLIK complexes	viable	KOG0384	4.94231	0.90073	0.59484
CHK1	YBR274W	S000000478	Serine/threonine kinase and DNA damage checkpoint effector, mediates cell cycle arrest via phosphorylation of Pds1p; phosphorylated by checkpoint signal transducer Mec1p; homolog of S. pombe and mammalian Chk1 checkpoint kinase	viable	KOG0590	2.4375	0.86671	0.44486
CHL1	YPL008W	S000005929	Conserved nuclear protein required to establish sister-chromatid pairing during S-phase, probable DNA helicase with similarity to human BACH1, which associates with tumor suppressor BRCA1; associates with acetyltransferase Ctf7p	viable	KOG1133	1.09615	0.97628	0.06752
CHS1	YNL192W	S000005136	Chitin synthase I, requires activation from zymogenic form in order to catalyze the transfer of N-acetylglucosamine (GlcNAc) to chitin; required for repairing the chitin septum during cytokinesis; transcription activated by mating factor	viable	KOG2571	3.52083	0.92648	0.50624
CHS3	YBR023C	S000000227	Chitin synthase III, catalyzes the transfer of N-acetylglucosamine (GlcNAc) to chitin; required for synthesis of the majority of cell wall chitin, the chitin ring during bud emergence, and spore wall chitosan	viable	KOG2571	3.52083	0.92648	0.50624
CHS5	YLR330W	S000004322	Component of the exomer complex, which also contains Csh6p, Bch1p, Bch2p, and Bud7p and is involved in export of selected proteins, such as chitin synthase Chs3p, from the Golgi to the plasma membrane	viable	KOG1181	3.11111	0.91398	0.48182
CIN1	YOR349W	S000005876	Tubulin folding factor D involved in beta-tubulin (Tub2p) folding; isolated as mutant with increased chromosome loss and sensitivity to benomyl	viable	KOG1943	1.08	0.9698	0.06681
CIN4	YMR138W	S000004746	GTP-binding protein involved in beta-tubulin (Tub2p) folding; isolated as mutant with increased chromosome loss and sensitivity to benomyl; regulated by the GTPase-activating protein, Cin2p, the human retinitis pigmentosa 2 (RP2) homolog	viable	KOG0073	1.34615	0.96936	0.16452
CIN8	YEL061C	S000000787	Kinesin motor protein involved in mitotic spindle assembly and chromosome segregation	viable	KOG0243	1.34615	0.9555	0.17646
CIT1	YNR001C	S000005284	Citrate synthase, catalyzes the condensation of acetyl coenzyme A and oxaloacetate to form citrate; the rate-limiting enzyme of the TCA cycle; nuclear encoded mitochondrial protein	viable	KOG2617	1.5102	0.93256	0.24114
CIT2	YCR005C	S000000598	Citrate synthase, catalyzes the condensation of acetyl coenzyme A and oxaloacetate to form citrate, peroxisomal isozyme involved in glyoxylate cycle; expression is controlled by Rtg1p and Rtg2p transcription factors	viable	KOG2617	1.5102	0.93256	0.24114
CIT3	YPR001W	S000006205	Dual specificity mitochondrial citrate and methylcitrate synthase; catalyzes the condensation of acetyl-CoA and oxaloacetate to form citrate and that of propionyl-CoA and oxaloacetate to form 2-methylcitrate	viable	KOG2617	1.5102	0.93256	0.24114
CKA1	YIL035C	S000001297	Alpha catalytic subunit of casein kinase 2, a Ser/Thr protein kinase with roles in cell growth and proliferation; the holoenzyme also contains CKA2, CKB1 and CKB2, the many substrates include transcription factors and all RNA polymerases	viable	KOG0668	2	0.97684	0.30927
CKA2	YOR061W	S000005587	Alpha' catalytic subunit of casein kinase 2, a Ser/Thr protein kinase with roles in cell growth and proliferation; the holoenzyme also contains CKA1, CKB1 and CKB2, the many substrates include transcription factors and all RNA polymerases	viable	KOG0668	2	0.97684	0.30927
CKB1	YGL019W	S000002987	Beta regulatory subunit of casein kinase 2, a Ser/Thr protein kinase with roles in cell growth and proliferation; the holoenzyme also contains CKA1, CKA2 and CKB2, the many substrates include transcription factors and all RNA polymerases	viable	KOG3092	1.82692	0.90924	0.3273
CKB2	YOR039W	S000005565	Beta' regulatory subunit of casein kinase 2, a Ser/Thr protein kinase with roles in cell growth and proliferation; the holoenzyme also contains CKA1, CKA2 and CKB1, the many substrates include transcription factors and all RNA polymerases	viable	KOG3092	1.82692	0.90924	0.3273
CKI1	YLR133W	S000004123	Choline kinase, catalyzing the first step in phosphatidylcholine synthesis via the CDP-choline (Kennedy pathway); exhibits some ethanolamine kinase activity contributing to phosphatidylethanolamine synthesis via the CDP-ethanolamine pathway	viable	KOG2686	1.59184	0.94133	0.25391
CLA4	YNL298W	S000005242	Cdc42p-activated signal transducing kinase of the PAK (p21-activated kinase) family, along with Ste20p and Skm1p; involved in septin ring assembly, vacuole inheritance, cytokinesis, sterol uptake regulation; phosphorylates Cdc3p and Cdc10p	viable	KOG0578	4.66667	0.94741	0.56143
CLB1	YGR108W	S000003340	B-type cyclin involved in cell cycle progression; activates Cdc28p to promote the transition from G2 to M phase; accumulates during G2 and M, then targeted via a destruction box motif for ubiquitin-mediated degradation by the proteasome	viable	KOG0653	6.44444	0.96035	0.6217
CLB2	YPR119W	S000006323	B-type cyclin involved in cell cycle progression; activates Cdc28p to promote the transition from G2 to M phase; accumulates during G2 and M, then targeted via a destruction box motif for ubiquitin-mediated degradation by the proteasome	viable	KOG0653	6.44444	0.96035	0.6217
CLB3	YDL155W	S000002314	B-type cyclin involved in cell cycle progression; activates Cdc28p to promote the G2/M transition; may be involved in DNA replication and spindle assembly; accumulates during S phase and G2, then targeted for ubiquitin-mediated degradation	viable	KOG0653	6.44444	0.96035	0.6217
CLB4	YLR210W	S000004200	B-type cyclin involved in cell cycle progression; activates Cdc28p to promote the G2/M transition; may be involved in DNA replication and spindle assembly; accumulates during S phase and G2, then targeted for ubiquitin-mediated degradation	viable	KOG0653	6.44444	0.96035	0.6217
CLB5	YPR120C	S000006324	B-type cyclin involved in DNA replication during S phase; activates Cdc28p to promote initiation of DNA synthesis; functions in formation of mitotic spindles along with Clb3p and Clb4p; most abundant during late G1 phase	viable	KOG0653	6.44444	0.96035	0.6217
CLB6	YGR109C	S000003341	B-type cyclin involved in DNA replication during S phase; activates Cdc28p to promote initiation of DNA synthesis; functions in formation of mitotic spindles along with Clb3p and Clb4p; most abundant during late G1	viable	KOG0653	6.44444	0.96035	0.6217
CLC1	YGR167W	S000003399	Clathrin light chain, subunit of the major coat protein involved in intracellular protein transport and endocytosis; thought to regulate clathrin function; two Clathrin heavy chains (CHC1) form the clathrin triskelion structural component	viable	KOG4031	1.45652	0.94082	0.22044
CLD1	YGR110W	S000003342	Mitochondrial cardiolipin-specific phospholipase; functions upstream of Taz1p to generate monolyso-cardiolipin; transcription increases upon genotoxic stress; involved in restricting Ty1 transposition; has homology to mammalian CGI-58	viable	KOG4409	1.94118	0.95923	0.31152
CLN1	YMR199W	S000004812	G1 cyclin involved in regulation of the cell cycle; activates Cdc28p kinase to promote the G1 to S phase transition; late G1 specific expression depends on transcription factor complexes, MBF (Swi6p-Mbp1p) and SBF (Swi6p-Swi4p)	viable	KOG0653	6.44444	0.96035	0.6217
CLN2	YPL256C	S000006177	G1 cyclin involved in regulation of the cell cycle; activates Cdc28p kinase to promote the G1 to S phase transition; late G1 specific expression depends on transcription factor complexes, MBF (Swi6p-Mbp1p) and SBF (Swi6p-Swi4p)	viable	KOG0653	6.44444	0.96035	0.6217
CLN3	YAL040C	S000000038	G1 cyclin involved in cell cycle progression; activates Cdc28p kinase to promote the G1 to S phase transition; plays a role in regulating transcription of the other G1 cyclins, CLN1 and CLN2; regulated by phosphorylation and proteolysis	viable	KOG0653	6.44444	0.96035	0.6217
CLU1	YMR012W	S000004614	eIF3 component of unknown function; deletion causes defects in mitochondrial organization but not in growth or translation initiation, can rescue cytokinesis and mitochondrial organization defects of the Dictyostelium cluA- mutant	viable	KOG1839	1.55102	0.90435	0.27385
CMC1	YKL137W	S000001620	Evolutionarily conserved copper-binding protein of the mitochondrial intermembrane space, may be involved in delivering copper from the matrix to the cytochrome c oxidase complex; contains a twin CX9C motif	viable	KOG4624	1.02857	0.88463	0.12774
CMK1	YFR014C	S000001910	Calmodulin-dependent protein kinase; may play a role in stress response, many CA++/calmodulan dependent phosphorylation substrates demonstrated in vitro, amino acid sequence similar to Cmk2p and mammalian Cam Kinase II	viable	KOG0032	17.8545	0.95086	0.77497
CMK2	YOL016C	S000005376	Calmodulin-dependent protein kinase; may play a role in stress response, many CA++/calmodulan dependent phosphorylation substrates demonstrated in vitro, amino acid sequence similar to Cmk1p and mammalian Cam Kinase II	viable	KOG0032	17.8545	0.95086	0.77497
CMP2	YML057W	S000004521	Calcineurin A; one isoform (the other is CNA1) of the catalytic subunit of calcineurin, a Ca++/calmodulin-regulated protein phosphatase which regulates Crz1p (a stress-response transcription factor), the other calcineurin subunit is CNB1	viable	KOG0375	2.26415	0.95963	0.36225
CMS1	YLR003C	S000003993	Subunit of U3-containing 90S preribosome processome complex involved in production of 18S rRNA and assembly of small ribosomal subunit; overexpression rescues supressor mutant of mcm10; null mutant is viable	viable	KOG3089	1	0.93858	0.06142
CNA1	YLR433C	S000004425	Calcineurin A; one isoform (the other is CMP2) of the catalytic subunit of calcineurin, a Ca++/calmodulin-regulated protein phosphatase which regulates Crz1p (a stress-response transcription factor), the other calcineurin subunit is CNB1	viable	KOG0375	2.26415	0.95963	0.36225
CNB1	YKL190W	S000001673	Calcineurin B; the regulatory subunit of calcineurin, a Ca++/calmodulin-regulated type 2B protein phosphatase which regulates Crz1p (a stress-response transcription factor), the other calcineurin subunit is encoded by CNA1 and/or CMP1	viable	KOG0034	3.92727	0.93821	0.52657
CNE1	YAL058W	S000000054	Calnexin; integral membrane ER chaperone involved in folding and quality control of glycoproteins; chaperone activity is inhibited by Mpd1p, with which Cne1p interacts; 24% identical to mammalian calnexin; Ca+ binding not yet shown in yeast	viable	KOG0675	1.74468	0.93962	0.28863
COG6	YNL041C	S000004986	Component of the conserved oligomeric Golgi complex (Cog1p through Cog8p), a cytosolic tethering complex that functions in protein trafficking to mediate fusion of transport vesicles to Golgi compartments	viable	KOG3758	1.04	0.9727	0.04619
COG8	YML071C	S000004536	Component of the conserved oligomeric Golgi complex (Cog1p through Cog8p), a cytosolic tethering complex that functions in protein trafficking to mediate fusion of transport vesicles to Golgi compartments	viable	KOG2069	1.10638	0.94609	0.10054
COQ1	YBR003W	S000000207	Hexaprenyl pyrophosphate synthetase, catalyzes the first step in ubiquinone (coenzyme Q) biosynthesis	viable	KOG0776	1.96226	0.93052	0.33573
COQ10	YOL008W	S000005368	Coenzyme Q (ubiquinone) binding protein, functions in the delivery of Q<sub>6</sub> to its proper location for electron transport during respiration; START domain protein with homologs in bacteria and eukaryotes	viable	KOG3177	1.71739	0.93156	0.28915
COQ2	YNR041C	S000005324	Para hydroxybenzoate: polyprenyl transferase, catalyzes the second step in ubiquinone (coenzyme Q) biosynthesis	viable	KOG1381	1.13462	0.9684	0.09086
COQ3	YOL096C	S000005456	O-methyltransferase, catalyzes two different O-methylation steps in ubiquinone (Coenzyme Q) biosynthesis; component of a mitochondrial ubiquinone-synthesizing complex; phosphoprotein	viable	KOG1270	1.28	0.95602	0.15499
COQ4	YDR204W	S000002612	Protein with a role in ubiquinone (Coenzyme Q) biosynthesis, possibly functioning in stabilization of Coq7p; located on the matrix face of the mitochondrial inner membrane; component of a mitochondrial ubiquinone-synthesizing complex	viable	KOG3244	1.01961	0.97935	0.03011
COQ5	YML110C	S000004578	2-hexaprenyl-6-methoxy-1,4-benzoquinone methyltransferase, involved in ubiquinone (Coenzyme Q) biosynthesis; localizes to the matrix face of the mitochondrial inner membrane in a large complex with other ubiquinone biosynthetic enzymes	viable	KOG1540	1.06	0.96871	0.05911
COQ9	YLR201C	S000004191	Protein required for ubiquinone (coenzyme Q) biosynthesis and respiratory growth; localizes to the matrix face of the mitochondrial inner membrane in a large complex with ubiquinone biosynthetic enzymes	viable	KOG2969	1.09302	0.93133	0.10918
COR1	YBL045C	S000000141	Core subunit of the ubiquinol-cytochrome c reductase complex (bc1 complex), which is a component of the mitochondrial inner membrane electron transport chain	viable	KOG0960	1.81132	0.97725	0.27388
COT1	YOR316C	S000005843	Vacuolar transporter that mediates zinc transport into the vacuole; overexpression confers resistance to cobalt and rhodium	viable	KOG1483	1.65306	0.95349	0.2584
COX10	YPL172C	S000006093	Heme A:farnesyltransferase, catalyzes the first step in the conversion of protoheme to the heme A prosthetic group required for cytochrome c oxidase activity; human ortholog is associated with mitochondrial disorders	viable	KOG1380	1.02	0.97437	0.03523
COX11	YPL132W	S000006053	Mitochondrial inner membrane protein required for delivery of copper to the Cox1p subunit of cytochrome c oxidase; association with mitochondrial ribosomes suggests that copper delivery may occur during translation of Cox1p	viable	KOG2540	1.08511	0.95146	0.08662
COX12	YLR038C	S000004028	Subunit VIb of cytochrome c oxidase, which is the terminal member of the mitochondrial inner membrane electron transport chain; required for assembly of cytochrome c oxidase but not required for activity after assembly; phosphorylated	viable	KOG3057	1.95652	0.89899	0.35729
COX15	YER141W	S000000943	Protein required for the hydroxylation of heme O to form heme A, which is an essential prosthetic group for cytochrome c oxidase	viable	KOG2725	1.02	0.97437	0.03523
COX17	YLL009C	S000003932	Copper metallochaperone that transfers copper to Sco1p and Cox11p for eventual delivery to cytochrome c oxidase; contains twin cysteine-x9-cysteine motifs	viable	KOG3496	1.18421	0.89321	0.1792
COX18	YGR062C	S000003294	Mitochondrial integral inner membrane protein required for membrane insertion of C-terminus of Cox2p; interacts genetically and physically with Mss2p and Pnt1p; similar to S. cerevisiae Oxa1, N. crassa Oxa2p, and E. coli YidC	viable	KOG1239	1.90196	0.96501	0.30027
COX19	YLL018C-A	S000007245	Protein required for cytochrome c oxidase assembly, located in the cytosol and mitochondrial intermembrane space; putative copper metallochaperone that delivers copper to cytochrome c oxidase; contains twin cysteine-x9-cysteine motifs	viable	KOG3477	1.08571	0.87699	0.15834
COX23	YHR116W	S000001158	Mitochondrial intermembrane space protein that functions in mitochondrial copper homeostasis, essential for functional cytochrome oxidase expression; homologous to Cox17p; contains twin cysteine-x9-cysteine motifs	viable	KOG4618	1.10811	0.88451	0.15974
COX5A	YNL052W	S000004997	Subunit Va of cytochrome c oxidase, which is the terminal member of the mitochondrial inner membrane electron transport chain; predominantly expressed during aerobic growth while its isoform Vb (Cox5Bp) is expressed during anaerobic growth	viable	KOG4075	1.54762	0.91727	0.26266
COX6	YHR051W	S000001093	Subunit VI of cytochrome c oxidase, which is the terminal member of the mitochondrial inner membrane electron transport chain; expression is regulated by oxygen levels	viable	KOG4077	1.18605	0.92689	0.14891
COX8	YLR395C	S000004387	Subunit VIII of cytochrome c oxidase, which is the terminal member of the mitochondrial inner membrane electron transport chain	viable	KOG4527	1.3	0.82216	0.27892
COY1	YKL179C	S000001662	Golgi membrane protein with similarity to mammalian CASP; genetic interactions with GOS1 (encoding a Golgi snare protein) suggest a role in Golgi function	viable	KOG0963	1.64444	0.92475	0.27887
CPA1	YOR303W	S000005829	Small subunit of carbamoyl phosphate synthetase, which catalyzes a step in the synthesis of citrulline, an arginine precursor; translationally regulated by an attenuator peptide encoded by YOR302W within the CPA1 mRNA 5'-leader	viable	KOG0370	2.61538	0.97122	0.39945
CPA2	YJR109C	S000003870	Large subunit of carbamoyl phosphate synthetase, which catalyzes a step in the synthesis of citrulline, an arginine precursor	viable	KOG0370	2.61538	0.97122	0.39945
CPR1	YDR155C	S000002562	Cytoplasmic peptidyl-prolyl cis-trans isomerase (cyclophilin), catalyzes the cis-trans isomerization of peptide bonds N-terminal to proline residues; binds the drug cyclosporin A	viable	KOG0865	5.55556	0.87102	0.63046
CPR2	YHR057C	S000001099	Peptidyl-prolyl cis-trans isomerase (cyclophilin), catalyzes the cis-trans isomerization of peptide bonds N-terminal to proline residues; has a potential role in the secretory pathway	viable	KOG0880	1.96078	0.95783	0.31597
CPR3	YML078W	S000004543	Mitochondrial peptidyl-prolyl cis-trans isomerase (cyclophilin), catalyzes the cis-trans isomerization of peptide bonds N-terminal to proline residues; involved in protein refolding after import into mitochondria	viable	KOG0865	5.55556	0.87102	0.63046
CPR4	YCR069W	S000000665	Peptidyl-prolyl cis-trans isomerase (cyclophilin), catalyzes the cis-trans isomerization of peptide bonds N-terminal to proline residues; has a potential role in the secretory pathway	viable	KOG0880	1.96078	0.95783	0.31597
CPR5	YDR304C	S000002712	Peptidyl-prolyl cis-trans isomerase (cyclophilin) of the endoplasmic reticulum, catalyzes the cis-trans isomerization of peptide bonds N-terminal to proline residues; transcriptionally induced in response to unfolded proteins in the ER	viable	KOG0880	1.96078	0.95783	0.31597
CPR6	YLR216C	S000004206	Peptidyl-prolyl cis-trans isomerase (cyclophilin), catalyzes the cis-trans isomerization of peptide bonds N-terminal to proline residues; binds to Hsp82p and contributes to chaperone activity	viable	KOG0546	3.33333	0.9464	0.48164
CPR7	YJR032W	S000003793	Peptidyl-prolyl cis-trans isomerase (cyclophilin), catalyzes the cis-trans isomerization of peptide bonds N-terminal to proline residues; binds to Hsp82p and contributes to chaperone activity	viable	KOG0546	3.33333	0.9464	0.48164
CPR8	YNR028W	S000005311	Peptidyl-prolyl cis-trans isomerase (cyclophilin), catalyzes the cis-trans isomerization of peptide bonds N-terminal to proline residues; similarity to Cpr4p suggests a potential role in the secretory pathway	viable	KOG0880	1.96078	0.95783	0.31597
CPS1	YJL172W	S000003708	Vacuolar carboxypeptidase yscS; expression is induced under low-nitrogen conditions	viable	KOG2275	2.31373	0.9466	0.37769
CPT1	YNL130C	S000005074	Cholinephosphotransferase, required for phosphatidylcholine biosynthesis and for inositol-dependent regulation of EPT1 transcription	viable	KOG2877	2.5	0.97536	0.38313
CRC1	YOR100C	S000005626	Mitochondrial inner membrane carnitine transporter, required for carnitine-dependent transport of acetyl-CoA from peroxisomes to mitochondria during fatty acid beta-oxidation	viable	KOG0758	3	0.96248	0.44431
CRD1	YDL142C	S000002301	Cardiolipin synthase; produces cardiolipin, which is a phospholipid of the mitochondrial inner membrane that is required for normal mitochondrial membrane potential and function; also required for normal vacuolar ion homeostasis	viable	KOG1617	1.06667	0.94169	0.08821
CRG1	YHR209W	S000001252	Putative S-adenosylmethionine-dependent methyltransferase; mediates cantharidin resistance	viable	KOG3010	2.28571	0.70607	0.53298
CRN1	YLR429W	S000004421	Coronin, cortical actin cytoskeletal component that associates with the Arp2p/Arp3p complex to regulate its activity; plays a role in regulation of actin patch assembly	viable	KOG0303	3.90196	0.91527	0.53665
CRP1	YHR146W	S000001189	Protein that binds to cruciform DNA structures	viable	KOG1616	2.15094	0.95542	0.34855
CRS5	YOR031W	S000005557	Copper-binding metallothionein, required for wild-type copper resistance	viable	KOG4738	2.33333	0.5305	0.65271
CRZ1	YNL027W	S000004972	Transcription factor that activates transcription of genes involved in stress response; nuclear localization is positively regulated by calcineurin-mediated dephosphorylation	viable	KOG1721	259.566	0.8841	0.94512
CSF1	YLR087C	S000004077	Protein required for fermentation at low temperature; the authentic, non-tagged protein is detected in highly purified mitochondria in high-throughput studies	viable	KOG3596	1.95455	0.91309	0.34688
CSM3	YMR048W	S000004651	Protein required for accurate chromosome segregation during meiosis	viable	KOG3004	1.02564	0.91188	0.09959
CSN12	YJR084W	S000003844	Subunit of the Cop9 signalosome, which is required for deneddylation, or removal of the ubiquitin-like protein Rub1p from Cdc53p (cullin); involved in mRNA splicing and adaptation to pheromone signaling	viable	KOG2688	1.3	0.96186	0.15639
CSR1	YLR380W	S000004372	Phosphatidylinositol transfer protein with a potential role in regulating lipid and fatty acid metabolism under heme-depleted conditions; interacts specifically with thioredoxin peroxidase; may have a role in oxidative stress resistance	viable	KOG1470	2.72	0.75209	0.54398
CSR2	YPR030W	S000006234	Nuclear protein proposed to regulate utilization of nonfermentable carbon sources and endocytosis of plasma membrane proteins; overproduction suppresses chs5 spa2 lethality at high temp; ubiquitinated by Rsp5p, deubiquitinated by Ubp2p	viable	KOG3780	6.02128	0.91225	0.62823
CST26	YBR042C	S000000246	Protein required for incorporation of stearic acid into phosphatidylinositol; affects chromosome stability when overexpressed	viable	KOG1505	3.51923	0.9475	0.49493
CST6	YIL036W	S000001298	Basic leucine zipper (bZIP) transcription factor of the ATF/CREB family, proposed to be a regulator of oleate responsive genes; involved in utilization of non-optimal carbon sources and chromosome stability	viable	KOG1414	7.2766	0.89489	0.66825
CST9	YLR394W	S000004386	SUMO E3 ligase; required for synaptonemal complex formation; localizes to synapsis initiation sites on meiotic chromosomes; potential Cdc28p substrate	viable	KOG4739	1.46667	0.62696	0.48231
CTA1	YDR256C	S000002664	Catalase A, breaks down hydrogen peroxide in the peroxisomal matrix formed by acyl-CoA oxidase (Pox1p) during fatty acid beta-oxidation	viable	KOG0047	1.64583	0.92201	0.28131
CTF18	YMR078C	S000004683	Subunit of a complex with Ctf8p that shares some subunits with Replication Factor C and is required for sister chromatid cohesion; may have overlapping functions with Rad24p in the DNA damage replication checkpoint	viable	KOG1969	1.05882	0.97378	0.05365
CTF4	YPR135W	S000006339	Chromatin-associated protein, required for sister chromatid cohesion; interacts with DNA polymerase alpha (Pol1p) and may link DNA synthesis to sister chromatid cohesion	viable	KOG1274	1.01961	0.97935	0.03011
CTF8	YHR191C	S000001234	Subunit of a complex with Ctf18p that shares some subunits with Replication Factor C and is required for sister chromatid cohesion	viable	KOG4487	1	0.51891	0.48109
CTH1	YDR151C	S000002558	Member of the CCCH zinc finger family; has similarity to mammalian Tis11 protein, which activates transcription and also has a role in mRNA degradation; may function with Tis11p in iron homeostasis	viable	KOG1677	3.02381	0.7979	0.54115
CTI6	YPL181W	S000006102	Protein that relieves transcriptional repression by binding to the Cyc8p-Tup1p corepressor and recruiting the SAGA complex to the repressed promoter; contains a PHD finger domain	viable	KOG1844	4.59184	0.93897	0.56181
CTK1	YKL139W	S000001622	Catalytic (alpha) subunit of C-terminal domain kinase I (CTDK-I), which phosphorylates both RNA pol II subunit Rpo21p to affect transcription and pre-mRNA 3' end processing, and ribosomal protein Rps2p to increase translational fidelity	viable	KOG0600	2.14545	0.93897	0.35895
CTK2	YJL006C	S000003543	Beta subunit of C-terminal domain kinase I (CTDK-I), which phosphorylates both RNA pol II subunit Rpo21p to affect transcription and pre-mRNA 3' end processing, and ribosomal protein Rps2p to increase translational fidelity	viable	KOG0834	3.12	0.94734	0.46367
CTP1	YBR291C	S000000495	Mitochondrial inner membrane citrate transporter, member of the mitochondrial carrier family	viable	KOG0756	2.06667	0.90068	0.37348
CTS1	YLR286C	S000004276	Endochitinase, required for cell separation after mitosis; transcriptional activation during the G1 phase of the cell cycle is mediated by transcription factor Ace2p	viable	KOG4701	1.72727	0.55624	0.57676
CTS2	YDR371W	S000002779	Protein similar to Ashbya gossypii sporulation-specific chitinase	viable	KOG2806	7.12245	0.87934	0.67051
CTT1	YGR088W	S000003320	Cytosolic catalase T, has a role in protection from oxidative damage by hydrogen peroxide	viable	KOG0047	1.64583	0.92201	0.28131
CUE2	YKL090W	S000001573	Protein of unknown function; has two CUE domains that bind ubiquitin, which may facilitate intramolecular monoubiquitination	viable	KOG2401	2.40816	0.94887	0.38855
CUL3	YGR003W	S000003235	Ubiquitin-protein ligase, member of the cullin family with similarity to Cdc53p and human CUL3; required for ubiquitin-dependent degredation of the RNA Polymerase II subunit RPO21	viable	KOG2166	3.09259	0.97573	0.44516
CUP5	YEL027W	S000000753	Proteolipid subunit of the vacuolar H(+)-ATPase V0 sector (subunit c; dicyclohexylcarbodiimide binding subunit); required for vacuolar acidification and important for copper and iron metal ion homeostasis	viable	KOG0232	1.93333	0.91684	0.34061
CUP9	YPL177C	S000006098	Homeodomain-containing transcriptional repressor of PTR2, which encodes a major peptide transporter; imported peptides activate ubiquitin-dependent proteolysis, resulting in degradation of Cup9p and de-repression of PTR2 transcription	viable	KOG0773	9.72917	0.90871	0.70867
CUS2	YNL286W	S000005230	Protein that binds to U2 snRNA and Prp11p, may be involved in U2 snRNA folding; contains two RNA recognition motifs (RRMs)	viable	KOG1548	1.08696	0.94593	0.0927
CWC15	YDR163W	S000002570	Non-essential protein involved in pre-mRNA splicing, component of a complex containing Cef1p; has similarity to S. pombe Cwf15p	viable	KOG3228	1.23404	0.94314	0.15099
CWC21	YDR482C	S000002890	Component of a complex containing Cef1p, putatively involved in pre-mRNA splicing; may bind RNA; has similarity to S. pombe Cwf21p	viable	KOG1869	1.36364	0.92946	0.20406
CWC27	YPL064C	S000005985	Component of a complex containing Cef1p, putatively involved in pre-mRNA splicing; has similarity to S. pombe Cwf27p	viable	KOG0885	1.06383	0.95546	0.07365
CWH41	YGL027C	S000002995	Processing alpha glucosidase I, ER type II integral membrane N-glycoprotein involved in assembly of cell wall beta 1,6 glucan and asparagine-linked protein glycosylation; also involved in ER protein quality control and sensing of ER stress	viable	KOG2161	1.40909	0.92178	0.22347
CWH43	YCR017C	S000000610	Putative sensor/transporter protein involved in cell wall biogenesis; contains 14-16 transmembrane segments and several putative glycosylation and phosphorylation sites; null mutation is synthetically lethal with pkc1 deletion	viable	KOG3979	1.34091	0.91091	0.21336
CYB2	YML054C	S000004518	Cytochrome b2 (L-lactate cytochrome-c oxidoreductase), component of the mitochondrial intermembrane space, required for lactate utilization; expression is repressed by glucose and anaerobic conditions	viable	KOG0538	2.41667	0.92362	0.40587
CYC1	YJR048W	S000003809	Cytochrome c, isoform 1; electron carrier of the mitochondrial intermembrane space that transfers electrons from ubiquinone-cytochrome c oxidoreductase to cytochrome c oxidase during cellular respiration	viable	KOG3453	2.11765	0.92082	0.36723
CYC2	YOR037W	S000005563	Mitochondrial peripheral inner membrane protein, contains a FAD cofactor in a domain exposed in the intermembrane space; exhibits redox activity in vitro; likely participates in ligation of heme to acytochromes c and c1 (Cyc1p and Cyt1p)	viable	KOG0534	4.65385	0.96864	0.55099
CYC3	YAL039C	S000000037	Cytochrome c heme lyase (holocytochrome c synthase), attaches heme to apo-cytochrome c (Cyc1p or Cyc7p) in the mitochondrial intermembrane space; human ortholog may have a role in microphthalmia with linear skin defects (MLS)	viable	KOG3996	1.39583	0.9492	0.19658
CYC7	YEL039C	S000000765	Cytochrome c isoform 2, expressed under hypoxic conditions; electron carrier of the mitochondrial intermembrane space that transfers electrons from ubiquinone-cytochrome c oxidoreductase to cytochrome c oxidase during cellular respiration	viable	KOG3453	2.11765	0.92082	0.36723
CYC8	YBR112C	S000000316	General transcriptional co-repressor, acts together with Tup1p; also acts as part of a transcriptional co-activator complex that recruits the SWI/SNF and SAGA complexes to promoters; can form the prion [OCT+]	viable	KOG1124	12.6981	0.9237	0.74078
CYK3	YDL117W	S000002275	SH3-domain protein located in the mother-bud neck and the cytokinetic actin ring; mutant phenotype and genetic interactions suggest a role in cytokinesis	viable	KOG4575	1.05556	0.88953	0.1342
CYM1	YDR430C	S000002838	Lysine-specific metalloprotease of the mitochondrial intermembrane space, member of the pitrilysin family; degrades proteins and presequence peptides cleaved from imported proteins; required for normal mitochondrial morphology	viable	KOG2019	1.16	0.96329	0.10561
CYS3	YAL012W	S000000010	Cystathionine gamma-lyase, catalyzes one of the two reactions involved in the transsulfuration pathway that yields cysteine from homocysteine with the intermediary formation of cystathionine	viable	KOG0053	2.36	0.8934	0.41845
CYS4	YGR155W	S000003387	Cystathionine beta-synthase, catalyzes synthesis of cystathionine from serine and homocysteine, the first committed step in cysteine biosynthesis; responsible for hydrogen sulfide generation; mutations in human ortholog cause homocystinuria	viable	KOG1252	1.58696	0.87221	0.30763
CYT1	YOR065W	S000005591	Cytochrome c1, component of the mitochondrial respiratory chain; expression is regulated by the heme-activated, glucose-repressed Hap2p/3p/4p/5p CCAAT-binding complex	viable	KOG3052	1.08696	0.94854	0.09019
CYT2	YKL087C	S000001570	Cytochrome c1 heme lyase, involved in maturation of cytochrome c1, which is a subunit of the mitochondrial ubiquinol-cytochrome-c reductase; links heme covalently to apocytochrome c1	viable	KOG3996	1.39583	0.9492	0.19658
DAK1	YML070W	S000004535	Dihydroxyacetone kinase, required for detoxification of dihydroxyacetone (DHA); involved in stress adaptation	viable	KOG2426	1.34091	0.91928	0.20613
DAK2	YFL053W	S000001841	Dihydroxyacetone kinase, required for detoxification of dihydroxyacetone (DHA); involved in stress adaptation	viable	KOG2426	1.34091	0.91928	0.20613
DAL1	YIR027C	S000001466	Allantoinase, converts allantoin to allantoate in the first step of allantoin degradation; expression sensitive to nitrogen catabolite repression	viable	KOG2584	4.41304	0.91053	0.56656
DAL2	YIR029W	S000001468	Allantoicase, converts allantoate to urea and ureidoglycolate in the second step of allantoin degradation; expression sensitive to nitrogen catabolite repression and induced by allophanate, an intermediate in allantoin degradation	viable	KOG4145	1	0.93858	0.06142
DAL4	YIR028W	S000001467	Allantoin permease; expression sensitive to nitrogen catabolite repression and induced by allophanate, an intermediate in allantoin degradation	viable	KOG2466	3.07143	0.62887	0.64117
DAL5	YJR152W	S000003913	Allantoate permease; ureidosuccinate permease; also transports dipeptides, though with lower affinity than for allantoate and ureidosuccinate; expression is constitutive but sensitive to nitrogen catabolite repression	viable	KOG2533	9.89796	0.80589	0.74384
DAL7	YIR031C	S000001470	Malate synthase, role in allantoin degradation unknown; expression sensitive to nitrogen catabolite repression and induced by allophanate, an intermediate in allantoin degradation	viable	KOG1261	1.26087	0.76871	0.31541
DAL80	YKR034W	S000001742	Negative regulator of genes in multiple nitrogen degradation pathways; expression is regulated by nitrogen levels and by Gln3p; member of the GATA-binding family, forms homodimers and heterodimers with Deh1p	viable	KOG1601	7.54	0.88323	0.67835
DAP1	YPL170W	S000006091	Heme-binding protein involved in regulation of cytochrome P450 protein Erg11p; damage response protein, related to mammalian membrane progesterone receptors; mutations lead to defects in telomeres, mitochondria, and sterol synthesis	viable	KOG1110	2.33333	0.94487	0.38144
DAP2	YHR028C	S000001070	Dipeptidyl aminopeptidase, synthesized as a glycosylated precursor; localizes to the vacuolar membrane; similar to Ste13p	viable	KOG2100	4.44231	0.95623	0.54631
DAS2	YDR020C	S000002427	Putative protein of unknown function; non-essential gene identified in a screen for mutants with increased levels of rDNA transcription; weak similarity with uridine kinases and with phosphoribokinases	viable	KOG4203	4.50943	0.96434	0.54588
DBF2	YGR092W	S000003324	Ser/Thr kinase involved in transcription and stress response; functions as part of a network of genes in exit from mitosis; localization is cell cycle regulated; activated by Cdc15p during the exit from mitosis	viable	KOG0605	2.44444	0.95792	0.38731
DBF20	YPR111W	S000006315	Ser/Thr kinase involved in late nuclear division, one of the mitotic exit network (MEN) proteins; necessary for the execution of cytokinesis	viable	KOG0605	2.44444	0.95792	0.38731
DBP1	YPL119C	S000006040	Putative ATP-dependent RNA helicase of the DEAD-box protein family; mutants show reduced stability of the 40S ribosomal subunit scanning through 5' untranslated regions of mRNAs	viable	KOG0335	2.32727	0.96965	0.36439
DBP3	YGL078C	S000003046	Putative ATP-dependent RNA helicase of the DEAD-box family involved in ribosomal biogenesis	viable	KOG0331	5.29091	0.96311	0.58129
DBP7	YKR024C	S000001732	Putative ATP-dependent RNA helicase of the DEAD-box family involved in ribosomal biogenesis; essential for growth under anaerobic conditions	viable	KOG0348	1.08	0.9698	0.06681
DBR1	YKL149C	S000001632	RNA lariat debranching enzyme, involved in intron turnover; required for efficient Ty1 transposition	viable	KOG2863	1.02041	0.9693	0.04044
DCC1	YCL016C	S000000521	Subunit of a complex with Ctf8p and Ctf18p that shares some components with Replication Factor C, required for sister chromatid cohesion and telomere length maintenance	viable	KOG0798	1.04545	0.94037	0.0803
DCI1	YOR180C	S000005706	Peroxisomal protein; identification as a delta(3,5)-delta(2,4)-dienoyl-CoA isomerase involved in fatty acid metabolism is disputed	viable	KOG0016	2.7907	0.90697	0.45708
DCN1	YLR128W	S000004118	Scaffold-type E3 ligase required for cullin neddylation and ubiquitin ligase activation; contains a ubiquitin-binding domain (UBA) for ubiquitin and Nedd8 (Rub1p) interaction and a PONY domain involved in cullin binding and neddylation	viable	KOG3077	3.53061	0.9341	0.50287
DCR2	YLR361C	S000004353	Phosphoesterase involved in downregulation of the unfolded protein response, at least in part via dephosphorylation of Ire1p; dosage-dependent positive regulator of the G1/S phase transition through control of the timing of START	viable	KOG1432	2	0.62812	0.55585
DCS1	YLR270W	S000004260	Non-essential hydrolase involved in mRNA decapping, may function in a feedback mechanism to regulate deadenylation, contains pyrophosphatase activity and a HIT (histidine triad) motif; interacts with neutral trehalase Nth1p	viable	KOG3969	1.06667	0.94441	0.08558
DCS2	YOR173W	S000005699	Non-essential, stress induced regulatory protein containing a HIT (histidine triad) motif; modulates m7G-oligoribonucleotide metabolism; inhibits Dcs1p; regulated by Msn2p, Msn4p, and the Ras-cAMP-cAPK signaling pathway, similar to Dcs1p.	viable	KOG3969	1.06667	0.94441	0.08558
DDI1	YER143W	S000000945	DNA damage-inducible v-SNARE binding protein, contains a ubiquitin-associated (UBA) domain, may act as a negative regulator of constitutive exocytosis, may play a role in S-phase checkpoint control	viable	KOG0012	1.86275	0.94923	0.3045
DDP1	YOR163W	S000005689	Polyphosphate phosphatase; hydrolyzes diphosphorylated inositol polyphosphates and diadenosine polyphosphates; has high specificity for diadenosine hexa- and pentaphosphates; member of the MutT family of nucleotide hydrolases	viable	KOG2839	2.74	0.93243	0.4367
DER1	YBR201W	S000000405	Endoplasmic reticulum membrane protein, required for ER-associated protein degradation of misfolded or unassembled proteins; N- and C- termini protrude into the cytoplasm, has similarity to Dfm1p	viable	KOG0858	2.30909	0.98736	0.35024
DFG10	YIL049W	S000001311	Protein of unknown function, involved in filamentous growth	viable	KOG1640	1.06667	0.94169	0.08821
DFM1	YDR411C	S000002819	ER localized derlin-like family member involved in ER stress and homeostasis; not involved in ERAD or substrate retrotranslocation; interacts with CDC48; contains four transmembrane domains and two SHP boxes	viable	KOG0858	2.30909	0.98736	0.35024
DGA1	YOR245C	S000005771	Diacylglycerol acyltransferase, catalyzes the terminal step of triacylglycerol (TAG) formation, acylates diacylglycerol using acyl-CoA as an acyl donor, localized to lipid particles	viable	KOG0831	4.5	0.91013	0.57096
DGK1	YOR311C	S000005838	Diacylglycerol kinase, localized to the endoplasmic reticulum (ER); overproduction induces enlargement of ER-like membrane structures and suppresses a temperature-sensitive sly1 mutation; contains a CTP transferase domain	viable	KOG4453	1.21429	0.64596	0.4138
DGR2	YKL121W	S000001604	Protein of unknown function; null mutant is resistant to 2-deoxy-D-glucose and displays abnormally elongated buds	viable	KOG0283	1.22449	0.92217	0.16664
DHH1	YDL160C	S000002319	Cytoplasmic DExD/H-box helicase, stimulates mRNA decapping, coordinates distinct steps in mRNA function and decay, interacts with both the decapping and deadenylase complexes, may have a role in mRNA export and translation	viable	KOG0326	1.24074	0.97307	0.12642
DIA3	YDL024C	S000002182	Protein of unknown function, involved in invasive and pseudohyphal growth	viable	KOG1382	2.02273	0.89278	0.37227
DIA4	YHR011W	S000001053	Probable mitochondrial seryl-tRNA synthetase, mutant displays increased invasive and pseudohyphal growth	viable	KOG2509	1.92727	0.98706	0.289
DIC1	YLR348C	S000004340	Mitochondrial dicarboxylate carrier, integral membrane protein, catalyzes a dicarboxylate-phosphate exchange across the inner mitochondrial membrane, transports cytoplasmic dicarboxylates into the mitochondrial matrix	viable	KOG0759	1.9375	0.92293	0.33695
DID4	YKL002W	S000001485	Class E Vps protein of the ESCRT-III complex, required for sorting of integral membrane proteins into lumenal vesicles of multivesicular bodies, and for delivery of newly synthesized vacuolar enzymes to the vacuole, involved in endocytosis	viable	KOG3230	1.06383	0.95285	0.07618
DIE2	YGR227W	S000003459	Dolichyl-phosphoglucose-dependent alpha-1,2 glucosyltransferase of the ER, functions in the pathway that synthesizes the dolichol-linked oligosaccharide precursor for N-linked protein glycosylation, has a role in regulation of ITR1 and INO1	viable	KOG2642	1.15909	0.93112	0.13514
DIN7	YDR263C	S000002671	Mitochondrial nuclease functioning in DNA repair and replication, modulates the stability of the mitochondrial genome, induced by exposure to mutagens, also induced during meiosis at a time nearly coincident with commitment to recombination	viable	KOG2518	1.05556	0.98842	0.03794
DIP5	YPL265W	S000006186	Dicarboxylic amino acid permease, mediates high-affinity and high-capacity transport of L-glutamate and L-aspartate; also a transporter for Gln, Asn, Ser, Ala, and Gly	viable	KOG1286	8.86	0.93745	0.68506
DIT2	YDR402C	S000002810	N-formyltyrosine oxidase, sporulation-specific microsomal enzyme involved in the production of N,N-bisformyl dityrosine required for spore wall maturation, homologous to cytochrome P-450s	viable	KOG0157	15.7843	0.9008	0.77327
DLD1	YDL174C	S000002333	D-lactate dehydrogenase, oxidizes D-lactate to pyruvate, transcription is heme-dependent, repressed by glucose, and derepressed in ethanol or lactate; located in the mitochondrial inner membrane	viable	KOG1231	1.64286	0.86926	0.32181
DLD2	YDL178W	S000002337	D-lactate dehydrogenase, located in the mitochondrial matrix	viable	KOG1232	1.16667	0.91909	0.14909
DLD3	YEL071W	S000000797	D-lactate dehydrogenase, part of the retrograde regulon which consists of genes whose expression is stimulated by damage to mitochondria and reduced in cells grown with glutamate as the sole nitrogen source, located in the cytoplasm	viable	KOG1232	1.16667	0.91909	0.14909
DLS1	YJL065C	S000003601	Subunit of ISW2/yCHRAC chromatin accessibility complex along with Itc1p, Isw2p, and Dpb4p; involved in inheritance of telomeric silencing	viable	KOG1658	1.05405	0.89647	0.12682
DMA1	YHR115C	S000001157	Protein involved in ubiquitin ligation; plays a role in regulating spindle position and orientation; functionally redundant with Dma2p; orthologous to human RNF8 protein, also has sequence similarity to human Chfr.	viable	KOG3872	1.77273	0.92693	0.30381
DMA2	YNL116W	S000005060	Protein involved in ubiquitination; plays a role in regulating spindle position and orientation; functionally redundant with Dma1p; orthologous to human RNF8 protein, also has sequence similarity to human Chfr	viable	KOG3872	1.77273	0.92693	0.30381
DMC1	YER179W	S000000981	Meiosis-specific protein required for repair of double-strand breaks and pairing between homologous chromosomes; homolog of Rad51p and the bacterial RecA protein	viable	KOG1434	1.61702	0.94698	0.2553
DNF1	YER166W	S000000968	Aminophospholipid translocase (flippase) that localizes primarily to the plasma membrane; contributes to endocytosis, protein transport and cell polarity; type 4 P-type ATPase	viable	KOG0206	8.6	0.94999	0.67606
DNF2	YDR093W	S000002500	Aminophospholipid translocase (flippase) that localizes primarily to the plasma membrane; contributes to endocytosis, protein transport and cell polarity; type 4 P-type ATPase	viable	KOG0206	8.6	0.94999	0.67606
DNF3	YMR162C	S000004772	Aminophospholipid translocase (flippase) that maintains membrane lipid asymmetry in post-Golgi secretory vesicles; localizes to the trans-Golgi network; likely involved in protein transport; type 4 P-type ATPase	viable	KOG0206	8.6	0.94999	0.67606
DNL4	YOR005C	S000005531	DNA ligase required for nonhomologous end-joining (NHEJ), forms stable heterodimer with required cofactor Lif1p, interacts with Nej1p; involved in meiosis, not essential for vegetative growth	viable	KOG0966	1.02381	0.93053	0.08035
DNM1	YLL001W	S000003924	Dynamin-related GTPase required for mitochondrial fission and morphology; assembles on the cytoplasmic face of mitochondrial tubules at sites at which division will occur; also participates in endocytosis and regulating peroxisome abundance	viable	KOG0446	5.6	0.94181	0.60201
DOA1	YKL213C	S000001696	WD repeat protein required for ubiquitin-mediated protein degradation, forms complex with Cdc48p, plays a role in controlling cellular ubiquitin concentration; also promotes efficient NHEJ in postdiauxic/stationary phase	viable	KOG0301	1.01852	0.99371	0.01537
DOA4	YDR069C	S000002476	Ubiquitin isopeptidase, required for recycling ubiquitin from proteasome-bound ubiquitinated intermediates, acts at the late endosome/prevacuolar compartment to recover ubiquitin from ubiquitinated membrane proteins en route to the vacuole	viable	KOG1868	4.45455	0.93996	0.55464
DOC1	YGL240W	S000003209	Processivity factor required for the ubiquitination activity of the anaphase promoting complex (APC), mediates the activity of the APC by contributing to substrate recognition; involved in cyclin proteolysis	viable	KOG3437	1.46154	0.96974	0.19786
DOG1	YHR044C	S000001086	2-deoxyglucose-6-phosphate phosphatase, similar to Dog2p, member of a family of low molecular weight phosphatases; confers 2-deoxyglucose resistance when overexpressed, in vivo substrate has not yet been identified	viable	KOG2914	1.97727	0.88281	0.37218
DOG2	YHR043C	S000001085	2-deoxyglucose-6-phosphate phosphatase, member of a family of low molecular weight phosphatases, similar to Dog1p, induced by oxidative and osmotic stress, confers 2-deoxyglucose resistance when overexpressed	viable	KOG2914	1.97727	0.88281	0.37218
DOM34	YNL001W	S000004946	Endoribonuclease; functions in no-go mRNA decay, protein translation to promote G1 progression and differentiation, required for meiotic cell division; similar to the eukaryotic Pelota	viable	KOG2869	1.10256	0.90336	0.13968
DOS2	YDR068W	S000002475	Protein of unknown function, green fluorescent protein (GFP)-fusion protein localizes to the cytoplasm	viable	KOG2690	1.02222	0.94789	0.06247
DOT1	YDR440W	S000002848	Nucleosomal histone H3-Lys79 methylase; methylation is required for telomeric silencing, meiotic checkpoint control, and DNA damage response	viable	KOG3924	1.21429	0.90142	0.18198
DOT5	YIL010W	S000001272	Nuclear thiol peroxidase which functions as an alkyl-hydroperoxide reductase during post-diauxic growth	viable	KOG0855	1.6875	0.56586	0.5644
DPB3	YBR278W	S000000482	Third-largest subunit of DNA polymerase II (DNA polymerase epsilon), required to maintain fidelity of chromosomal replication and also for inheritance of telomeric silencing; mRNA abundance peaks at the G1/S boundary of the cell cycle	viable	KOG1658	1.05405	0.89647	0.12682
DPB4	YDR121W	S000002528	Shared subunit of DNA polymerase (II) epsilon and of ISW2/yCHRAC chromatin accessibility complex; involved in both chromosomal DNA replication and in inheritance of telomeric silencing	viable	KOG0870	1.07317	0.92073	0.11121
DPH1	YIL103W	S000001365	Protein required, along with Dph2p, Kti11p, Jjj3p, and Dph5p, for synthesis of diphthamide, which is a modified histidine residue of translation elongation factor 2 (Eft1p or Eft2p); may act in a complex with Dph2p and Kti11p	viable	KOG2648	1.74545	0.98989	0.25074
DPH2	YKL191W	S000001674	Protein required, along with Dph1p, Kti11p, Jjj3p, and Dph5p, for synthesis of diphthamide, which is a modified histidine residue of translation elongation factor 2 (Eft1p or Eft2p); may act in a complex with Dph1p and Kti11p	viable	KOG2648	1.74545	0.98989	0.25074
DPH5	YLR172C	S000004162	Methyltransferase required for synthesis of diphthamide, which is a modified histidine residue of translation elongation factor 2 (Eft1p or Eft2p); not essential for viability; GFP-Dph5p fusion protein localizes to the cytoplasm	viable	KOG3123	1.03704	0.99214	0.02574
DPL1	YDR294C	S000002702	Dihydrosphingosine phosphate lyase, regulates intracellular levels of sphingolipid long-chain base phosphates (LCBPs), degrades phosphorylated long chain bases, prefers C16 dihydrosphingosine-l-phosphate as a substrate	viable	KOG1383	1.63265	0.91058	0.28736
DPP1	YDR284C	S000002692	Diacylglycerol pyrophosphate (DGPP) phosphatase, zinc-regulated vacuolar membrane-associated lipid phosphatase, dephosphorylates DGPP to phosphatidate (PA) and Pi, then PA to diacylglycerol; involved in lipid signaling and cell metabolism	viable	KOG3030	6.67308	0.92917	0.64031
DRS2	YAL026C	S000000024	Aminophospholipid translocase (flippase) that maintains membrane lipid asymmetry in post-Golgi secretory vesicles; contributes to clathrin-coated vesicle formation and endocytosis; mutations in human homolog ATP8B1 result in liver disease	viable	KOG0206	8.6	0.94999	0.67606
DSE4	YNR067C	S000005350	Daughter cell-specific secreted protein with similarity to glucanases, degrades cell wall from the daughter side causing daughter to separate from mother	viable	KOG2254	1.91667	0.59627	0.56931
DSK2	YMR276W	S000004889	Nuclear-enriched ubiquitin-like polyubiquitin-binding protein, required for spindle pole body (SPB) duplication and for transit through the G2/M phase of the cell cycle, involved in proteolysis, interacts with the proteasome	viable	KOG0010	3	0.93985	0.45738
DSS1	YMR287C	S000004900	3'-5' exoribonuclease, component of the mitochondrial degradosome along with the ATP-dependent RNA helicase Suv3p; the degradosome associates with the ribosome and mediates turnover of aberrant or unprocessed RNAs	viable	KOG2102	3.43636	0.98871	0.46664
DSS4	YPR017C	S000006221	Guanine nucleotide dissociation stimulator for Sec4p, functions in the post-Golgi secretory pathway; binds zinc, found both on membranes and in the cytosol	viable	KOG4113	1.08571	0.88042	0.15505
DST1	YGL043W	S000003011	General transcription elongation factor TFIIS, enables RNA polymerase II to read through blocks to elongation by stimulating cleavage of nascent transcripts stalled at transcription arrest sites	viable	KOG1105	3.74074	0.92715	0.52063
DTD1	YDL219W	S000002378	D-Tyr-tRNA(Tyr) deacylase, functions in protein translation, may affect nonsense suppression via alteration of the protein synthesis machinery; ubiquitous among eukaryotes	viable	KOG3323	1.84906	0.92129	0.32248
DTR1	YBR180W	S000000384	Putative dityrosine transporter, required for spore wall synthesis; expressed during sporulation; member of the major facilitator superfamily (DHA1 family) of multidrug resistance transporters	viable	KOG0255	23.7292	0.94487	0.80603
DUG1	YFR044C	S000001940	Cys-Gly metallo-di-peptidase; forms a complex with Dug2p and Dug3p to degrade glutathione (GSH) and other peptides containing a gamma-glu-X bond in an alternative pathway to GSH degradation by gamma-glutamyl transpeptidase (Ecm38p)	viable	KOG2276	1.94	0.96501	0.30716
DUG2	YBR281C	S000000485	Probable di- and tri-peptidase; forms a complex with Dug1p and Dug3p to degrade glutathione (GSH) and other peptides containing a gamma-glu-X bond in an alternative pathway to GSH degradation by gamma-glutamyl transpeptidase (Ecm38p)	viable	KOG2276	1.94	0.96501	0.30716
DUG3	YNL191W	S000005135	Probable glutamine amidotransferase, forms a complex with Dug1p and Dug2p to degrade glutathione (GSH) and other peptides containing a gamma-glu-X bond in an alternative pathway to GSH degradation by gamma-glutamyl transpeptidase (Ecm38p)	viable	KOG1268	1.85185	0.98313	0.27755
DUN1	YDL101C	S000002259	Cell-cycle checkpoint serine-threonine kinase required for DNA damage-induced transcription of certain target genes, phosphorylation of Rad55p and Sml1p, and transient G2/M arrest after DNA damage; also regulates postreplicative DNA repair	viable	KOG0615	1.42308	0.94979	0.20382
DUR1,2	YBR208C	S000000412	Urea amidolyase, contains both urea carboxylase and allophanate hydrolase activities, degrades urea to CO2 and NH3; expression sensitive to nitrogen catabolite repression and induced by allophanate, an intermediate in allantoin degradation	viable	KOG0238	1.98	0.95488	0.3214
DUR3	YHL016C	S000001008	Plasma membrane transporter for both urea and polyamines, expression is highly sensitive to nitrogen catabolite repression and induced by allophanate, the last intermediate of the allantoin degradative pathway	viable	KOG2348	2.28571	0.60926	0.59701
DUS1	YML080W	S000004545	Dihydrouridine synthase, member of a widespread family of conserved proteins including Smm1p, Dus3p, and Dus4p; modifies pre-tRNA(Phe) at U17	viable	KOG2335	2	0.99169	0.29877
DUS3	YLR401C	S000004393	Dihydrouridine synthase, member of a widespread family of conserved proteins including Smm1p, Dus1p, and Dus4p; contains a consensus oleate response element (ORE) in its promoter region	viable	KOG2333	1.02273	0.94224	0.06829
DUS4	YLR405W	S000004397	Dihydrouridine synthase, member of a widespread family of conserved proteins including Smm1p, Dus1p, and Dus3p	viable	KOG2335	2	0.99169	0.29877
DYN1	YKR054C	S000001762	Cytoplasmic heavy chain dynein, microtubule motor protein, required for anaphase spindle elongation; involved in spindle assembly, chromosome movement, and spindle orientation during cell division, targeted to microtubule tips by Pac1p	viable	KOG3595	16.4717	0.90536	0.77692
DYN2	YDR424C	S000002832	Cytoplasmic light chain dynein, microtubule motor protein; proposed to be involved in the assembly of the nuclear pore complex	viable	KOG3430	2.96226	0.9537	0.44588
EAF3	YPR023C	S000006227	Esa1p-associated factor, nonessential component of the NuA4 acetyltransferase complex, homologous to Drosophila dosage compensation protein MSL3; plays a role in regulating Ty1 transposition	viable	KOG3001	3.875	0.90236	0.5416
EAF6	YJR082C	S000003842	Subunit of the NuA4 acetyltransferase complex that acetylates histone H4 and NuA3 acetyltransferase complex that acetylates histone H3	viable	KOG3856	1.02632	0.90534	0.10634
EAF7	YNL136W	S000005080	Subunit of the NuA4 histone acetyltransferase complex, which acetylates the N-terminal tails of histones H4 and H2A	viable	KOG4051	1.08824	0.8695	0.1665
EAR1	YMR171C	S000004781	Specificity factor required for Rsp5p-dependent ubiquitination and sorting of specific cargo proteins at the multivesicular body; mRNA is targeted to the bud via the mRNA transport system involving She2p	viable	KOG1477	2.59615	0.96211	0.40288
EBS1	YDR206W	S000002614	Protein involved in inhibition of translation and nonsense-mediated decay; interacts with cap binding protein Cdc33p and with Nam7p; localizes to P-bodies upon glucose starvation; mRNA abundance regulated by mRNA decay factors	viable	KOG2162	2.74468	0.90385	0.45443
ECI1	YLR284C	S000004274	Peroxisomal delta3,delta2-enoyl-CoA isomerase, hexameric protein that converts 3-hexenoyl-CoA to trans-2-hexenoyl-CoA, essential for the beta-oxidation of unsaturated fatty acids, oleate-induced	viable	KOG0016	2.7907	0.90697	0.45708
ECM10	YEL030W	S000000756	Heat shock protein of the Hsp70 family, localized in mitochondrial nucleoids, plays a role in protein translocation, interacts with Mge1p in an ATP-dependent manner; overexpression induces extensive mitochondrial DNA aggregations	viable	KOG0102	1.44	0.93778	0.21852
ECM14	YHR132C	S000001174	Putative metalloprotease with similarity to the zinc carboxypeptidase family, required for normal cell wall assembly	viable	KOG2650	6.81633	0.90587	0.65303
ECM18	YDR125C	S000002532	Protein of unknown function, similar to Rlp24p	viable	KOG4409	1.94118	0.95923	0.31152
ECM2	YBR065C	S000000269	Pre-mRNA splicing factor, facilitates the cooperative formation of U2/U6 helix II in association with stem II in the spliceosome, function may be regulated by Slu7p	viable	KOG0153	1.23404	0.93571	0.15768
ECM21	YBL101C	S000000197	Protein involved in regulating the endocytosis of plasma membrane proteins; identified as a substrate for ubiquitination by Rsp5p and deubiquitination by Ubp2p; promoter contains several Gcn4p binding elements	viable	KOG3780	6.02128	0.91225	0.62823
ECM23	YPL021W	S000005942	Non-essential protein of unconfirmed function; affects pre-rRNA processing, may act as a negative regulator of the transcription of genes involved in pseudohyphal growth; homologous to Srd1p	viable	KOG1601	7.54	0.88323	0.67835
ECM25	YJL201W	S000003737	Non-essential protein of unknown function; promoter contains a consensus binding sequence for factor Abf1p	viable	KOG4406	1.59524	0.90789	0.28118
ECM27	YJR106W	S000003867	Non-essential protein of unknown function	viable	KOG2399	1.42857	0.88671	0.25812
ECM29	YHL030W	S000001022	Major component of the proteasome; tethers the proteasome core particle to the regulatory particle, and enhances the stability of the proteasome	viable	KOG0915	1.10638	0.95023	0.09661
ECM31	YBR176W	S000000380	Ketopantoate hydroxymethyltransferase, required for pantothenic acid biosynthesis, converts 2-oxoisovalerate into 2-dehydropantoate	viable	KOG2949	1.07143	0.65271	0.36942
ECM32	YER176W	S000000978	DNA dependent ATPase/DNA helicase belonging to the Dna2p- and Nam7p-like family of helicases that is involved in modulating translation termination; interacts with the translation termination factors, localized to polysomes	viable	KOG1802	1.76471	0.94052	0.292
ECM38	YLR299W	S000004290	Gamma-glutamyltranspeptidase, major glutathione-degrading enzyme; involved in detoxification of electrophilic xenobiotics; expression induced mainly by nitrogen starvation	viable	KOG2410	3.63265	0.93787	0.50793
ECM4	YKR076W	S000001784	Omega class glutathione transferase; not essential; similar to Ygr154cp; green fluorescent protein (GFP)-fusion protein localizes to the cytoplasm	viable	KOG2903	2.06667	0.64763	0.5495
ECM5	YMR176W	S000004788	Non-essential protein of unknown function, contains ATP/GTP-binding site motif A; null mutant exhibits cellular volume up to four times greater than wild-type, also large drooping buds with elongated necks	viable	KOG1246	4.82	0.93075	0.57605
EDC3	YEL015W	S000000741	Non-essential conserved protein of unknown function, plays a role in mRNA decapping by specifically affecting the function of the decapping enzyme Dcp1p; localizes to cytoplasmic mRNA processing bodies	viable	KOG2585	2.09804	0.96025	0.33706
EDE1	YBL047C	S000000143	Key endocytic protein involved in a network of interactions with other endocytic proteins, binds membranes in a ubiquitin-dependent manner, may also bind ubiquitinated membrane-associated proteins	viable	KOG0998	3.07843	0.95967	0.45304
EEB1	YPL095C	S000006016	Acyl-coenzymeA:ethanol O-acyltransferase responsible for the major part of medium-chain fatty acid ethyl ester biosynthesis during fermentation; possesses short-chain esterase activity; may be involved in lipid metabolism and detoxification	viable	KOG1838	2.84314	0.95194	0.43544
EFM1	YHL039W	S000001031	Probable lysine methyltransferase involved in the monomethylation of eEF1A (Tef1p/Tef2p); SET-domain family member; predicted involvement in ribosome biogenesis; green fluorescent protein (GFP)-fusion protein localizes to the cytoplasm	viable	KOG1337	2.4898	0.94297	0.40239
EFT1	YOR133W	S000005659	Elongation factor 2 (EF-2), also encoded by EFT2; catalyzes ribosomal translocation during protein synthesis; contains diphthamide, the unique posttranslationally modified histidine residue specifically ADP-ribosylated by diphtheria toxin	viable	KOG0469	1.42308	0.95947	0.1957
EFT2	YDR385W	S000002793	Elongation factor 2 (EF-2), also encoded by EFT1; catalyzes ribosomal translocation during protein synthesis; contains diphthamide, the unique posttranslationally modified histidine residue specifically ADP-ribosylated by diphtheria toxin	viable	KOG0469	1.42308	0.95947	0.1957
EGD1	YPL037C	S000005958	Subunit beta1 of the nascent polypeptide-associated complex (NAC) involved in protein targeting, associated with cytoplasmic ribosomes; enhances DNA binding of the Gal4p activator; homolog of human BTF3b	viable	KOG2240	2.34615	0.9142	0.40315
EGD2	YHR193C	S000001236	Alpha subunit of the heteromeric nascent polypeptide-associated complex (NAC) involved in protein sorting and translocation, associated with cytoplasmic ribosomes	viable	KOG2239	1.75	0.95288	0.27969
EHD3	YDR036C	S000002443	3-hydroxyisobutyryl-CoA hydrolase, member of a family of enoyl-CoA hydratase/isomerases; non-tagged protein is detected in highly purified mitochondria in high-throughput studies; phosphorylated; mutation affects fluid-phase endocytosis	viable	KOG1684	1.18	0.95081	0.12471
EHT1	YBR177C	S000000381	Acyl-coenzymeA:ethanol O-acyltransferase that plays a minor role in medium-chain fatty acid ethyl ester biosynthesis; possesses short-chain esterase activity; localizes to lipid particles and the mitochondrial outer membrane	viable	KOG1838	2.84314	0.95194	0.43544
EKI1	YDR147W	S000002554	Ethanolamine kinase, primarily responsible for phosphatidylethanolamine synthesis via the CDP-ethanolamine pathway; exhibits some choline kinase activity, thus contributing to phosphatidylcholine synthesis via the CDP-choline pathway	viable	KOG2686	1.59184	0.94133	0.25391
ELA1	YNL230C	S000005174	Elongin A, F-box protein that forms a heterodimer with Elc1p and is required for ubiquitin-dependent degredation of the RNA Polymerase II subunit RPO21; subunit of the Elongin-Cullin-Socs (ECS) ligase complex	viable	KOG2821	2	0.89	0.37067
ELC1	YPL046C	S000005967	Elongin C, involved in transcription elongation as a heterodimer with Ela1p; required for ubiquitin-dependent degradation of Rpo21p; plays a role in global genomic nucleotide excision repair; expression highly upregulated during sporulation	viable	KOG3473	1.28261	0.92293	0.18507
ELF1	YKL160W	S000001643	Transcription elongation factor that contains a conserved zinc finger domain; implicated in the maintenance of proper chromatin structure in actively transcribed regions; deletion inhibits Brome mosaic virus (BMV) gene expression	viable	KOG3214	1.25	0.90438	0.1911
ELG1	YOR144C	S000005670	Protein required for S phase progression and telomere homeostasis, forms an alternative replication factor C complex important for DNA replication and genome integrity; involved in homologous recombination-mediated DNA repair	viable	KOG1968	1.92593	0.98889	0.28743
ELM1	YKL048C	S000001531	Serine/threonine protein kinase that regulates cellular morphogenesis, septin behavior, and cytokinesis; required for the regulation of other kinases; forms part of the bud neck ring	viable	KOG0585	1.96226	0.97307	0.30535
ELO1	YJL196C	S000003732	Elongase I, medium-chain acyl elongase, catalyzes carboxy-terminal elongation of unsaturated C12-C16 fatty acyl-CoAs to C16-C18 fatty acids	viable	KOG3071	5.03922	0.91085	0.59424
ELP2	YGR200C	S000003432	Subunit of Elongator complex, which is required for modification of wobble nucleosides in tRNA; target of Kluyveromyces lactis zymocin	viable	KOG1063	1.04082	0.96759	0.05157
ELP3	YPL086C	S000006007	Subunit of Elongator complex, which is required for modification of wobble nucleosides in tRNA; exhibits histone acetyltransferase activity that is directed to histones H3 and H4; disruption confers resistance to K. lactis zymotoxin	viable	KOG2535	1.05769	0.98113	0.046
ELP4	YPL101W	S000006022	Subunit of Elongator complex, which is required for modification of wobble nucleosides in tRNA; required for Elongator structural integrity	viable	KOG3949	1.08511	0.95146	0.08662
EMC1	YCL045C	S000000550	Member of a transmembrane complex required for efficient folding of proteins in the ER; null mutant displays induction of the unfolded protein response; interacts with Gal80p	viable	KOG2103	1.02	0.97437	0.03523
EMC2	YJR088C	S000003848	Member of a transmembrane complex required for efficient folding of proteins in the ER; null mutant displays induction of the unfolded protein response	viable	KOG3060	1.07692	0.97979	0.05585
EMC4	YGL231C	S000003200	Member of a transmembrane complex required for efficient folding of proteins in the ER; null mutant displays induction of the unfolded protein response; human ortholog TMEM85 may function in apoptosis	viable	KOG3318	1.07843	0.97484	0.06128
EMC6	YLL014W	S000003937	Member of a transmembrane complex required for efficient folding of proteins in the ER; null mutant displays induction of the unfolded protein response	viable	KOG4455	1.05556	0.88953	0.1342
EMI2	YDR516C	S000002924	Non-essential protein of unknown function required for transcriptional induction of the early meiotic-specific transcription factor IME1; required for sporulation; expression is regulated by glucose-repression transcription factors Mig1/2p	viable	KOG1369	3.98113	0.96609	0.51581
EMI5	YOL071W	S000005432	Subunit of succinate dehydrogenase, which couples succinate oxidation to ubiquinone reduction; required for FAD cofactor attachment to Sdh1p; mutations in human ortholog PGL2 are associated with neuroendocrine tumors (paraganglioma)	viable	KOG3326	1.08	0.9698	0.06681
EMP24	YGL200C	S000003168	Integral membrane component of endoplasmic reticulum-derived COPII-coated vesicles, which function in ER to Golgi transport	viable	KOG1692	1.2	0.9597	0.12392
EMP70	YLR083C	S000004073	Protein with a role in cellular adhesion and filamentous growth; similar to Tmn2p and Tmn3p; member of Transmembrane Nine family of proteins with 9 transmembrane segments; 24kDa cleavage product found in endosome-enriched membrane fractions	viable	KOG1278	2.17647	0.96337	0.34699
ENB1	YOL158C	S000005518	Endosomal ferric enterobactin transporter, expressed under conditions of iron deprivation; member of the major facilitator superfamily; expression is regulated by Rcs1p and affected by chloroquine treatment	viable	KOG0254	18.8	0.80835	0.81357
END3	YNL084C	S000005028	EH domain-containing protein involved in endocytosis, actin cytoskeletal organization and cell wall morphogenesis; forms a complex with Sla1p and Pan1p	viable	KOG0998	3.07843	0.95967	0.45304
ENT1	YDL161W	S000002320	Epsin-like protein involved in endocytosis and actin patch assembly and functionally redundant with Ent2p; binds clathrin via a clathrin-binding domain motif at C-terminus	viable	KOG2056	2.98077	0.9592	0.44442
ENT2	YLR206W	S000004196	Epsin-like protein required for endocytosis and actin patch assembly and functionally redundant with Ent1p; contains clathrin-binding motif at C-terminus	viable	KOG2056	2.98077	0.9592	0.44442
ENT3	YJR125C	S000003886	Protein containing an N-terminal epsin-like domain involved in clathrin recruitment and traffic between the Golgi and endosomes; associates with the clathrin adaptor Gga2p	viable	KOG2056	2.98077	0.9592	0.44442
ENT4	YLL038C	S000003961	Protein of unknown function, contains an N-terminal epsin-like domain; proposed to be involved in the trafficking of Arn1p in the absence of ferrichrome	viable	KOG2056	2.98077	0.9592	0.44442
ENT5	YDR153C	S000002560	Protein containing an N-terminal epsin-like domain involved in clathrin recruitment and traffic between the Golgi and endosomes; associates with the clathrin adaptor Gga2p, clathrin adaptor complex AP-1, and clathrin	viable	KOG2056	2.98077	0.9592	0.44442
EPS1	YIL005W	S000001267	ER protein with chaperone and co-chaperone activity, involved in retention of resident ER proteins; has a role in recognizing proteins targeted for ER-associated degradation (ERAD), member of the protein disulfide isomerase family	viable	KOG0191	5.10909	0.98343	0.56492
EPT1	YHR123W	S000001165	sn-1,2-diacylglycerol ethanolamine- and cholinephosphotranferase; not essential for viability	viable	KOG2877	2.5	0.97536	0.38313
ERC1	YHR032W	S000001074	Member of the multi-drug and toxin extrusion (MATE) family of the multidrug/oligosaccharidyl-lipid/polysaccharide (MOP) exporter superfamily; overproduction confers ethionine resistance and accumulation of S-adenosylmethionine	viable	KOG1347	4.28889	0.7465	0.63954
ERD1	YDR414C	S000002822	Predicted membrane protein required for the retention of lumenal endoplasmic reticulum proteins; mutants secrete the endogenous ER protein, BiP (Kar2p)	viable	KOG1162	2.05882	0.91234	0.36416
ERF2	YLR246W	S000004236	Subunit of a palmitoyltransferase, composed of Erf2p and Shr5p, that adds a palmitoyl lipid moiety to heterolipidated substrates such as Ras1p and Ras2p through a thioester linkage; mutants partially mislocalize Ras2p to the vacuole	viable	KOG1311	9.83333	0.93794	0.70089
ERG2	YMR202W	S000004815	C-8 sterol isomerase, catalyzes the isomerization of the delta-8 double bond to the delta-7 position at an intermediate step in ergosterol biosynthesis	viable	KOG4143	1.07317	0.92073	0.11121
ERG24	YNL280C	S000005224	C-14 sterol reductase, acts in ergosterol biosynthesis; mutants accumulate the abnormal sterol ignosterol (ergosta-8,14 dienol), and are viable under anaerobic growth conditions but inviable on rich medium under aerobic conditions	viable	KOG1435	2.52941	0.96184	0.39523
ERG28	YER044C	S000000846	Endoplasmic reticulum membrane protein, may facilitate protein-protein interactions between the Erg26p dehydrogenase and the Erg27p 3-ketoreductase and/or tether these enzymes to the ER, also interacts with Erg6p	viable	KOG3455	1.02174	0.95341	0.05679
ERG3	YLR056W	S000004046	C-5 sterol desaturase, catalyzes the introduction of a C-5(6) double bond into episterol, a precursor in ergosterol biosynthesis; mutants are viable, but cannot grow on non-fermentable carbon sources	viable	KOG0872	1.64583	0.948	0.26105
ERG4	YGL012W	S000002980	C-24(28) sterol reductase, catalyzes the final step in ergosterol biosynthesis; mutants are viable, but lack ergosterol	viable	KOG1435	2.52941	0.96184	0.39523
ERG5	YMR015C	S000004617	C-22 sterol desaturase, a cytochrome P450 enzyme that catalyzes the formation of the C-22(23) double bond in the sterol side chain in ergosterol biosynthesis; may be a target of azole antifungal drugs	viable	KOG0157	15.7843	0.9008	0.77327
ERG6	YML008C	S000004467	Delta(24)-sterol C-methyltransferase, converts zymosterol to fecosterol in the ergosterol biosynthetic pathway by methylating position C-24; localized to both lipid particles and mitochondrial outer membrane	viable	KOG1269	2.26923	0.73411	0.51267
ERJ5	YFR041C	S000001937	Type I membrane protein with a J domain is required to preserve the folding capacity of the endoplasmic reticulum; loss of the non-essential ERJ5 gene leads to a constitutively induced unfolded protein response	viable	KOG0724	2.72222	0.90277	0.45284
ERP1	YAR002C-A	S000002129	Protein that forms a heterotrimeric complex with Erp2p, Emp24p, and Erv25p; member, along with Emp24p and Erv25p, of the p24 family involved in ER to Golgi transport and localized to COPII-coated vesicles	viable	KOG1690	1.94	0.95472	0.31455
ERP2	YAL007C	S000000005	Protein that forms a heterotrimeric complex with Erp1p, Emp24p, and Erv25p; member, along with Emp24p and Erv25p, of the p24 family involved in ER to Golgi transport and localized to COPII-coated vesicles	viable	KOG1693	1.56522	0.94047	0.24828
ERP3	YDL018C	S000002176	Protein with similarity to Emp24p and Erv25p, member of the p24 family involved in ER to Golgi transport	viable	KOG1693	1.56522	0.94047	0.24828
ERP4	YOR016C	S000005542	Protein with similarity to Emp24p and Erv25p, member of the p24 family involved in ER to Golgi transport	viable	KOG1693	1.56522	0.94047	0.24828
ERP5	YHR110W	S000001152	Protein with similarity to Emp24p and Erv25p, member of the p24 family involved in ER to Golgi transport	viable	KOG1690	1.94	0.95472	0.31455
ERP6	YGL002W	S000002970	Protein with similarity to Emp24p and Erv25p, member of the p24 family involved in ER to Golgi transport; the authentic, non-tagged protein is detected in highly purified mitochondria in high-throughput studies	viable	KOG1690	1.94	0.95472	0.31455
ERS1	YCR075C	S000000671	Protein with similarity to human cystinosin, which is a H(+)-driven transporter involved in L-cystine export from lysosomes and implicated in the disease cystinosis; contains seven transmembrane domains	viable	KOG3145	1.11905	0.91661	0.13352
ERV14	YGL054C	S000003022	Protein localized to COPII-coated vesicles, involved in vesicle formation and incorporation of specific secretory cargo; required for the delivery of bud-site selection protein Axl2p to cell surface; related to Drosophila cornichon	viable	KOG2729	2.91667	0.93089	0.45493
ERV15	YBR210W	S000000414	Protein involved in export of proteins from the endoplasmic reticulum, has similarity to Erv14p	viable	KOG2729	2.91667	0.93089	0.45493
ERV2	YPR037C	S000006241	Flavin-linked sulfhydryl oxidase localized to the endoplasmic reticulum lumen, involved in disulfide bond formation within the ER	viable	KOG3355	1.30233	0.92419	0.19016
ERV25	YML012W	S000004473	Protein that forms a heterotrimeric complex with Erp1, Erp2p, and Emp24, member of the p24 family involved in endoplasmic reticulum to Golgi transport	viable	KOG1691	1.33333	0.9102	0.21174
ERV29	YGR284C	S000003516	Protein localized to COPII-coated vesicles, involved in vesicle formation and incorporation of specific secretory cargo	viable	KOG3998	1.22222	0.92998	0.1588
ERV41	YML067C	S000004532	Protein localized to COPII-coated vesicles, forms a complex with Erv46p; involved in the membrane fusion stage of transport; has homology to human ERGIC2 (PTX1) protein	viable	KOG2667	2.76471	0.9675	0.41813
ERV46	YAL042W	S000000040	Protein localized to COPII-coated vesicles, forms a complex with Erv41p; involved in the membrane fusion stage of transport	viable	KOG2667	2.76471	0.9675	0.41813
ESBP6	YNL125C	S000005069	Protein with similarity to monocarboxylate permeases, appears not to be involved in transport of monocarboxylates such as lactate, pyruvate or acetate across the plasma membrane	viable	KOG2504	12.25	0.94322	0.73051
EST2	YLR318W	S000004310	Reverse transcriptase subunit of the telomerase holoenzyme, essential for telomerase core catalytic activity, involved in other aspects of telomerase assembly and function; mutations in human homolog are associated with aplastic anemia	viable	KOG1005	1.02564	0.91188	0.09959
ETP1	YHL010C	S000001002	Putative protein of unknown function that is required for growth on ethanol; contains a zinc finger region and has homology to human BRAP2, which is a cytoplasmic protein that binds nuclear localization sequences	viable	KOG0804	1.12	0.96743	0.08586
ETR1	YBR026C	S000000230	2-enoyl thioester reductase, member of the medium chain dehydrogenase/reductase family; localized to in mitochondria, where it has a probable role in fatty acid synthesis	viable	KOG0025	1.17021	0.94968	0.1221
EUG1	YDR518W	S000002926	Protein disulfide isomerase of the endoplasmic reticulum lumen, function overlaps with that of Pdi1p; may interact with nascent polypeptides in the ER	viable	KOG0190	3.94545	0.96048	0.51645
EXO1	YOR033C	S000005559	5'-3' exonuclease and flap-endonuclease involved in recombination, double-strand break repair and DNA mismatch repair; member of the Rad2p nuclease family, with conserved N and I nuclease domains	viable	KOG2518	1.05556	0.98842	0.03794
FAA1	YOR317W	S000005844	Long chain fatty acyl-CoA synthetase, activates imported fatty acids with a preference for C12:0-C16:0 chain lengths; functions in long chain fatty acid import; accounts for most acyl-CoA synthetase activity; localized to lipid particles	viable	KOG1180	2.10417	0.93153	0.35782
FAA3	YIL009W	S000001271	Long chain fatty acyl-CoA synthetase, activates imported fatty acids; green fluorescent protein (GFP)-fusion protein localizes to the cell periphery	viable	KOG1180	2.10417	0.93153	0.35782
FAA4	YMR246W	S000004860	Long chain fatty acyl-CoA synthetase, activates imported fatty acids with a preference for C12:0-C16:0 chain lengths; functions in long chain fatty acid import; important for survival during stationary phase; localized to lipid particles	viable	KOG1180	2.10417	0.93153	0.35782
FAB1	YFR019W	S000001915	1-phosphatidylinositol-3-phosphate 5-kinase; vacuolar membrane kinase that generates phosphatidylinositol (3,5)P2, which is involved in vacuolar sorting and homeostasis	viable	KOG0230	1.21569	0.96294	0.12665
FAP1	YNL023C	S000004968	Protein that binds to Fpr1p, conferring rapamycin resistance by competing with rapamycin for Fpr1p binding; accumulates in the nucleus upon treatment of cells with rapamycin; has similarity to D. melanogaster shuttle craft and human NFX1	viable	KOG1952	1.7	0.96004	0.26368
FAR10	YLR238W	S000004228	Protein involved in recovery from cell cycle arrest in response to pheromone, in a Far1p-independent pathway; interacts with Far3p, Far7p, Far8p, Far9p, and Far11p; potential Cdc28p substrate	viable	KOG3872	1.77273	0.92693	0.30381
FAR11	YNL127W	S000005071	Protein involved in recovery from cell cycle arrest in response to pheromone, in a Far1p-independent pathway; interacts with Far3p, Far7p, Far8p, Far9p, and Far10p; has similarity to the N- and C-termini of N. crassa HAM-2	viable	KOG3680	1.58696	0.94091	0.2531
FAR8	YMR029C	S000004631	Protein involved in recovery from cell cycle arrest in response to pheromone, in a Far1p-independent pathway; interacts with Far3p, Far7p, Far9p, Far10p, and Far11p	viable	KOG0642	2.75556	0.90712	0.45354
FAT1	YBR041W	S000000245	Very long chain fatty acyl-CoA synthetase and long chain fatty acid transporter; activates imported fatty acids with a preference for very long lengths (C20-C26); has a separate function in the transport of long chain fatty acids	viable	KOG1179	4.23913	0.89988	0.56293
FAU1	YER183C	S000000985	5,10-methenyltetrahydrofolate synthetase, involved in folic acid biosynthesis	viable	KOG3093	1.04878	0.92249	0.09922
FBP1	YLR377C	S000004369	Fructose-1,6-bisphosphatase, key regulatory enzyme in the gluconeogenesis pathway, required for glucose metabolism; undergoes either proteasome-mediated or autophagy-mediated degradation depending on growth conditions; interacts with Vid30p	viable	KOG1458	1.85714	0.94578	0.30599
FBP26	YJL155C	S000003691	Fructose-2,6-bisphosphatase, required for glucose metabolism	viable	KOG0234	3.65385	0.96512	0.4951
FCJ1	YKR016W	S000001724	Mitochondrial inner membrane protein involved in formation and molecular structure of crista junctions; impairs oligomerization of F1F0-ATP synthase; null shows altered mitochondrial morphology and abnormal mitochondrial genome maintenance	viable	KOG1854	1.04255	0.95439	0.06529
FCY1	YPR062W	S000006266	Cytosine deaminase, zinc metalloenzyme that catalyzes the hydrolytic deamination of cytosine to uracil; of biomedical interest because it also catalyzes the deamination of 5-fluorocytosine (5FC) to form anticancer drug 5-fluorouracil (5FU)	viable	KOG1018	1.75	0.93042	0.29667
FEN1	YCR034W	S000000630	Fatty acid elongase, involved in sphingolipid biosynthesis; acts on fatty acids of up to 24 carbons in length; mutations have regulatory effects on 1,3-beta-glucan synthase, vacuolar ATPase, and the secretory pathway	viable	KOG3071	5.03922	0.91085	0.59424
FEN2	YCR028C	S000000623	Plasma membrane H+-pantothenate symporter; confers sensitivity to the antifungal agent fenpropimorph	viable	KOG2533	9.89796	0.80589	0.74384
FES1	YBR101C	S000000305	Hsp70 (Ssa1p) nucleotide exchange factor, cytosolic homolog of Sil1p, which is the nucleotide exchange factor for BiP (Kar2p) in the endoplasmic reticulum	viable	KOG2160	1.6875	0.94978	0.26886
FET3	YMR058W	S000004662	Ferro-O2-oxidoreductase required for high-affinity iron uptake and involved in mediating resistance to copper ion toxicity, belongs to class of integral membrane multicopper oxidases	viable	KOG1263	4.5	0.87752	0.58633
FET5	YFL041W	S000001853	Multicopper oxidase, integral membrane protein with similarity to Fet3p; may have a role in iron transport	viable	KOG1263	4.5	0.87752	0.58633
FIG4	YNL325C	S000005269	Phosphatidylinositol 3,5-bisphosphate (PtdIns[3,5]P) phosphatase; required for efficient mating and response to osmotic shock; physically associates with and regulated by Vac14p; contains a SAC1-like domain	viable	KOG1888	1.24	0.94546	0.15095
FKH2	YNL068C	S000005012	Forkhead family transcription factor with a major role in the expression of G2/M phase genes; positively regulates transcriptional elongation; negative role in chromatin silencing at HML and HMR; substrate of the Cdc28p/Clb5p kinase	viable	KOG2294	18.9388	0.89968	0.79327
FKS1	YLR342W	S000004334	Catalytic subunit of 1,3-beta-D-glucan synthase, functionally redundant with alternate catalytic subunit Gsc2p; binds to regulatory subunit Rho1p; involved in cell wall synthesis and maintenance; localizes to sites of cell wall remodeling	viable	KOG0916	2.71429	0.57072	0.65359
FKS3	YMR306W	S000004923	Protein involved in spore wall assembly, has similarity to 1,3-beta-D-glucan synthase catalytic subunits Fks1p and Gsc2p; the authentic, non-tagged protein is detected in highly purified mitochondria in high-throughput studies	viable	KOG0916	2.71429	0.57072	0.65359
FLR1	YBR008C	S000000212	Plasma membrane multidrug transporter of the major facilitator superfamily, involved in efflux of fluconazole, diazaborine, benomyl, methotrexate, and other drugs; expression induced in cells treated with the mycotoxin patulin	viable	KOG0255	23.7292	0.94487	0.80603
FLX1	YIL134W	S000001396	Protein required for transport of flavin adenine dinucleotide (FAD), a synthesis product of riboflavin, across the mitochondrial membrane	viable	KOG0764	1.39216	0.96443	0.18262
FMO1	YHR176W	S000001219	Flavin-containing monooxygenase, localized to the cytoplasmic face of the ER membrane; catalyzes oxidation of biological thiols to maintain the ER redox buffer ratio for correct folding of disulfide-bonded proteins	viable	KOG1399	7.96078	0.93521	0.66854
FMP10	YER182W	S000000984	Putative protein of unknown function; the authentic, non-tagged protein is detected in highly purified mitochondria in high-throughput studies	viable	KOG4781	1.74359	0.89773	0.32013
FMP25	YLR077W	S000004067	Putative protein of unknown function; the authentic, non-tagged protein is detected in highly purified mitochondria in high-throughput studies	viable	KOG1426	9.85185	0.9559	0.69545
FMP27	YLR454W	S000004446	Putative protein of unknown function; the authentic, non-tagged protein is detected in highly purified mitochondria in high-throughput studies	viable	KOG1910	1.1875	0.952	0.12638
FMP30	YPL103C	S000006024	Protein of unknown function proposed to be involved in N-acylethanolamine metabolism; related to human NAPE-selective phospholipase D enzyme; native protein is detected in highly purified mitochondria in high-throughput studies	viable	KOG3798	1.21429	0.90654	0.17733
FMP32	YFL046W	S000001848	Putative protein of unknown function; the authentic, non-tagged protein is detected in highly purified mitochondria in high-throughput studies	viable	KOG3156	1.66667	0.91807	0.28887
FMP37	YGL080W	S000003048	Putative protein of unknown function; highly conserved across species and orthologous to human gene BRP44L; the authentic, non-tagged protein is detected in highly purified mitochondria in high-throughput studies	viable	KOG1590	1.1875	0.94971	0.12849
FMP40	YPL222W	S000006143	Putative protein of unknown function; proposed to be involved in responding to environmental stresses; the authentic, non-tagged protein is detected in highly purified mitochondria in high-throughput studies	viable	KOG2542	1.18919	0.88928	0.18452
FMP41	YNL168C	S000005112	Putative protein of unknown function; GFP-fusion protein is induced in response to the DNA-damaging agent MMS; the authentic, non-tagged protein is detected in highly purified mitochondria in high-throughput studies	viable	KOG1535	2	0.91283	0.35453
FMP43	YGR243W	S000003475	Putative protein of unknown function; expression regulated by osmotic and alkaline stresses; the authentic, non-tagged protein is detected in highly purified mitochondria in high-throughput studies	viable	KOG1589	1.18605	0.92177	0.15361
FMP48	YGR052W	S000003284	Putative protein of unknown function; the authentic, non-tagged protein is detected in highly purified mitochondria in high-throughput studies; induced by treatment with 8-methoxypsoralen and UVA irradiation	viable	KOG0583	19.8727	0.77512	0.82612
FMP52	YER004W	S000000806	Protein of unknown function, localized to the mitochondrial outer membrane; induced by treatment with 8-methoxypsoralen and UVA irradiation	viable	KOG4039	1.09756	0.91627	0.1254
FMS1	YMR020W	S000004622	Polyamine oxidase, converts spermine to spermidine, which is required for the essential hypusination modification of translation factor eIF-5A; also involved in pantothenic acid biosynthesis	viable	KOG0029	4.06	0.93927	0.53385
FMT1	YBL013W	S000000109	Methionyl-tRNA formyltransferase, catalyzes the formylation of initiator Met-tRNA in mitochondria; potential Cdc28p substrate	viable	KOG3082	1.02083	0.96411	0.04578
FOX2	YKR009C	S000001717	Multifunctional enzyme of the peroxisomal fatty acid beta-oxidation pathway; has 3-hydroxyacyl-CoA dehydrogenase and enoyl-CoA hydratase activities	viable	KOG1206	1.2963	0.80441	0.29348
FPK1	YNR047W	S000005330	Ser/Thr protein kinase that regulates the putative phospholipid translocases Lem3p-Dnf1p/Dnf2p; phosphorylates and inhibits upstream inhibitory kinase, Ypk1p; localizes to the cytoplasm, early endosome/TGN compartments, and plasma membrane	viable	KOG0610	1.85185	0.63637	0.53237
FPR1	YNL135C	S000005079	Peptidyl-prolyl cis-trans isomerase (PPIase), binds to the drugs FK506 and rapamycin; also binds to the nonhistone chromatin binding protein Hmo1p and may regulate its assembly or function	viable	KOG0544	2.41176	0.93989	0.39478
FPR2	YDR519W	S000002927	Membrane-bound peptidyl-prolyl cis-trans isomerase (PPIase), binds to the drugs FK506 and rapamycin; expression pattern suggests possible involvement in ER protein trafficking	viable	KOG0549	3.95918	0.92468	0.53528
FPR3	YML074C	S000004539	Nucleolar peptidyl-prolyl cis-trans isomerase (PPIase); FK506 binding protein; phosphorylated by casein kinase II (Cka1p-Cka2p-Ckb1p-Ckb2p) and dephosphorylated by Ptp1p	viable	KOG0552	1.46667	0.76327	0.36975
FPR4	YLR449W	S000004441	Peptidyl-prolyl cis-trans isomerase (PPIase) (proline isomerase) localized to the nucleus; catalyzes isomerization of proline residues in histones H3 and H4, which affects lysine methylation of those histones	viable	KOG0552	1.46667	0.76327	0.36975
FPS1	YLL043W	S000003966	Plasma membrane channel, member of major intrinsic protein (MIP) family; involved in efflux of glycerol and in uptake of acetic acid and the trivalent metalloids arsenite and antimonite; phosphorylated by Hog1p MAPK under acetate stress	viable	KOG0224	3.57143	0.90228	0.52256
FRA1	YLL029W	S000003952	Protein involved in negative regulation of transcription of iron regulon; forms an iron independent complex with Fra2p, Grx3p, and Grx4p; cytosolic; mutant fails to repress transcription of iron regulon and is defective in spore formation	viable	KOG2413	1.7963	0.97975	0.26899
FRA2	YGL220W	S000003188	Protein involved in negative regulation of transcription of iron regulon; forms an iron independent complex with Fra2p, Grx3p, and Grx4p; null mutant fails to repress iron regulon and is sensitive to nickel	viable	KOG3348	1.76596	0.94376	0.28982
FRE1	YLR214W	S000004204	Ferric reductase and cupric reductase, reduces siderophore-bound iron and oxidized copper prior to uptake by transporters; expression induced by low copper and iron levels	viable	KOG0039	6.5098	0.94355	0.63019
FRE2	YKL220C	S000001703	Ferric reductase and cupric reductase, reduces siderophore-bound iron and oxidized copper prior to uptake by transporters; expression induced by low iron levels but not by low copper levels	viable	KOG0039	6.5098	0.94355	0.63019
FRE3	YOR381W	S000005908	Ferric reductase, reduces siderophore-bound iron prior to uptake by transporters; expression induced by low iron levels	viable	KOG0039	6.5098	0.94355	0.63019
FRE4	YNR060W	S000005343	Ferric reductase, reduces a specific subset of siderophore-bound iron prior to uptake by transporters; expression induced by low iron levels	viable	KOG0039	6.5098	0.94355	0.63019
FRE5	YOR384W	S000005911	Putative ferric reductase with similarity to Fre2p; expression induced by low iron levels; the authentic, non-tagged protein is detected in highly purified mitochondria in high-throughput studies	viable	KOG0039	6.5098	0.94355	0.63019
FRE6	YLL051C	S000003974	Putative ferric reductase with similarity to Fre2p; expression induced by low iron levels	viable	KOG0039	6.5098	0.94355	0.63019
FRE7	YOL152W	S000005512	Putative ferric reductase with similarity to Fre2p; expression induced by low copper levels	viable	KOG0039	6.5098	0.94355	0.63019
FRE8	YLR047C	S000004037	Protein with sequence similarity to iron/copper reductases, involved in iron homeostasis; deletion mutant has iron deficiency/accumulation growth defects; expression increased in the absence of copper-responsive transcription factor Mac1p	viable	KOG0039	6.5098	0.94355	0.63019
FRK1	YPL141C	S000006062	Putative protein kinase; similar to Kin4p; green fluorescent protein (GFP)-fusion protein localizes to the cytoplasm; interacts with rRNA transcription and ribosome biogenesis factors and the long chain fatty acyl-CoA synthetase Faa3	viable	KOG0583	19.8727	0.77512	0.82612
FSF1	YOR271C	S000005797	Putative protein, predicted to be an alpha-isopropylmalate carrier; belongs to the sideroblastic-associated protein family; non-tagged protein is detected in purified mitochondria; likely to play a role in iron homeostasis	viable	KOG3767	3.4	0.93076	0.49522
FSH1	YHR049W	S000001091	Putative serine hydrolase that localizes to both the nucleus and cytoplasm; sequence is similar to S. cerevisiae Fsh2p and Fsh3p and the human candidate tumor suppressor OVCA2	viable	KOG2551	1.58621	0.81337	0.35419
FSH2	YMR222C	S000004835	Putative serine hydrolase that localizes to the cytoplasm; sequence is similar to S. cerevisiae Fsh1p and Fsh3p and the human candidate tumor suppressor OVCA2	viable	KOG2551	1.58621	0.81337	0.35419
FSH3	YOR280C	S000005806	Putative serine hydrolase; likely target of Cyc8p-Tup1p-Rfx1p transcriptional regulation; sequence is similar to S. cerevisiae Fsh1p and Fsh2p and the human candidate tumor suppressor OVCA2	viable	KOG2551	1.58621	0.81337	0.35419
FUI1	YBL042C	S000000138	High affinity uridine permease, localizes to the plasma membrane; also mediates low but significant transport of the cytotoxic nucleoside analog 5-fluorouridine; not involved in uracil transport	viable	KOG2466	3.07143	0.62887	0.64117
FUM1	YPL262W	S000006183	Fumarase, converts fumaric acid to L-malic acid in the TCA cycle; cytosolic and mitochondrial distribution determined by the N-terminal targeting sequence, protein conformation, and status of glyoxylate shunt; phosphorylated in mitochondria	viable	KOG1317	1.17021	0.94339	0.12791
FUN12	YAL035W	S000000033	GTPase, required for general translation initiation by promoting Met-tRNAiMet binding to ribosomes and ribosomal subunit joining; homolog of bacterial IF2	viable	KOG1144	1.15385	0.9597	0.10657
FUN26	YAL022C	S000000020	Nucleoside transporter with broad nucleoside selectivity; localized to intracellular membranes	viable	KOG1479	3.32653	0.92116	0.49494
FUN30	YAL019W	S000000017	Protein whose overexpression affects chromosome stability, potential Cdc28p substrate; homolog of Snf2p; the authentic, non-tagged protein is detected in highly purified mitochondria in high-throughput studies	viable	KOG0389	1.07692	0.97745	0.0581
FUR4	YBR021W	S000000225	Uracil permease, localized to the plasma membrane; expression is tightly regulated by uracil levels and environmental cues	viable	KOG2466	3.07143	0.62887	0.64117
FUS3	YBL016W	S000000112	Mitogen-activated serine/threonine protein kinase involved in mating; phosphoactivated by Ste7p; substrates include Ste12p, Far1p, Bni1p, Sst2p; inhibits invasive growth during mating by phosphorylating Tec1p, promoting its degradation	viable	KOG0660	7.87037	0.96362	0.65651
FYV10	YIL097W	S000001359	Protein of unknown function, required for survival upon exposure to K1 killer toxin; involved in proteasome-dependent catabolite inactivation of FBPase; contains CTLH domain; plays role in anti-apoptosis	viable	KOG0396	1.02	0.97437	0.03523
FYV7	YLR068W	S000004058	Essential protein required for maturation of 18S rRNA; required for survival upon exposure to K1 killer toxin	viable	KOG4851	1	0.48559	0.51441
FZF1	YGL254W	S000003223	Transcription factor involved in sulfite metabolism, sole identified regulatory target is SSU1, overexpression suppresses sulfite-sensitivity of many unrelated mutants due to hyperactivation of SSU1, contains five zinc fingers	viable	KOG1721	259.566	0.8841	0.94512
FZO1	YBR179C	S000000383	Mitofusin, mitochondrial integral membrane protein involved in mitochondrial fusion and mitochondrial genome maintenance; contains N-terminal GTPase domain; targeted for destruction by cytosolic components of the ubiquitin-proteasome system	viable	KOG0448	1.68085	0.94255	0.27299
GAC1	YOR178C	S000005704	Regulatory subunit for Glc7p type-1 protein phosphatase (PP1), tethers Glc7p to Gsy2p glycogen synthase, binds Hsf1p heat shock transcription factor, required for induction of some HSF-regulated genes under heat shock	viable	KOG3986	3.73333	0.9075	0.53032
GAD1	YMR250W	S000004862	Glutamate decarboxylase, converts glutamate into gamma-aminobutyric acid (GABA) during glutamate catabolism; involved in response to oxidative stress	viable	KOG1383	1.63265	0.91058	0.28736
GAL1	YBR020W	S000000224	Galactokinase, phosphorylates alpha-D-galactose to alpha-D-galactose-1-phosphate in the first step of galactose catabolism; expression regulated by Gal4p	viable	KOG0631	1.77083	0.94509	0.28979
GAL10	YBR019C	S000000223	UDP-glucose-4-epimerase, catalyzes the interconversion of UDP-galactose and UDP-D-glucose in galactose metabolism; also catalyzes the conversion of alpha-D-glucose or alpha-D-galactose to their beta-anomers	viable	KOG1604	1.59459	0.86101	0.31816
GAL2	YLR081W	S000004071	Galactose permease, required for utilization of galactose; also able to transport glucose	viable	KOG0254	18.8	0.80835	0.81357
GAL3	YDR009W	S000002416	Transcriptional regulator involved in activation of the GAL genes in response to galactose; forms a complex with Gal80p to relieve Gal80p inhibition of Gal4p; binds galactose and ATP but does not have galactokinase activity	viable	KOG0631	1.77083	0.94509	0.28979
GAL7	YBR018C	S000000222	Galactose-1-phosphate uridyl transferase, synthesizes glucose-1-phosphate and UDP-galactose from UDP-D-glucose and alpha-D-galactose-1-phosphate in the second step of galactose catabolism	viable	KOG2958	1.09091	0.86541	0.17143
GAL80	YML051W	S000004515	Transcriptional regulator involved in the repression of GAL genes in the absence of galactose; inhibits transcriptional activation by Gal4p; inhibition relieved by Gal3p or Gal1p binding	viable	KOG2741	1.81818	0.87197	0.35333
GAL83	YER027C	S000000829	One of three possible beta-subunits of the Snf1 kinase complex, allows nuclear localization of the Snf1 kinase complex in the presence of a nonfermentable carbon source; contains glycogen-binding domain	viable	KOG1616	2.15094	0.95542	0.34855
GAP1	YKR039W	S000001747	General amino acid permease; localization to the plasma membrane is regulated by nitrogen source	viable	KOG1286	8.86	0.93745	0.68506
GAT1	YFL021W	S000001873	Transcriptional activator of genes involved in nitrogen catabolite repression; contains a GATA-1-type zinc finger DNA-binding motif; activity and localization regulated by nitrogen limitation and Ure2p	viable	KOG1601	7.54	0.88323	0.67835
GAT2	YMR136W	S000004744	Protein containing GATA family zinc finger motifs; similar to Gln3p and Dal80p; expression repressed by leucine	viable	KOG1601	7.54	0.88323	0.67835
GAT3	YLR013W	S000004003	Protein containing GATA family zinc finger motifs	viable	KOG1601	7.54	0.88323	0.67835
GAT4	YIR013C	S000001452	Protein containing GATA family zinc finger motifs	viable	KOG1601	7.54	0.88323	0.67835
GBP2	YCL011C	S000000517	Poly(A+) RNA-binding protein, involved in the export of mRNAs from the nucleus to the cytoplasm; similar to Hrb1p and Npl3p; also binds single-stranded telomeric repeat sequence in vitro	viable	KOG0118	24.8889	0.9418	0.81122
GCN1	YGL195W	S000003163	Positive regulator of the Gcn2p kinase activity, forms a complex with Gcn20p; proposed to stimulate Gcn2p activation by an uncharged tRNA	viable	KOG1242	1.72727	0.96283	0.2674
GCN2	YDR283C	S000002691	Protein kinase, phosphorylates the alpha-subunit of translation initiation factor eIF2 (Sui2p) in response to starvation; activated by uncharged tRNAs and the Gcn1p-Gcn20p complex; contributes to DNA damage checkpoint control	viable	KOG1035	1.86792	0.96387	0.29476
GCN20	YFR009W	S000001905	Positive regulator of the Gcn2p kinase activity, forms a complex with Gcn1p; proposed to stimulate Gcn2p activation by an uncharged tRNA	viable	KOG0062	1.63462	0.94248	0.26284
GCN3	YKR026C	S000001734	Alpha subunit of the translation initiation factor eIF2B, the guanine-nucleotide exchange factor for eIF2; activity subsequently regulated by phosphorylated eIF2; first identified as a positive regulator of GCN4 expression	viable	KOG1466	1.15094	0.97405	0.09206
GCN4	YEL009C	S000000735	Basic leucine zipper (bZIP) transcriptional activator of amino acid biosynthetic genes in response to amino acid starvation; expression is tightly regulated at both the transcriptional and translational levels	viable	KOG0837	2.28571	0.82008	0.45757
GCS1	YDL226C	S000002385	ADP-ribosylation factor GTPase activating protein (ARF GAP), involved in ER-Golgi transport; shares functional similarity with Glo3p	viable	KOG0704	1.04444	0.94605	0.0743
GCV1	YDR019C	S000002426	T subunit of the mitochondrial glycine decarboxylase complex, required for the catabolism of glycine to 5,10-methylene-THF; expression is regulated by levels of levels of 5,10-methylene-THF in the cytoplasm	viable	KOG2770	1.06383	0.95546	0.07365
GCV2	YMR189W	S000004801	P subunit of the mitochondrial glycine decarboxylase complex, required for the catabolism of glycine to 5,10-methylene-THF; expression is regulated by levels of 5,10-methylene-THF in the cytoplasm	viable	KOG2040	1.06122	0.96604	0.06224
GCV3	YAL044C	S000000042	H subunit of the mitochondrial glycine decarboxylase complex, required for the catabolism of glycine to 5,10-methylene-THF; also required for all protein lipoylation; expression is regulated by levels of 5,10-methylene-THF	viable	KOG3373	1.64	0.93983	0.26612
[truncated: 2,090 more rows]
