# Supplementary material for: Evolutionary plasticity determination by orthologous groups distribution
Source: Biol Direct. 2011 May 17;6:22. doi: 10.1186/1745-6150-6-22 (PMC3117832; doi:10.1186/1745-6150-6-22)
Supplement: Additional file 4 — Supplementary table S6. Table containing Mus musculus genes possessing phenotype annotations involved with "early lethality" or "no abnormal phenotype" when knocked-out. [file 1745-6150-6-22-S4.XLSX]

## Sheet: KOG
protein	OG	Abundance	Diversity	Conservability	Plasticity				Plasticity	Abundance	Diversity	N
10090.ENSMUSP00000098410	KOG0001	5.36364	0.90169	0.38934	0.61066			todos	0.519947	20.8535	0.885373	14919
10090.ENSMUSP00000098246	KOG0001	5.36364	0.90169	0.38934	0.61066			before implantation	0.377956	6.92137	0.910178	103
10090.ENSMUSP00000088927	KOG0001	5.36364	0.90169	0.38934	0.61066			implant and placen	0.422643	11.0485	0.900497	288
10090.ENSMUSP00000042835	KOG0001	5.36364	0.90169	0.38934	0.61066			organogenesis	0.533922	15.8804	0.888036	526
10090.ENSMUSP00000040057	KOG0001	5.36364	0.90169	0.38934	0.61066			development	0.571658	27.6382	0.879172	188
10090.ENSMUSP00000035808	KOG0001	5.36364	0.90169	0.38934	0.61066			perinatal	0.596467	21.9138	0.87594	282
10090.ENSMUSP00000031542	KOG0001	5.36364	0.90169	0.38934	0.61066			postnatal	0.594167	20.9144	0.875192	673
10090.ENSMUSP00000019649	KOG0001	5.36364	0.90169	0.38934	0.61066			normal	0.622572	24.4349	0.876503	244
10090.ENSMUSP00000015434	KOG0001	5.36364	0.90169	0.38934	0.61066
10090.ENSMUSP00000041794	KOG0002	1.68421	0.84009	0.64733	0.35267			devio da população	0.256482	53.9488	0.0624468
10090.ENSMUSP00000037266	KOG0002	1.68421	0.84009	0.64733	0.35267			erro before implant	0.0252719	5.31574	0.00615307
10090.ENSMUSP00000086852	KOG0003	1.34091	0.90492	0.78147	0.21853			erro implant and plac	0.0151134	3.17897	0.00367971
10090.ENSMUSP00000083668	KOG0003	1.34091	0.90492	0.78147	0.21853			erro organogenesis	0.0111832	2.35228	0.00272281
10090.ENSMUSP00000080608	KOG0003	1.34091	0.90492	0.78147	0.21853			erro development	0.0187059	3.93462	0.0045544
10090.ENSMUSP00000080543	KOG0003	1.34091	0.90492	0.78147	0.21853			erro perinatal	0.0152733	3.21261	0.00371865
10090.ENSMUSP00000074001	KOG0003	1.34091	0.90492	0.78147	0.21853			erro postnatal	0.00988666	2.07957	0.00240715
10090.ENSMUSP00000073321	KOG0003	1.34091	0.90492	0.78147	0.21853			erro normal	0.0164196	3.45372	0.00399775
10090.ENSMUSP00000071856	KOG0003	1.34091	0.90492	0.78147	0.21853
10090.ENSMUSP00000098542	KOG0004	1.80769	0.90329	0.67184	0.32816			Zcalc before implant	5.61854	2.62092	-4.0313
10090.ENSMUSP00000080830	KOG0004	1.80769	0.90329	0.67184	0.32816			Zcalc implant and placent	6.43827	3.08434	-4.11003
10090.ENSMUSP00000077824	KOG0004	1.80769	0.90329	0.67184	0.32816			Zcalc organogenesis	-1.24965	2.11416	-0.977973
10090.ENSMUSP00000076599	KOG0004	1.80769	0.90329	0.67184	0.32816			Zcalc development	-2.76442	-1.72437	1.36157
10090.ENSMUSP00000020751	KOG0004	1.80769	0.90329	0.67184	0.32816			Zcalc perinatal	-5.01002	-0.330029	2.53683
10090.ENSMUSP00000010520	KOG0005	1.12821	0.90204	0.84924	0.15076			Zcalc postnatal	-7.50711	-0.0292737	4.22966
10090.ENSMUSP00000063644	KOG0006	1.23333	0.81875	0.73724	0.26276			Zcalcnormal	-6.25012	-1.03697	2.21868
10090.ENSMUSP00000078008	KOG0007	1.42308	0.92433	0.77484	0.22516
10090.ENSMUSP00000002198	KOG0007	1.42308	0.92433	0.77484	0.22516
10090.ENSMUSP00000033676	KOG0008	1.18	0.96254	0.88609	0.11391
10090.ENSMUSP00000042835	KOG0009	1.44	0.94259	0.78549	0.21451
10090.ENSMUSP00000070341	KOG0010	3	0.93985	0.54262	0.45738
10090.ENSMUSP00000062054	KOG0010	3	0.93985	0.54262	0.45738
10090.ENSMUSP00000056888	KOG0010	3	0.93985	0.54262	0.45738
10090.ENSMUSP00000056365	KOG0010	3	0.93985	0.54262	0.45738
10090.ENSMUSP00000055229	KOG0010	3	0.93985	0.54262	0.45738
10090.ENSMUSP00000050191	KOG0010	3	0.93985	0.54262	0.45738
10090.ENSMUSP00000008748	KOG0010	3	0.93985	0.54262	0.45738
10090.ENSMUSP00000030134	KOG0011	1.63462	0.9583	0.74954	0.25046
10090.ENSMUSP00000003911	KOG0011	1.63462	0.9583	0.74954	0.25046
10090.ENSMUSP00000053223	KOG0012	1.86275	0.94923	0.6955	0.3045
10090.ENSMUSP00000044116	KOG0012	1.86275	0.94923	0.6955	0.3045
10090.ENSMUSP00000001561	KOG0012	1.86275	0.94923	0.6955	0.3045
10090.ENSMUSP00000056765	KOG0013	1.91892	0.88399	0.63814	0.36186
10090.ENSMUSP00000026170	KOG0013	1.91892	0.88399	0.63814	0.36186
10090.ENSMUSP00000072317	KOG0014	5.27083	0.66507	0.28969	0.71031
10090.ENSMUSP00000032776	KOG0014	5.27083	0.66507	0.28969	0.71031
10090.ENSMUSP00000005722	KOG0014	5.27083	0.66507	0.28969	0.71031
10090.ENSMUSP00000001455	KOG0014	5.27083	0.66507	0.28969	0.71031
10090.ENSMUSP00000015749	KOG0015	1.27273	0.92337	0.81848	0.18152
10090.ENSMUSP00000074707	KOG0016	2.7907	0.90697	0.54292	0.45708
10090.ENSMUSP00000034210	KOG0016	2.7907	0.90697	0.54292	0.45708
10090.ENSMUSP00000021854	KOG0016	2.7907	0.90697	0.54292	0.45708
10090.ENSMUSP00000021853	KOG0016	2.7907	0.90697	0.54292	0.45708
10090.ENSMUSP00000098846	KOG0017	10.6364	0.77773	0.23847	0.76153
10090.ENSMUSP00000098440	KOG0017	10.6364	0.77773	0.23847	0.76153
10090.ENSMUSP00000097966	KOG0017	10.6364	0.77773	0.23847	0.76153
10090.ENSMUSP00000097137	KOG0017	10.6364	0.77773	0.23847	0.76153
10090.ENSMUSP00000096896	KOG0017	10.6364	0.77773	0.23847	0.76153
10090.ENSMUSP00000096221	KOG0017	10.6364	0.77773	0.23847	0.76153
10090.ENSMUSP00000095903	KOG0017	10.6364	0.77773	0.23847	0.76153
10090.ENSMUSP00000089752	KOG0017	10.6364	0.77773	0.23847	0.76153
10090.ENSMUSP00000074752	KOG0017	10.6364	0.77773	0.23847	0.76153
10090.ENSMUSP00000062205	KOG0017	10.6364	0.77773	0.23847	0.76153
10090.ENSMUSP00000027571	KOG0017	10.6364	0.77773	0.23847	0.76153
10090.ENSMUSP00000044645	KOG0018	1.58182	0.97871	0.77817	0.22183
10090.ENSMUSP00000023068	KOG0018	1.58182	0.97871	0.77817	0.22183
10090.ENSMUSP00000092626	KOG0019	3.90741	0.93334	0.47217	0.52783
10090.ENSMUSP00000091921	KOG0019	3.90741	0.93334	0.47217	0.52783
10090.ENSMUSP00000085380	KOG0019	3.90741	0.93334	0.47217	0.52783
10090.ENSMUSP00000052746	KOG0019	3.90741	0.93334	0.47217	0.52783
10090.ENSMUSP00000024739	KOG0019	3.90741	0.93334	0.47217	0.52783
10090.ENSMUSP00000021698	KOG0019	3.90741	0.93334	0.47217	0.52783
10090.ENSMUSP00000006137	KOG0019	3.90741	0.93334	0.47217	0.52783
10090.ENSMUSP00000020238	KOG0020	1.175	0.9037	0.83369	0.16631
10090.ENSMUSP00000078630	KOG0021	1.09434	0.98118	0.93793	0.06207
10090.ENSMUSP00000087633	KOG0022	3.47917	0.91784	0.49207	0.50793
10090.ENSMUSP00000087628	KOG0022	3.47917	0.91784	0.49207	0.50793
10090.ENSMUSP00000013458	KOG0022	3.47917	0.91784	0.49207	0.50793
10090.ENSMUSP00000013455	KOG0022	3.47917	0.91784	0.49207	0.50793
10090.ENSMUSP00000012917	KOG0022	3.47917	0.91784	0.49207	0.50793
10090.ENSMUSP00000005964	KOG0022	3.47917	0.91784	0.49207	0.50793
10090.ENSMUSP00000004232	KOG0022	3.47917	0.91784	0.49207	0.50793
10090.ENSMUSP00000028657	KOG0024	2.8	0.83216	0.49731	0.50269
10090.ENSMUSP00000030742	KOG0025	1.17021	0.94968	0.8779	0.1221
10090.ENSMUSP00000099384	KOG0027	17.9455	0.92373	0.21806	0.78194
10090.ENSMUSP00000098490	KOG0027	17.9455	0.92373	0.21806	0.78194
10090.ENSMUSP00000098426	KOG0027	17.9455	0.92373	0.21806	0.78194
10090.ENSMUSP00000095572	KOG0027	17.9455	0.92373	0.21806	0.78194
10090.ENSMUSP00000083193	KOG0027	17.9455	0.92373	0.21806	0.78194
10090.ENSMUSP00000076880	KOG0027	17.9455	0.92373	0.21806	0.78194
10090.ENSMUSP00000074358	KOG0027	17.9455	0.92373	0.21806	0.78194
10090.ENSMUSP00000060397	KOG0027	17.9455	0.92373	0.21806	0.78194
10090.ENSMUSP00000060205	KOG0027	17.9455	0.92373	0.21806	0.78194
10090.ENSMUSP00000053080	KOG0027	17.9455	0.92373	0.21806	0.78194
10090.ENSMUSP00000048857	KOG0027	17.9455	0.92373	0.21806	0.78194
10090.ENSMUSP00000044808	KOG0027	17.9455	0.92373	0.21806	0.78194
10090.ENSMUSP00000041636	KOG0027	17.9455	0.92373	0.21806	0.78194
10090.ENSMUSP00000034777	KOG0027	17.9455	0.92373	0.21806	0.78194
10090.ENSMUSP00000031622	KOG0027	17.9455	0.92373	0.21806	0.78194
10090.ENSMUSP00000031519	KOG0027	17.9455	0.92373	0.21806	0.78194
10090.ENSMUSP00000029876	KOG0027	17.9455	0.92373	0.21806	0.78194
10090.ENSMUSP00000027775	KOG0027	17.9455	0.92373	0.21806	0.78194
10090.ENSMUSP00000025785	KOG0027	17.9455	0.92373	0.21806	0.78194
10090.ENSMUSP00000025761	KOG0027	17.9455	0.92373	0.21806	0.78194
10090.ENSMUSP00000025257	KOG0027	17.9455	0.92373	0.21806	0.78194
10090.ENSMUSP00000022468	KOG0027	17.9455	0.92373	0.21806	0.78194
10090.ENSMUSP00000021770	KOG0027	17.9455	0.92373	0.21806	0.78194
10090.ENSMUSP00000021323	KOG0027	17.9455	0.92373	0.21806	0.78194
10090.ENSMUSP00000021029	KOG0027	17.9455	0.92373	0.21806	0.78194
10090.ENSMUSP00000019514	KOG0027	17.9455	0.92373	0.21806	0.78194
10090.ENSMUSP00000017836	KOG0027	17.9455	0.92373	0.21806	0.78194
10090.ENSMUSP00000016589	KOG0027	17.9455	0.92373	0.21806	0.78194
10090.ENSMUSP00000009219	KOG0027	17.9455	0.92373	0.21806	0.78194
10090.ENSMUSP00000005860	KOG0027	17.9455	0.92373	0.21806	0.78194
10090.ENSMUSP00000005791	KOG0027	17.9455	0.92373	0.21806	0.78194
10090.ENSMUSP00000003754	KOG0027	17.9455	0.92373	0.21806	0.78194
10090.ENSMUSP00000001920	KOG0027	17.9455	0.92373	0.21806	0.78194
10090.ENSMUSP00000001204	KOG0027	17.9455	0.92373	0.21806	0.78194
10090.ENSMUSP00000100020	KOG0028	2.53704	0.95851	0.60177	0.39823
10090.ENSMUSP00000057392	KOG0028	2.53704	0.95851	0.60177	0.39823
10090.ENSMUSP00000033713	KOG0028	2.53704	0.95851	0.60177	0.39823
10090.ENSMUSP00000022009	KOG0028	2.53704	0.95851	0.60177	0.39823
10090.ENSMUSP00000062834	KOG0029	4.06	0.93927	0.46615	0.53385
10090.ENSMUSP00000040550	KOG0029	4.06	0.93927	0.46615	0.53385
10090.ENSMUSP00000038373	KOG0029	4.06	0.93927	0.46615	0.53385
10090.ENSMUSP00000035457	KOG0029	4.06	0.93927	0.46615	0.53385
10090.ENSMUSP00000033015	KOG0029	4.06	0.93927	0.46615	0.53385
10090.ENSMUSP00000026013	KOG0029	4.06	0.93927	0.46615	0.53385
10090.ENSMUSP00000096121	KOG0030	4.62857	0.86805	0.40348	0.59652
10090.ENSMUSP00000078715	KOG0030	4.62857	0.86805	0.40348	0.59652
10090.ENSMUSP00000078168	KOG0030	4.62857	0.86805	0.40348	0.59652
10090.ENSMUSP00000074216	KOG0030	4.62857	0.86805	0.40348	0.59652
10090.ENSMUSP00000061639	KOG0030	4.62857	0.86805	0.40348	0.59652
10090.ENSMUSP00000027151	KOG0030	4.62857	0.86805	0.40348	0.59652
10090.ENSMUSP00000026428	KOG0030	4.62857	0.86805	0.40348	0.59652
10090.ENSMUSP00000018800	KOG0030	4.62857	0.86805	0.40348	0.59652
10090.ENSMUSP00000099985	KOG0031	5.12195	0.88351	0.39039	0.60961
10090.ENSMUSP00000085913	KOG0031	5.12195	0.88351	0.39039	0.60961
10090.ENSMUSP00000042364	KOG0031	5.12195	0.88351	0.39039	0.60961
10090.ENSMUSP00000032910	KOG0031	5.12195	0.88351	0.39039	0.60961
10090.ENSMUSP00000024846	KOG0031	5.12195	0.88351	0.39039	0.60961
10090.ENSMUSP00000014080	KOG0031	5.12195	0.88351	0.39039	0.60961
10090.ENSMUSP00000005611	KOG0031	5.12195	0.88351	0.39039	0.60961
10090.ENSMUSP00000096581	KOG0032	17.8545	0.95086	0.22503	0.77497
10090.ENSMUSP00000089815	KOG0032	17.8545	0.95086	0.22503	0.77497
10090.ENSMUSP00000087897	KOG0032	17.8545	0.95086	0.22503	0.77497
10090.ENSMUSP00000087714	KOG0032	17.8545	0.95086	0.22503	0.77497
10090.ENSMUSP00000084361	KOG0032	17.8545	0.95086	0.22503	0.77497
10090.ENSMUSP00000074459	KOG0032	17.8545	0.95086	0.22503	0.77497
10090.ENSMUSP00000061700	KOG0032	17.8545	0.95086	0.22503	0.77497
10090.ENSMUSP00000060149	KOG0032	17.8545	0.95086	0.22503	0.77497
10090.ENSMUSP00000050034	KOG0032	17.8545	0.95086	0.22503	0.77497
10090.ENSMUSP00000046539	KOG0032	17.8545	0.95086	0.22503	0.77497
10090.ENSMUSP00000040825	KOG0032	17.8545	0.95086	0.22503	0.77497
10090.ENSMUSP00000040430	KOG0032	17.8545	0.95086	0.22503	0.77497
10090.ENSMUSP00000038264	KOG0032	17.8545	0.95086	0.22503	0.77497
10090.ENSMUSP00000037402	KOG0032	17.8545	0.95086	0.22503	0.77497
10090.ENSMUSP00000037028	KOG0032	17.8545	0.95086	0.22503	0.77497
10090.ENSMUSP00000035962	KOG0032	17.8545	0.95086	0.22503	0.77497
10090.ENSMUSP00000035663	KOG0032	17.8545	0.95086	0.22503	0.77497
10090.ENSMUSP00000035081	KOG0032	17.8545	0.95086	0.22503	0.77497
10090.ENSMUSP00000034944	KOG0032	17.8545	0.95086	0.22503	0.77497
10090.ENSMUSP00000034133	KOG0032	17.8545	0.95086	0.22503	0.77497
10090.ENSMUSP00000032409	KOG0032	17.8545	0.95086	0.22503	0.77497
10090.ENSMUSP00000028970	KOG0032	17.8545	0.95086	0.22503	0.77497
10090.ENSMUSP00000027979	KOG0032	17.8545	0.95086	0.22503	0.77497
10090.ENSMUSP00000027263	KOG0032	17.8545	0.95086	0.22503	0.77497
10090.ENSMUSP00000016323	KOG0032	17.8545	0.95086	0.22503	0.77497
10090.ENSMUSP00000002087	KOG0032	17.8545	0.95086	0.22503	0.77497
10090.ENSMUSP00000099952	KOG0033	4.77143	0.84519	0.38693	0.61307
10090.ENSMUSP00000071720	KOG0033	4.77143	0.84519	0.38693	0.61307
10090.ENSMUSP00000066996	KOG0033	4.77143	0.84519	0.38693	0.61307
10090.ENSMUSP00000033321	KOG0033	4.77143	0.84519	0.38693	0.61307
10090.ENSMUSP00000019133	KOG0033	4.77143	0.84519	0.38693	0.61307
10090.ENSMUSP00000070901	KOG0034	3.92727	0.93821	0.47343	0.52657
10090.ENSMUSP00000066222	KOG0034	3.92727	0.93821	0.47343	0.52657
10090.ENSMUSP00000064132	KOG0034	3.92727	0.93821	0.47343	0.52657
10090.ENSMUSP00000033152	KOG0034	3.92727	0.93821	0.47343	0.52657
10090.ENSMUSP00000031304	KOG0034	3.92727	0.93821	0.47343	0.52657
10090.ENSMUSP00000029991	KOG0034	3.92727	0.93821	0.47343	0.52657
10090.ENSMUSP00000014221	KOG0034	3.92727	0.93821	0.47343	0.52657
10090.ENSMUSP00000067708	KOG0035	4.51111	0.90413	0.42569	0.57431
10090.ENSMUSP00000066068	KOG0035	4.51111	0.90413	0.42569	0.57431
10090.ENSMUSP00000037656	KOG0035	4.51111	0.90413	0.42569	0.57431
10090.ENSMUSP00000037489	KOG0035	4.51111	0.90413	0.42569	0.57431
10090.ENSMUSP00000021554	KOG0035	4.51111	0.90413	0.42569	0.57431
10090.ENSMUSP00000006626	KOG0035	4.51111	0.90413	0.42569	0.57431
10090.ENSMUSP00000058877	KOG0036	2.69231	0.93635	0.57066	0.42934
10090.ENSMUSP00000040198	KOG0036	2.69231	0.93635	0.57066	0.42934
10090.ENSMUSP00000029478	KOG0036	2.69231	0.93635	0.57066	0.42934
10090.ENSMUSP00000029477	KOG0036	2.69231	0.93635	0.57066	0.42934
10090.ENSMUSP00000028160	KOG0036	2.69231	0.93635	0.57066	0.42934
10090.ENSMUSP00000092832	KOG0037	3.46	0.92246	0.49592	0.50408
10090.ENSMUSP00000030563	KOG0037	3.46	0.92246	0.49592	0.50408
10090.ENSMUSP00000028257	KOG0037	3.46	0.92246	0.49592	0.50408
10090.ENSMUSP00000022060	KOG0037	3.46	0.92246	0.49592	0.50408
10090.ENSMUSP00000003245	KOG0037	3.46	0.92246	0.49592	0.50408
10090.ENSMUSP00000001845	KOG0037	3.46	0.92246	0.49592	0.50408
10090.ENSMUSP00000096231	KOG0038	1.75862	0.82169	0.61962	0.38038
10090.ENSMUSP00000038527	KOG0038	1.75862	0.82169	0.61962	0.38038
10090.ENSMUSP00000097060	KOG0039	6.5098	0.94355	0.36981	0.63019
10090.ENSMUSP00000087297	KOG0039	6.5098	0.94355	0.36981	0.63019
10090.ENSMUSP00000070039	KOG0039	6.5098	0.94355	0.36981	0.63019
10090.ENSMUSP00000033610	KOG0039	6.5098	0.94355	0.36981	0.63019
10090.ENSMUSP00000024565	KOG0039	6.5098	0.94355	0.36981	0.63019
10090.ENSMUSP00000015484	KOG0039	6.5098	0.94355	0.36981	0.63019
10090.ENSMUSP00000092697	KOG0040	1.91176	0.86867	0.62826	0.37174
10090.ENSMUSP00000081324	KOG0040	1.91176	0.86867	0.62826	0.37174
10090.ENSMUSP00000027817	KOG0040	1.91176	0.86867	0.62826	0.37174
10090.ENSMUSP00000064799	KOG0041	1.74194	0.82801	0.62736	0.37264
10090.ENSMUSP00000044502	KOG0041	1.74194	0.82801	0.62736	0.37264
10090.ENSMUSP00000028167	KOG0042	1.28302	0.96896	0.85544	0.14456
10090.ENSMUSP00000042343	KOG0043	2.02703	0.89516	0.62874	0.37126
10090.ENSMUSP00000026014	KOG0043	2.02703	0.89516	0.62874	0.37126
10090.ENSMUSP00000099115	KOG0044	11.1458	0.88397	0.26478	0.73522
10090.ENSMUSP00000099114	KOG0044	11.1458	0.88397	0.26478	0.73522
10090.ENSMUSP00000099111	KOG0044	11.1458	0.88397	0.26478	0.73522
10090.ENSMUSP00000099110	KOG0044	11.1458	0.88397	0.26478	0.73522
10090.ENSMUSP00000099109	KOG0044	11.1458	0.88397	0.26478	0.73522
10090.ENSMUSP00000099108	KOG0044	11.1458	0.88397	0.26478	0.73522
10090.ENSMUSP00000099107	KOG0044	11.1458	0.88397	0.26478	0.73522
10090.ENSMUSP00000099102	KOG0044	11.1458	0.88397	0.26478	0.73522
10090.ENSMUSP00000099085	KOG0044	11.1458	0.88397	0.26478	0.73522
10090.ENSMUSP00000099084	KOG0044	11.1458	0.88397	0.26478	0.73522
10090.ENSMUSP00000099082	KOG0044	11.1458	0.88397	0.26478	0.73522
10090.ENSMUSP00000099078	KOG0044	11.1458	0.88397	0.26478	0.73522
10090.ENSMUSP00000093486	KOG0044	11.1458	0.88397	0.26478	0.73522
10090.ENSMUSP00000093483	KOG0044	11.1458	0.88397	0.26478	0.73522
10090.ENSMUSP00000087744	KOG0044	11.1458	0.88397	0.26478	0.73522
10090.ENSMUSP00000087611	KOG0044	11.1458	0.88397	0.26478	0.73522
10090.ENSMUSP00000084656	KOG0044	11.1458	0.88397	0.26478	0.73522
10090.ENSMUSP00000082813	KOG0044	11.1458	0.88397	0.26478	0.73522
10090.ENSMUSP00000082766	KOG0044	11.1458	0.88397	0.26478	0.73522
10090.ENSMUSP00000082724	KOG0044	11.1458	0.88397	0.26478	0.73522
10090.ENSMUSP00000074536	KOG0044	11.1458	0.88397	0.26478	0.73522
10090.ENSMUSP00000073650	KOG0044	11.1458	0.88397	0.26478	0.73522
10090.ENSMUSP00000073117	KOG0044	11.1458	0.88397	0.26478	0.73522
10090.ENSMUSP00000072145	KOG0044	11.1458	0.88397	0.26478	0.73522
10090.ENSMUSP00000071756	KOG0044	11.1458	0.88397	0.26478	0.73522
10090.ENSMUSP00000069063	KOG0044	11.1458	0.88397	0.26478	0.73522
10090.ENSMUSP00000060027	KOG0044	11.1458	0.88397	0.26478	0.73522
10090.ENSMUSP00000051487	KOG0044	11.1458	0.88397	0.26478	0.73522
10090.ENSMUSP00000030572	KOG0044	11.1458	0.88397	0.26478	0.73522
10090.ENSMUSP00000026247	KOG0044	11.1458	0.88397	0.26478	0.73522
10090.ENSMUSP00000021290	KOG0044	11.1458	0.88397	0.26478	0.73522
10090.ENSMUSP00000008451	KOG0044	11.1458	0.88397	0.26478	0.73522
10090.ENSMUSP00000000821	KOG0044	11.1458	0.88397	0.26478	0.73522
10090.ENSMUSP00000000199	KOG0044	11.1458	0.88397	0.26478	0.73522
10090.ENSMUSP00000093545	KOG0045	9.59615	0.91136	0.2942	0.7058
10090.ENSMUSP00000092832	KOG0045	9.59615	0.91136	0.2942	0.7058
10090.ENSMUSP00000090717	KOG0045	9.59615	0.91136	0.2942	0.7058
10090.ENSMUSP00000084573	KOG0045	9.59615	0.91136	0.2942	0.7058
10090.ENSMUSP00000075899	KOG0045	9.59615	0.91136	0.2942	0.7058
10090.ENSMUSP00000069055	KOG0045	9.59615	0.91136	0.2942	0.7058
10090.ENSMUSP00000068895	KOG0045	9.59615	0.91136	0.2942	0.7058
10090.ENSMUSP00000048183	KOG0045	9.59615	0.91136	0.2942	0.7058
10090.ENSMUSP00000047164	KOG0045	9.59615	0.91136	0.2942	0.7058
10090.ENSMUSP00000039528	KOG0045	9.59615	0.91136	0.2942	0.7058
10090.ENSMUSP00000027488	KOG0045	9.59615	0.91136	0.2942	0.7058
10090.ENSMUSP00000025891	KOG0045	9.59615	0.91136	0.2942	0.7058
10090.ENSMUSP00000022451	KOG0045	9.59615	0.91136	0.2942	0.7058
10090.ENSMUSP00000091317	KOG0046	2.42857	0.93788	0.60183	0.39817
10090.ENSMUSP00000033547	KOG0046	2.42857	0.93788	0.60183	0.39817
10090.ENSMUSP00000022575	KOG0046	2.42857	0.93788	0.60183	0.39817
10090.ENSMUSP00000028610	KOG0047	1.64583	0.92201	0.71869	0.28131
10090.ENSMUSP00000086034	KOG0048	5.44681	0.60919	0.26102	0.73898
10090.ENSMUSP00000020156	KOG0048	5.44681	0.60919	0.26102	0.73898
10090.ENSMUSP00000018005	KOG0048	5.44681	0.60919	0.26102	0.73898
10090.ENSMUSP00000041767	KOG0049	1.03571	0.82835	0.81394	0.18606
10090.ENSMUSP00000096825	KOG0050	1.21154	0.93701	0.85129	0.14871
10090.ENSMUSP00000096823	KOG0050	1.21154	0.93701	0.85129	0.14871
10090.ENSMUSP00000096822	KOG0050	1.21154	0.93701	0.85129	0.14871
10090.ENSMUSP00000096821	KOG0050	1.21154	0.93701	0.85129	0.14871
10090.ENSMUSP00000096820	KOG0050	1.21154	0.93701	0.85129	0.14871
10090.ENSMUSP00000096818	KOG0050	1.21154	0.93701	0.85129	0.14871
10090.ENSMUSP00000096817	KOG0050	1.21154	0.93701	0.85129	0.14871
10090.ENSMUSP00000096816	KOG0050	1.21154	0.93701	0.85129	0.14871
10090.ENSMUSP00000024727	KOG0050	1.21154	0.93701	0.85129	0.14871
10090.ENSMUSP00000079860	KOG0051	1.72093	0.91739	0.69931	0.30069
10090.ENSMUSP00000079088	KOG0051	1.72093	0.91739	0.69931	0.30069
10090.ENSMUSP00000071815	KOG0051	1.72093	0.91739	0.69931	0.30069
10090.ENSMUSP00000097709	KOG0052	3.74074	0.89195	0.46117	0.53883
10090.ENSMUSP00000086814	KOG0052	3.74074	0.89195	0.46117	0.53883
10090.ENSMUSP00000054556	KOG0052	3.74074	0.89195	0.46117	0.53883
10090.ENSMUSP00000042457	KOG0052	3.74074	0.89195	0.46117	0.53883
10090.ENSMUSP00000029830	KOG0053	2.36	0.8934	0.58155	0.41845
10090.ENSMUSP00000098390	KOG0054	11.7963	0.96792	0.28182	0.71818
10090.ENSMUSP00000079014	KOG0054	11.7963	0.96792	0.28182	0.71818
10090.ENSMUSP00000078158	KOG0054	11.7963	0.96792	0.28182	0.71818
10090.ENSMUSP00000049228	KOG0054	11.7963	0.96792	0.28182	0.71818
10090.ENSMUSP00000042186	KOG0054	11.7963	0.96792	0.28182	0.71818
10090.ENSMUSP00000038041	KOG0054	11.7963	0.96792	0.28182	0.71818
10090.ENSMUSP00000033123	KOG0054	11.7963	0.96792	0.28182	0.71818
10090.ENSMUSP00000026208	KOG0054	11.7963	0.96792	0.28182	0.71818
10090.ENSMUSP00000023850	KOG0054	11.7963	0.96792	0.28182	0.71818
10090.ENSMUSP00000021231	KOG0054	11.7963	0.96792	0.28182	0.71818
10090.ENSMUSP00000002850	KOG0054	11.7963	0.96792	0.28182	0.71818
10090.ENSMUSP00000099770	KOG0055	5	0.91427	0.40887	0.59113
10090.ENSMUSP00000098544	KOG0055	5	0.91427	0.40887	0.59113
10090.ENSMUSP00000046177	KOG0055	5	0.91427	0.40887	0.59113
10090.ENSMUSP00000041204	KOG0055	5	0.91427	0.40887	0.59113
10090.ENSMUSP00000009058	KOG0055	5	0.91427	0.40887	0.59113
10090.ENSMUSP00000003717	KOG0055	5	0.91427	0.40887	0.59113
10090.ENSMUSP00000027396	KOG0056	1.19444	0.87422	0.79991	0.20009
10090.ENSMUSP00000033695	KOG0057	1.2549	0.94521	0.84377	0.15623
10090.ENSMUSP00000075011	KOG0058	3.86538	0.94574	0.48103	0.51897
10090.ENSMUSP00000072826	KOG0058	3.86538	0.94574	0.48103	0.51897
10090.ENSMUSP00000039264	KOG0058	3.86538	0.94574	0.48103	0.51897
10090.ENSMUSP00000031354	KOG0058	3.86538	0.94574	0.48103	0.51897
10090.ENSMUSP00000025197	KOG0058	3.86538	0.94574	0.48103	0.51897
10090.ENSMUSP00000099983	KOG0059	11.186	0.90347	0.27013	0.72987
10090.ENSMUSP00000084523	KOG0059	11.186	0.90347	0.27013	0.72987
10090.ENSMUSP00000081690	KOG0059	11.186	0.90347	0.27013	0.72987
10090.ENSMUSP00000075621	KOG0059	11.186	0.90347	0.27013	0.72987
10090.ENSMUSP00000061094	KOG0059	11.186	0.90347	0.27013	0.72987
10090.ENSMUSP00000047927	KOG0059	11.186	0.90347	0.27013	0.72987
10090.ENSMUSP00000046218	KOG0059	11.186	0.90347	0.27013	0.72987
10090.ENSMUSP00000045808	KOG0059	11.186	0.90347	0.27013	0.72987
10090.ENSMUSP00000045285	KOG0059	11.186	0.90347	0.27013	0.72987
10090.ENSMUSP00000043090	KOG0059	11.186	0.90347	0.27013	0.72987
10090.ENSMUSP00000040465	KOG0059	11.186	0.90347	0.27013	0.72987
10090.ENSMUSP00000036338	KOG0059	11.186	0.90347	0.27013	0.72987
10090.ENSMUSP00000035458	KOG0059	11.186	0.90347	0.27013	0.72987
10090.ENSMUSP00000030010	KOG0059	11.186	0.90347	0.27013	0.72987
10090.ENSMUSP00000020948	KOG0059	11.186	0.90347	0.27013	0.72987
10090.ENSMUSP00000013995	KOG0059	11.186	0.90347	0.27013	0.72987
10090.ENSMUSP00000029770	KOG0060	2.07692	0.90224	0.62605	0.37395
10090.ENSMUSP00000021666	KOG0060	2.07692	0.90224	0.62605	0.37395
10090.ENSMUSP00000069495	KOG0061	5.92453	0.91866	0.37742	0.62258
10090.ENSMUSP00000035246	KOG0061	5.92453	0.91866	0.37742	0.62258
10090.ENSMUSP00000034648	KOG0061	5.92453	0.91866	0.37742	0.62258
10090.ENSMUSP00000031822	KOG0061	5.92453	0.91866	0.37742	0.62258
10090.ENSMUSP00000031239	KOG0061	5.92453	0.91866	0.37742	0.62258
10090.ENSMUSP00000024829	KOG0061	5.92453	0.91866	0.37742	0.62258
10090.ENSMUSP00000003319	KOG0062	1.63462	0.94248	0.73716	0.26284
10090.ENSMUSP00000079379	KOG0063	1.07547	0.98235	0.94726	0.05274
10090.ENSMUSP00000034105	KOG0063	1.07547	0.98235	0.94726	0.05274
10090.ENSMUSP00000068940	KOG0064	1.6875	0.95244	0.73319	0.26681
10090.ENSMUSP00000002084	KOG0064	1.6875	0.95244	0.73319	0.26681
10090.ENSMUSP00000036881	KOG0066	1.18182	0.84164	0.7742	0.2258
10090.ENSMUSP00000078682	KOG0067	2.05714	0.8513	0.59354	0.40646
10090.ENSMUSP00000033269	KOG0067	2.05714	0.8513	0.59354	0.40646
10090.ENSMUSP00000097000	KOG0068	1.6875	0.91328	0.70304	0.29696
10090.ENSMUSP00000086426	KOG0068	1.6875	0.91328	0.70304	0.29696
10090.ENSMUSP00000076914	KOG0068	1.6875	0.91328	0.70304	0.29696
10090.ENSMUSP00000076892	KOG0068	1.6875	0.91328	0.70304	0.29696
10090.ENSMUSP00000064755	KOG0068	1.6875	0.91328	0.70304	0.29696
10090.ENSMUSP00000047218	KOG0069	2.9375	0.89669	0.52318	0.47682
10090.ENSMUSP00000099014	KOG0070	10.0182	0.92645	0.2927	0.7073
10090.ENSMUSP00000098791	KOG0070	10.0182	0.92645	0.2927	0.7073
10090.ENSMUSP00000097323	KOG0070	10.0182	0.92645	0.2927	0.7073
10090.ENSMUSP00000097238	KOG0070	10.0182	0.92645	0.2927	0.7073
10090.ENSMUSP00000089368	KOG0070	10.0182	0.92645	0.2927	0.7073
10090.ENSMUSP00000079905	KOG0070	10.0182	0.92645	0.2927	0.7073
10090.ENSMUSP00000071188	KOG0070	10.0182	0.92645	0.2927	0.7073
10090.ENSMUSP00000069725	KOG0070	10.0182	0.92645	0.2927	0.7073
10090.ENSMUSP00000057085	KOG0070	10.0182	0.92645	0.2927	0.7073
10090.ENSMUSP00000055447	KOG0070	10.0182	0.92645	0.2927	0.7073
10090.ENSMUSP00000051814	KOG0070	10.0182	0.92645	0.2927	0.7073
10090.ENSMUSP00000050689	KOG0070	10.0182	0.92645	0.2927	0.7073
10090.ENSMUSP00000041756	KOG0070	10.0182	0.92645	0.2927	0.7073
10090.ENSMUSP00000037214	KOG0070	10.0182	0.92645	0.2927	0.7073
10090.ENSMUSP00000035918	KOG0070	10.0182	0.92645	0.2927	0.7073
10090.ENSMUSP00000029354	KOG0070	10.0182	0.92645	0.2927	0.7073
10090.ENSMUSP00000022429	KOG0070	10.0182	0.92645	0.2927	0.7073
10090.ENSMUSP00000022225	KOG0070	10.0182	0.92645	0.2927	0.7073
10090.ENSMUSP00000020717	KOG0070	10.0182	0.92645	0.2927	0.7073
10090.ENSMUSP00000088740	KOG0071	1.60417	0.93452	0.73784	0.26216
10090.ENSMUSP00000055862	KOG0071	1.60417	0.93452	0.73784	0.26216
10090.ENSMUSP00000079246	KOG0072	1.38298	0.94187	0.80091	0.19909
10090.ENSMUSP00000076188	KOG0072	1.38298	0.94187	0.80091	0.19909
10090.ENSMUSP00000064416	KOG0073	1.34615	0.96936	0.83548	0.16452
10090.ENSMUSP00000025893	KOG0073	1.34615	0.96936	0.83548	0.16452
10090.ENSMUSP00000086703	KOG0074	2.25	0.85896	0.57264	0.42736
10090.ENSMUSP00000026009	KOG0074	2.25	0.85896	0.57264	0.42736
10090.ENSMUSP00000032196	KOG0075	1.81395	0.90526	0.67214	0.32786
10090.ENSMUSP00000027684	KOG0075	1.81395	0.90526	0.67214	0.32786
10090.ENSMUSP00000026988	KOG0075	1.81395	0.90526	0.67214	0.32786
10090.ENSMUSP00000086703	KOG0076	1.61702	0.9325	0.73332	0.26668
10090.ENSMUSP00000040442	KOG0076	1.61702	0.9325	0.73332	0.26668
10090.ENSMUSP00000020653	KOG0077	1.71698	0.96429	0.73591	0.26409
10090.ENSMUSP00000020285	KOG0077	1.71698	0.96429	0.73591	0.26409
10090.ENSMUSP00000096232	KOG0078	7.40385	0.91193	0.33514	0.66486
10090.ENSMUSP00000093088	KOG0078	7.40385	0.91193	0.33514	0.66486
10090.ENSMUSP00000085253	KOG0078	7.40385	0.91193	0.33514	0.66486
10090.ENSMUSP00000070588	KOG0078	7.40385	0.91193	0.33514	0.66486
10090.ENSMUSP00000070134	KOG0078	7.40385	0.91193	0.33514	0.66486
10090.ENSMUSP00000062771	KOG0078	7.40385	0.91193	0.33514	0.66486
10090.ENSMUSP00000041857	KOG0078	7.40385	0.91193	0.33514	0.66486
10090.ENSMUSP00000039832	KOG0078	7.40385	0.91193	0.33514	0.66486
10090.ENSMUSP00000031011	KOG0078	7.40385	0.91193	0.33514	0.66486
10090.ENSMUSP00000026826	KOG0078	7.40385	0.91193	0.33514	0.66486
10090.ENSMUSP00000026171	KOG0078	7.40385	0.91193	0.33514	0.66486
10090.ENSMUSP00000021459	KOG0078	7.40385	0.91193	0.33514	0.66486
10090.ENSMUSP00000021001	KOG0078	7.40385	0.91193	0.33514	0.66486
10090.ENSMUSP00000031492	KOG0079	1.86486	0.87831	0.64317	0.35683
10090.ENSMUSP00000016781	KOG0079	1.86486	0.87831	0.64317	0.35683
10090.ENSMUSP00000095285	KOG0080	1.27778	0.87737	0.77617	0.22383
10090.ENSMUSP00000034722	KOG0081	1.9375	0.85408	0.61359	0.38641
10090.ENSMUSP00000025389	KOG0081	1.9375	0.85408	0.61359	0.38641
10090.ENSMUSP00000074259	KOG0082	7.38775	0.92493	0.34029	0.65971
10090.ENSMUSP00000057543	KOG0082	7.38775	0.92493	0.34029	0.65971
10090.ENSMUSP00000036087	KOG0082	7.38775	0.92493	0.34029	0.65971
10090.ENSMUSP00000034198	KOG0082	7.38775	0.92493	0.34029	0.65971
10090.ENSMUSP00000030561	KOG0082	7.38775	0.92493	0.34029	0.65971
10090.ENSMUSP00000020930	KOG0082	7.38775	0.92493	0.34029	0.65971
10090.ENSMUSP00000010205	KOG0082	7.38775	0.92493	0.34029	0.65971
10090.ENSMUSP00000009252	KOG0082	7.38775	0.92493	0.34029	0.65971
10090.ENSMUSP00000000153	KOG0082	7.38775	0.92493	0.34029	0.65971
10090.ENSMUSP00000000001	KOG0082	7.38775	0.92493	0.34029	0.65971
10090.ENSMUSP00000021076	KOG0083	1.75	0.80045	0.60508	0.39492
10090.ENSMUSP00000077716	KOG0084	4.96364	0.91499	0.41069	0.58931
10090.ENSMUSP00000063054	KOG0084	4.96364	0.91499	0.41069	0.58931
10090.ENSMUSP00000058746	KOG0084	4.96364	0.91499	0.41069	0.58931
10090.ENSMUSP00000033430	KOG0084	4.96364	0.91499	0.41069	0.58931
10090.ENSMUSP00000031986	KOG0084	4.96364	0.91499	0.41069	0.58931
10090.ENSMUSP00000025804	KOG0084	4.96364	0.91499	0.41069	0.58931
10090.ENSMUSP00000020358	KOG0084	4.96364	0.91499	0.41069	0.58931
10090.ENSMUSP00000049175	KOG0085	3.85294	0.83649	0.42615	0.57385
10090.ENSMUSP00000043190	KOG0085	3.85294	0.83649	0.42615	0.57385
10090.ENSMUSP00000025602	KOG0085	3.85294	0.83649	0.42615	0.57385
10090.ENSMUSP00000025541	KOG0085	3.85294	0.83649	0.42615	0.57385
10090.ENSMUSP00000090727	KOG0086	1.38095	0.91782	0.78103	0.21897
10090.ENSMUSP00000019622	KOG0086	1.38095	0.91782	0.78103	0.21897
10090.ENSMUSP00000049562	KOG0087	3.69091	0.9178	0.47773	0.52227
10090.ENSMUSP00000042700	KOG0087	3.69091	0.9178	0.47773	0.52227
10090.ENSMUSP00000008745	KOG0087	3.69091	0.9178	0.47773	0.52227
10090.ENSMUSP00000004892	KOG0087	3.69091	0.9178	0.47773	0.52227
10090.ENSMUSP00000020343	KOG0088	1.08571	0.88042	0.84495	0.15505
10090.ENSMUSP00000094067	KOG0089	1.95918	0.9461	0.67593	0.32407
10090.ENSMUSP00000071578	KOG0089	1.95918	0.9461	0.67593	0.32407
10090.ENSMUSP00000005810	KOG0089	1.95918	0.9461	0.67593	0.32407
10090.ENSMUSP00000035157	KOG0090	1.04255	0.95705	0.93732	0.06268
10090.ENSMUSP00000063804	KOG0091	2.47059	0.8464	0.53849	0.46151
10090.ENSMUSP00000047735	KOG0091	2.47059	0.8464	0.53849	0.46151
10090.ENSMUSP00000033545	KOG0091	2.47059	0.8464	0.53849	0.46151
10090.ENSMUSP00000094897	KOG0092	4.90741	0.95194	0.42972	0.57028
10090.ENSMUSP00000070134	KOG0092	4.90741	0.95194	0.42972	0.57028
10090.ENSMUSP00000063372	KOG0092	4.90741	0.95194	0.42972	0.57028
10090.ENSMUSP00000046188	KOG0092	4.90741	0.95194	0.42972	0.57028
10090.ENSMUSP00000033900	KOG0092	4.90741	0.95194	0.42972	0.57028
10090.ENSMUSP00000029024	KOG0092	4.90741	0.95194	0.42972	0.57028
10090.ENSMUSP00000027529	KOG0092	4.90741	0.95194	0.42972	0.57028
10090.ENSMUSP00000019317	KOG0092	4.90741	0.95194	0.42972	0.57028
10090.ENSMUSP00000017975	KOG0092	4.90741	0.95194	0.42972	0.57028
10090.ENSMUSP00000000727	KOG0092	4.90741	0.95194	0.42972	0.57028
10090.ENSMUSP00000034301	KOG0093	3.21622	0.86654	0.48319	0.51681
10090.ENSMUSP00000022210	KOG0093	3.21622	0.86654	0.48319	0.51681
10090.ENSMUSP00000019210	KOG0093	3.21622	0.86654	0.48319	0.51681
10090.ENSMUSP00000003502	KOG0093	3.21622	0.86654	0.48319	0.51681
10090.ENSMUSP00000035155	KOG0094	3.09091	0.95176	0.54136	0.45864
10090.ENSMUSP00000032946	KOG0094	3.09091	0.95176	0.54136	0.45864
10090.ENSMUSP00000020391	KOG0094	3.09091	0.95176	0.54136	0.45864
10090.ENSMUSP00000002128	KOG0094	3.09091	0.95176	0.54136	0.45864
10090.ENSMUSP00000032879	KOG0095	1.03333	0.84577	0.83202	0.16798
10090.ENSMUSP00000096444	KOG0096	1.75	0.90897	0.68712	0.31288
10090.ENSMUSP00000092616	KOG0096	1.75	0.90897	0.68712	0.31288
10090.ENSMUSP00000045137	KOG0096	1.75	0.90897	0.68712	0.31288
10090.ENSMUSP00000031383	KOG0096	1.75	0.90897	0.68712	0.31288
10090.ENSMUSP00000029955	KOG0096	1.75	0.90897	0.68712	0.31288
10090.ENSMUSP00000028238	KOG0097	1.2	0.86681	0.79129	0.20871
10090.ENSMUSP00000057664	KOG0098	2.47826	0.94009	0.59717	0.40283
10090.ENSMUSP00000022765	KOG0098	2.47826	0.94009	0.59717	0.40283
10090.ENSMUSP00000020986	KOG0098	2.47826	0.94009	0.59717	0.40283
10090.ENSMUSP00000079341	KOG0099	2.11765	0.85792	0.58955	0.41045
10090.ENSMUSP00000025402	KOG0099	2.11765	0.85792	0.58955	0.41045
10090.ENSMUSP00000091984	KOG0100	1.90196	0.94956	0.68853	0.31147
10090.ENSMUSP00000059923	KOG0100	1.90196	0.94956	0.68853	0.31147
10090.ENSMUSP00000028222	KOG0100	1.90196	0.94956	0.68853	0.31147
10090.ENSMUSP00000096950	KOG0101	7.59259	0.95941	0.34818	0.65182
10090.ENSMUSP00000084589	KOG0101	7.59259	0.95941	0.34818	0.65182
10090.ENSMUSP00000084586	KOG0101	7.59259	0.95941	0.34818	0.65182
10090.ENSMUSP00000079306	KOG0101	7.59259	0.95941	0.34818	0.65182
10090.ENSMUSP00000073748	KOG0101	7.59259	0.95941	0.34818	0.65182
10090.ENSMUSP00000071889	KOG0101	7.59259	0.95941	0.34818	0.65182
10090.ENSMUSP00000066860	KOG0101	7.59259	0.95941	0.34818	0.65182
10090.ENSMUSP00000048817	KOG0101	7.59259	0.95941	0.34818	0.65182
10090.ENSMUSP00000027961	KOG0101	7.59259	0.95941	0.34818	0.65182
10090.ENSMUSP00000015800	KOG0101	7.59259	0.95941	0.34818	0.65182
10090.ENSMUSP00000007248	KOG0101	7.59259	0.95941	0.34818	0.65182
10090.ENSMUSP00000025217	KOG0102	1.44	0.93778	0.78148	0.21852
10090.ENSMUSP00000076336	KOG0103	2.24074	0.96017	0.64143	0.35857
10090.ENSMUSP00000074392	KOG0103	2.24074	0.96017	0.64143	0.35857
10090.ENSMUSP00000020630	KOG0103	2.24074	0.96017	0.64143	0.35857
10090.ENSMUSP00000068594	KOG0104	1.10417	0.95812	0.9118	0.0882
10090.ENSMUSP00000078792	KOG0105	1.92308	0.89803	0.64758	0.35242
10090.ENSMUSP00000031513	KOG0105	1.92308	0.89803	0.64758	0.35242
10090.ENSMUSP00000092281	KOG0106	2.59184	0.93534	0.58099	0.41901
10090.ENSMUSP00000061474	KOG0106	2.59184	0.93534	0.58099	0.41901
10090.ENSMUSP00000021562	KOG0106	2.59184	0.93534	0.58099	0.41901
10090.ENSMUSP00000017065	KOG0106	2.59184	0.93534	0.58099	0.41901
10090.ENSMUSP00000066393	KOG0107	2.6	0.85878	0.53259	0.46741
10090.ENSMUSP00000056269	KOG0107	2.6	0.85878	0.53259	0.46741
10090.ENSMUSP00000049025	KOG0107	2.6	0.85878	0.53259	0.46741
10090.ENSMUSP00000040235	KOG0107	2.6	0.85878	0.53259	0.46741
10090.ENSMUSP00000093831	KOG0108	1.94231	0.9526	0.68352	0.31648
10090.ENSMUSP00000033609	KOG0108	1.94231	0.9526	0.68352	0.31648
10090.ENSMUSP00000038256	KOG0109	1.94118	0.85189	0.61144	0.38856
10090.ENSMUSP00000006628	KOG0109	1.94118	0.85189	0.61144	0.38856
10090.ENSMUSP00000031590	KOG0110	1.1875	0.94971	0.87151	0.12849
10090.ENSMUSP00000030404	KOG0111	1.075	0.91444	0.88196	0.11804
10090.ENSMUSP00000077925	KOG0112	2.85294	0.85211	0.50449	0.49551
10090.ENSMUSP00000059330	KOG0112	2.85294	0.85211	0.50449	0.49551
10090.ENSMUSP00000054424	KOG0112	2.85294	0.85211	0.50449	0.49551
10090.ENSMUSP00000074160	KOG0113	1.4902	0.96175	0.78784	0.21216
10090.ENSMUSP00000034483	KOG0113	1.4902	0.96175	0.78784	0.21216
10090.ENSMUSP00000031349	KOG0113	1.4902	0.96175	0.78784	0.21216
10090.ENSMUSP00000043662	KOG0114	1.09756	0.91917	0.87737	0.12263
10090.ENSMUSP00000085114	KOG0115	2.9697	0.84897	0.49265	0.50735
10090.ENSMUSP00000033673	KOG0115	2.9697	0.84897	0.49265	0.50735
10090.ENSMUSP00000030623	KOG0115	2.9697	0.84897	0.49265	0.50735
10090.ENSMUSP00000022507	KOG0115	2.9697	0.84897	0.49265	0.50735
10090.ENSMUSP00000079366	KOG0116	1.88	0.93307	0.68051	0.31949
10090.ENSMUSP00000031352	KOG0116	1.88	0.93307	0.68051	0.31949
10090.ENSMUSP00000018727	KOG0116	1.88	0.93307	0.68051	0.31949
10090.ENSMUSP00000092348	KOG0117	5.27778	0.87298	0.38	0.62
10090.ENSMUSP00000081239	KOG0117	5.27778	0.87298	0.38	0.62
10090.ENSMUSP00000075235	KOG0117	5.27778	0.87298	0.38	0.62
10090.ENSMUSP00000063744	KOG0117	5.27778	0.87298	0.38	0.62
10090.ENSMUSP00000054412	KOG0117	5.27778	0.87298	0.38	0.62
10090.ENSMUSP00000045511	KOG0117	5.27778	0.87298	0.38	0.62
10090.ENSMUSP00000098807	KOG0118	24.8889	0.9418	0.18878	0.81122
10090.ENSMUSP00000097624	KOG0118	24.8889	0.9418	0.18878	0.81122
10090.ENSMUSP00000095583	KOG0118	24.8889	0.9418	0.18878	0.81122
10090.ENSMUSP00000094613	KOG0118	24.8889	0.9418	0.18878	0.81122
10090.ENSMUSP00000093629	KOG0118	24.8889	0.9418	0.18878	0.81122
10090.ENSMUSP00000092495	KOG0118	24.8889	0.9418	0.18878	0.81122
10090.ENSMUSP00000089832	KOG0118	24.8889	0.9418	0.18878	0.81122
10090.ENSMUSP00000089357	KOG0118	24.8889	0.9418	0.18878	0.81122
10090.ENSMUSP00000089046	KOG0118	24.8889	0.9418	0.18878	0.81122
10090.ENSMUSP00000088298	KOG0118	24.8889	0.9418	0.18878	0.81122
10090.ENSMUSP00000087453	KOG0118	24.8889	0.9418	0.18878	0.81122
10090.ENSMUSP00000087377	KOG0118	24.8889	0.9418	0.18878	0.81122
10090.ENSMUSP00000087020	KOG0118	24.8889	0.9418	0.18878	0.81122
10090.ENSMUSP00000086046	KOG0118	24.8889	0.9418	0.18878	0.81122
10090.ENSMUSP00000084868	KOG0118	24.8889	0.9418	0.18878	0.81122
10090.ENSMUSP00000084609	KOG0118	24.8889	0.9418	0.18878	0.81122
10090.ENSMUSP00000084114	KOG0118	24.8889	0.9418	0.18878	0.81122
10090.ENSMUSP00000082638	KOG0118	24.8889	0.9418	0.18878	0.81122
10090.ENSMUSP00000081814	KOG0118	24.8889	0.9418	0.18878	0.81122
10090.ENSMUSP00000081461	KOG0118	24.8889	0.9418	0.18878	0.81122
10090.ENSMUSP00000080322	KOG0118	24.8889	0.9418	0.18878	0.81122
10090.ENSMUSP00000077780	KOG0118	24.8889	0.9418	0.18878	0.81122
10090.ENSMUSP00000077705	KOG0118	24.8889	0.9418	0.18878	0.81122
10090.ENSMUSP00000076673	KOG0118	24.8889	0.9418	0.18878	0.81122
10090.ENSMUSP00000076239	KOG0118	24.8889	0.9418	0.18878	0.81122
10090.ENSMUSP00000075441	KOG0118	24.8889	0.9418	0.18878	0.81122
10090.ENSMUSP00000075198	KOG0118	24.8889	0.9418	0.18878	0.81122
10090.ENSMUSP00000073929	KOG0118	24.8889	0.9418	0.18878	0.81122
10090.ENSMUSP00000073020	KOG0118	24.8889	0.9418	0.18878	0.81122
10090.ENSMUSP00000072775	KOG0118	24.8889	0.9418	0.18878	0.81122
10090.ENSMUSP00000072178	KOG0118	24.8889	0.9418	0.18878	0.81122
10090.ENSMUSP00000071797	KOG0118	24.8889	0.9418	0.18878	0.81122
10090.ENSMUSP00000071646	KOG0118	24.8889	0.9418	0.18878	0.81122
10090.ENSMUSP00000067939	KOG0118	24.8889	0.9418	0.18878	0.81122
10090.ENSMUSP00000054675	KOG0118	24.8889	0.9418	0.18878	0.81122
10090.ENSMUSP00000053413	KOG0118	24.8889	0.9418	0.18878	0.81122
10090.ENSMUSP00000052642	KOG0118	24.8889	0.9418	0.18878	0.81122
10090.ENSMUSP00000049830	KOG0118	24.8889	0.9418	0.18878	0.81122
10090.ENSMUSP00000048833	KOG0118	24.8889	0.9418	0.18878	0.81122
10090.ENSMUSP00000048450	KOG0118	24.8889	0.9418	0.18878	0.81122
10090.ENSMUSP00000038964	KOG0118	24.8889	0.9418	0.18878	0.81122
10090.ENSMUSP00000031841	KOG0118	24.8889	0.9418	0.18878	0.81122
10090.ENSMUSP00000030730	KOG0118	24.8889	0.9418	0.18878	0.81122
10090.ENSMUSP00000030437	KOG0118	24.8889	0.9418	0.18878	0.81122
10090.ENSMUSP00000029588	KOG0118	24.8889	0.9418	0.18878	0.81122
10090.ENSMUSP00000029120	KOG0118	24.8889	0.9418	0.18878	0.81122
10090.ENSMUSP00000023564	KOG0118	24.8889	0.9418	0.18878	0.81122
10090.ENSMUSP00000022493	KOG0118	24.8889	0.9418	0.18878	0.81122
10090.ENSMUSP00000019128	KOG0118	24.8889	0.9418	0.18878	0.81122
10090.ENSMUSP00000010736	KOG0118	24.8889	0.9418	0.18878	0.81122
10090.ENSMUSP00000007980	KOG0118	24.8889	0.9418	0.18878	0.81122
10090.ENSMUSP00000075689	KOG0119	1.04082	0.96759	0.94843	0.05157
10090.ENSMUSP00000088681	KOG0120	1.51111	0.91399	0.74352	0.25648
10090.ENSMUSP00000005041	KOG0120	1.51111	0.91399	0.74352	0.25648
10090.ENSMUSP00000023460	KOG0121	1.22222	0.97538	0.88227	0.11773
10090.ENSMUSP00000004206	KOG0122	1.06667	0.94441	0.91442	0.08558
10090.ENSMUSP00000098682	KOG0123	5.36364	0.93288	0.40281	0.59719
10090.ENSMUSP00000098681	KOG0123	5.36364	0.93288	0.40281	0.59719
10090.ENSMUSP00000096717	KOG0123	5.36364	0.93288	0.40281	0.59719
10090.ENSMUSP00000096701	KOG0123	5.36364	0.93288	0.40281	0.59719
10090.ENSMUSP00000091958	KOG0123	5.36364	0.93288	0.40281	0.59719
10090.ENSMUSP00000079967	KOG0123	5.36364	0.93288	0.40281	0.59719
10090.ENSMUSP00000079814	KOG0123	5.36364	0.93288	0.40281	0.59719
10090.ENSMUSP00000079070	KOG0123	5.36364	0.93288	0.40281	0.59719
10090.ENSMUSP00000066639	KOG0123	5.36364	0.93288	0.40281	0.59719
10090.ENSMUSP00000062088	KOG0123	5.36364	0.93288	0.40281	0.59719
10090.ENSMUSP00000054095	KOG0123	5.36364	0.93288	0.40281	0.59719
10090.ENSMUSP00000050792	KOG0123	5.36364	0.93288	0.40281	0.59719
10090.ENSMUSP00000047756	KOG0123	5.36364	0.93288	0.40281	0.59719
10090.ENSMUSP00000027438	KOG0123	5.36364	0.93288	0.40281	0.59719
10090.ENSMUSP00000010349	KOG0123	5.36364	0.93288	0.40281	0.59719
10090.ENSMUSP00000001809	KOG0123	5.36364	0.93288	0.40281	0.59719
10090.ENSMUSP00000098096	KOG0124	1.27586	0.82628	0.73152	0.26848
10090.ENSMUSP00000059931	KOG0125	2.66667	0.85058	0.52087	0.47913
10090.ENSMUSP00000049970	KOG0125	2.66667	0.85058	0.52087	0.47913
10090.ENSMUSP00000017576	KOG0125	2.66667	0.85058	0.52087	0.47913
10090.ENSMUSP00000096901	KOG0126	1.26531	0.95315	0.84735	0.15265
10090.ENSMUSP00000033433	KOG0126	1.26531	0.95315	0.84735	0.15265
10090.ENSMUSP00000007993	KOG0127	1.07692	0.97979	0.94415	0.05585
10090.ENSMUSP00000019118	KOG0128	1.0625	0.96081	0.93212	0.06788
10090.ENSMUSP00000095936	KOG0129	3.58824	0.8609	0.45448	0.54552
10090.ENSMUSP00000060593	KOG0129	3.58824	0.8609	0.45448	0.54552
10090.ENSMUSP00000044575	KOG0129	3.58824	0.8609	0.45448	0.54552
10090.ENSMUSP00000020543	KOG0129	3.58824	0.8609	0.45448	0.54552
10090.ENSMUSP00000044548	KOG0130	1.075	0.91444	0.88196	0.11804
10090.ENSMUSP00000098122	KOG0131	1.13208	0.98135	0.92233	0.07767
10090.ENSMUSP00000075709	KOG0131	1.13208	0.98135	0.92233	0.07767
10090.ENSMUSP00000076024	KOG0132	1.51163	0.90793	0.73846	0.26154
10090.ENSMUSP00000044472	KOG0132	1.51163	0.90793	0.73846	0.26154
10090.ENSMUSP00000088047	KOG0133	3	0.86939	0.50194	0.49806
10090.ENSMUSP00000020227	KOG0133	3	0.86939	0.50194	0.49806
10090.ENSMUSP00000063412	KOG0135	1.94595	0.86659	0.62122	0.37878
10090.ENSMUSP00000028859	KOG0135	1.94595	0.86659	0.62122	0.37878
10090.ENSMUSP00000072717	KOG0136	2.10638	0.92255	0.63566	0.36434
10090.ENSMUSP00000022271	KOG0136	2.10638	0.92255	0.63566	0.36434
10090.ENSMUSP00000018718	KOG0137	2.11905	0.91886	0.63122	0.36878
10090.ENSMUSP00000011492	KOG0137	2.11905	0.91886	0.63122	0.36878
10090.ENSMUSP00000003907	KOG0138	1.15789	0.89714	0.83373	0.16627
10090.ENSMUSP00000031524	KOG0139	2.34146	0.89386	0.58415	0.41585
10090.ENSMUSP00000015829	KOG0139	2.34146	0.89386	0.58415	0.41585
10090.ENSMUSP00000072483	KOG0140	1.91892	0.87768	0.63359	0.36641
10090.ENSMUSP00000049982	KOG0140	1.91892	0.87768	0.63359	0.36641
10090.ENSMUSP00000034450	KOG0140	1.91892	0.87768	0.63359	0.36641
10090.ENSMUSP00000028807	KOG0141	1.86364	0.92773	0.67958	0.32042
10090.ENSMUSP00000027153	KOG0141	1.86364	0.92773	0.67958	0.32042
10090.ENSMUSP00000091869	KOG0142	1.38776	0.93818	0.7964	0.2036
10090.ENSMUSP00000077102	KOG0142	1.38776	0.93818	0.7964	0.2036
10090.ENSMUSP00000036621	KOG0142	1.38776	0.93818	0.7964	0.2036
10090.ENSMUSP00000021573	KOG0142	1.38776	0.93818	0.7964	0.2036
10090.ENSMUSP00000005643	KOG0144	2.375	0.89806	0.58274	0.41726
10090.ENSMUSP00000002176	KOG0144	2.375	0.89806	0.58274	0.41726
10090.ENSMUSP00000099863	KOG0145	4	0.89107	0.44554	0.55446
10090.ENSMUSP00000099783	KOG0145	4	0.89107	0.44554	0.55446
10090.ENSMUSP00000045140	KOG0145	4	0.89107	0.44554	0.55446
10090.ENSMUSP00000043142	KOG0145	4	0.89107	0.44554	0.55446
10090.ENSMUSP00000003501	KOG0145	4	0.89107	0.44554	0.55446
10090.ENSMUSP00000056658	KOG0146	3.13514	0.85491	0.48283	0.51717
10090.ENSMUSP00000034840	KOG0146	3.13514	0.85491	0.48283	0.51717
10090.ENSMUSP00000029784	KOG0146	3.13514	0.85491	0.48283	0.51717
10090.ENSMUSP00000025117	KOG0146	3.13514	0.85491	0.48283	0.51717
10090.ENSMUSP00000029149	KOG0147	2.2	0.92857	0.62604	0.37396
10090.ENSMUSP00000093425	KOG0148	2.6	0.87484	0.54255	0.45745
10090.ENSMUSP00000033135	KOG0148	2.6	0.87484	0.54255	0.45745
10090.ENSMUSP00000043120	KOG0149	2.26471	0.8177	0.54336	0.45664
10090.ENSMUSP00000029014	KOG0149	2.26471	0.8177	0.54336	0.45664
10090.ENSMUSP00000022601	KOG0150	1	0.90108	0.90108	0.09892
10090.ENSMUSP00000077482	KOG0151	1.13636	0.9347	0.87683	0.12317
10090.ENSMUSP00000099818	KOG0152	2.35294	0.95977	0.62569	0.37431
10090.ENSMUSP00000078997	KOG0152	2.35294	0.95977	0.62569	0.37431
10090.ENSMUSP00000074454	KOG0152	2.35294	0.95977	0.62569	0.37431
10090.ENSMUSP00000025506	KOG0153	1.23404	0.93571	0.84232	0.15768
10090.ENSMUSP00000095403	KOG0154	4.10417	0.9242	0.4562	0.5438
10090.ENSMUSP00000068188	KOG0154	4.10417	0.9242	0.4562	0.5438
10090.ENSMUSP00000065858	KOG0154	4.10417	0.9242	0.4562	0.5438
10090.ENSMUSP00000065009	KOG0154	4.10417	0.9242	0.4562	0.5438
10090.ENSMUSP00000035201	KOG0154	4.10417	0.9242	0.4562	0.5438
10090.ENSMUSP00000035199	KOG0154	4.10417	0.9242	0.4562	0.5438
10090.ENSMUSP00000022189	KOG0154	4.10417	0.9242	0.4562	0.5438
10090.ENSMUSP00000055406	KOG0155	1.575	0.90345	0.71989	0.28011
10090.ENSMUSP00000025375	KOG0155	1.575	0.90345	0.71989	0.28011
10090.ENSMUSP00000097071	KOG0156	27.3256	0.86783	0.16602	0.83398
10090.ENSMUSP00000096254	KOG0156	27.3256	0.86783	0.16602	0.83398
10090.ENSMUSP00000096251	KOG0156	27.3256	0.86783	0.16602	0.83398
10090.ENSMUSP00000095586	KOG0156	27.3256	0.86783	0.16602	0.83398
10090.ENSMUSP00000087717	KOG0156	27.3256	0.86783	0.16602	0.83398
10090.ENSMUSP00000086530	KOG0156	27.3256	0.86783	0.16602	0.83398
10090.ENSMUSP00000086528	KOG0156	27.3256	0.86783	0.16602	0.83398
10090.ENSMUSP00000084489	KOG0156	27.3256	0.86783	0.16602	0.83398
10090.ENSMUSP00000084487	KOG0156	27.3256	0.86783	0.16602	0.83398
10090.ENSMUSP00000080846	KOG0156	27.3256	0.86783	0.16602	0.83398
10090.ENSMUSP00000079065	KOG0156	27.3256	0.86783	0.16602	0.83398
10090.ENSMUSP00000077021	KOG0156	27.3256	0.86783	0.16602	0.83398
10090.ENSMUSP00000076578	KOG0156	27.3256	0.86783	0.16602	0.83398
10090.ENSMUSP00000075190	KOG0156	27.3256	0.86783	0.16602	0.83398
10090.ENSMUSP00000074990	KOG0156	27.3256	0.86783	0.16602	0.83398
10090.ENSMUSP00000072555	KOG0156	27.3256	0.86783	0.16602	0.83398
10090.ENSMUSP00000072500	KOG0156	27.3256	0.86783	0.16602	0.83398
10090.ENSMUSP00000071064	KOG0156	27.3256	0.86783	0.16602	0.83398
10090.ENSMUSP00000065796	KOG0156	27.3256	0.86783	0.16602	0.83398
10090.ENSMUSP00000060584	KOG0156	27.3256	0.86783	0.16602	0.83398
10090.ENSMUSP00000060524	KOG0156	27.3256	0.86783	0.16602	0.83398
10090.ENSMUSP00000050464	KOG0156	27.3256	0.86783	0.16602	0.83398
10090.ENSMUSP00000048284	KOG0156	27.3256	0.86783	0.16602	0.83398
10090.ENSMUSP00000047150	KOG0156	27.3256	0.86783	0.16602	0.83398
10090.ENSMUSP00000045362	KOG0156	27.3256	0.86783	0.16602	0.83398
10090.ENSMUSP00000044722	KOG0156	27.3256	0.86783	0.16602	0.83398
10090.ENSMUSP00000043474	KOG0156	27.3256	0.86783	0.16602	0.83398
10090.ENSMUSP00000041175	KOG0156	27.3256	0.86783	0.16602	0.83398
10090.ENSMUSP00000040995	KOG0156	27.3256	0.86783	0.16602	0.83398
10090.ENSMUSP00000034865	KOG0156	27.3256	0.86783	0.16602	0.83398
10090.ENSMUSP00000034860	KOG0156	27.3256	0.86783	0.16602	0.83398
10090.ENSMUSP00000032908	KOG0156	27.3256	0.86783	0.16602	0.83398
10090.ENSMUSP00000031521	KOG0156	27.3256	0.86783	0.16602	0.83398
10090.ENSMUSP00000030305	KOG0156	27.3256	0.86783	0.16602	0.83398
10090.ENSMUSP00000030303	KOG0156	27.3256	0.86783	0.16602	0.83398
10090.ENSMUSP00000030299	KOG0156	27.3256	0.86783	0.16602	0.83398
10090.ENSMUSP00000026552	KOG0156	27.3256	0.86783	0.16602	0.83398
10090.ENSMUSP00000026211	KOG0156	27.3256	0.86783	0.16602	0.83398
10090.ENSMUSP00000026012	KOG0156	27.3256	0.86783	0.16602	0.83398
10090.ENSMUSP00000025969	KOG0156	27.3256	0.86783	0.16602	0.83398
10090.ENSMUSP00000025968	KOG0156	27.3256	0.86783	0.16602	0.83398
10090.ENSMUSP00000025966	KOG0156	27.3256	0.86783	0.16602	0.83398
10090.ENSMUSP00000025223	KOG0156	27.3256	0.86783	0.16602	0.83398
10090.ENSMUSP00000024894	KOG0156	27.3256	0.86783	0.16602	0.83398
10090.ENSMUSP00000024718	KOG0156	27.3256	0.86783	0.16602	0.83398
10090.ENSMUSP00000023513	KOG0156	27.3256	0.86783	0.16602	0.83398
10090.ENSMUSP00000023083	KOG0156	27.3256	0.86783	0.16602	0.83398
10090.ENSMUSP00000015368	KOG0156	27.3256	0.86783	0.16602	0.83398
10090.ENSMUSP00000014525	KOG0156	27.3256	0.86783	0.16602	0.83398
10090.ENSMUSP00000006094	KOG0156	27.3256	0.86783	0.16602	0.83398
10090.ENSMUSP00000005685	KOG0156	27.3256	0.86783	0.16602	0.83398
10090.ENSMUSP00000005669	KOG0156	27.3256	0.86783	0.16602	0.83398
10090.ENSMUSP00000005477	KOG0156	27.3256	0.86783	0.16602	0.83398
10090.ENSMUSP00000003137	KOG0156	27.3256	0.86783	0.16602	0.83398
10090.ENSMUSP00000003100	KOG0156	27.3256	0.86783	0.16602	0.83398
10090.ENSMUSP00000092487	KOG0157	15.7843	0.9008	0.22673	0.77327
10090.ENSMUSP00000076886	KOG0157	15.7843	0.9008	0.22673	0.77327
10090.ENSMUSP00000076827	KOG0157	15.7843	0.9008	0.22673	0.77327
10090.ENSMUSP00000074733	KOG0157	15.7843	0.9008	0.22673	0.77327
10090.ENSMUSP00000073105	KOG0157	15.7843	0.9008	0.22673	0.77327
10090.ENSMUSP00000061126	KOG0157	15.7843	0.9008	0.22673	0.77327
10090.ENSMUSP00000059545	KOG0157	15.7843	0.9008	0.22673	0.77327
10090.ENSMUSP00000050823	KOG0157	15.7843	0.9008	0.22673	0.77327
10090.ENSMUSP00000050478	KOG0157	15.7843	0.9008	0.22673	0.77327
10090.ENSMUSP00000034811	KOG0157	15.7843	0.9008	0.22673	0.77327
10090.ENSMUSP00000030487	KOG0157	15.7843	0.9008	0.22673	0.77327
10090.ENSMUSP00000030486	KOG0157	15.7843	0.9008	0.22673	0.77327
10090.ENSMUSP00000030482	KOG0157	15.7843	0.9008	0.22673	0.77327
10090.ENSMUSP00000030480	KOG0157	15.7843	0.9008	0.22673	0.77327
10090.ENSMUSP00000025946	KOG0157	15.7843	0.9008	0.22673	0.77327
10090.ENSMUSP00000021684	KOG0157	15.7843	0.9008	0.22673	0.77327
10090.ENSMUSP00000008801	KOG0157	15.7843	0.9008	0.22673	0.77327
10090.ENSMUSP00000003574	KOG0157	15.7843	0.9008	0.22673	0.77327
10090.ENSMUSP00000003416	KOG0157	15.7843	0.9008	0.22673	0.77327
10090.ENSMUSP00000003415	KOG0157	15.7843	0.9008	0.22673	0.77327
10090.ENSMUSP00000003413	KOG0157	15.7843	0.9008	0.22673	0.77327
10090.ENSMUSP00000091659	KOG0158	9.575	0.74757	0.24159	0.75841
10090.ENSMUSP00000078251	KOG0158	9.575	0.74757	0.24159	0.75841
10090.ENSMUSP00000075234	KOG0158	9.575	0.74757	0.24159	0.75841
10090.ENSMUSP00000069932	KOG0158	9.575	0.74757	0.24159	0.75841
10090.ENSMUSP00000065585	KOG0158	9.575	0.74757	0.24159	0.75841
10090.ENSMUSP00000049494	KOG0158	9.575	0.74757	0.24159	0.75841
10090.ENSMUSP00000037665	KOG0158	9.575	0.74757	0.24159	0.75841
10090.ENSMUSP00000031741	KOG0158	9.575	0.74757	0.24159	0.75841
10090.ENSMUSP00000031633	KOG0158	9.575	0.74757	0.24159	0.75841
10090.ENSMUSP00000003017	KOG0158	9.575	0.74757	0.24159	0.75841
10090.ENSMUSP00000098116	KOG0159	6.10526	0.88268	0.35723	0.64277
10090.ENSMUSP00000047954	KOG0159	6.10526	0.88268	0.35723	0.64277
10090.ENSMUSP00000034874	KOG0159	6.10526	0.88268	0.35723	0.64277
10090.ENSMUSP00000027356	KOG0159	6.10526	0.88268	0.35723	0.64277
10090.ENSMUSP00000023253	KOG0159	6.10526	0.88268	0.35723	0.64277
10090.ENSMUSP00000006907	KOG0159	6.10526	0.88268	0.35723	0.64277
10090.ENSMUSP00000091502	KOG0160	5.98077	0.922	0.37701	0.62299
10090.ENSMUSP00000090661	KOG0160	5.98077	0.922	0.37701	0.62299
10090.ENSMUSP00000082910	KOG0160	5.98077	0.922	0.37701	0.62299
10090.ENSMUSP00000073790	KOG0160	5.98077	0.922	0.37701	0.62299
10090.ENSMUSP00000062429	KOG0160	5.98077	0.922	0.37701	0.62299
10090.ENSMUSP00000059159	KOG0160	5.98077	0.922	0.37701	0.62299
10090.ENSMUSP00000049345	KOG0160	5.98077	0.922	0.37701	0.62299
10090.ENSMUSP00000042229	KOG0160	5.98077	0.922	0.37701	0.62299
10090.ENSMUSP00000039576	KOG0160	5.98077	0.922	0.37701	0.62299
10090.ENSMUSP00000023535	KOG0160	5.98077	0.922	0.37701	0.62299
10090.ENSMUSP00000003459	KOG0160	5.98077	0.922	0.37701	0.62299
10090.ENSMUSP00000099867	KOG0161	13.3061	0.87667	0.24033	0.75967
10090.ENSMUSP00000090672	KOG0161	13.3061	0.87667	0.24033	0.75967
10090.ENSMUSP00000090661	KOG0161	13.3061	0.87667	0.24033	0.75967
10090.ENSMUSP00000087756	KOG0161	13.3061	0.87667	0.24033	0.75967
10090.ENSMUSP00000086862	KOG0161	13.3061	0.87667	0.24033	0.75967
10090.ENSMUSP00000083810	KOG0161	13.3061	0.87667	0.24033	0.75967
10090.ENSMUSP00000080584	KOG0161	13.3061	0.87667	0.24033	0.75967
10090.ENSMUSP00000080538	KOG0161	13.3061	0.87667	0.24033	0.75967
10090.ENSMUSP00000060819	KOG0161	13.3061	0.87667	0.24033	0.75967
10090.ENSMUSP00000046059	KOG0161	13.3061	0.87667	0.24033	0.75967
10090.ENSMUSP00000019625	KOG0161	13.3061	0.87667	0.24033	0.75967
10090.ENSMUSP00000018641	KOG0161	13.3061	0.87667	0.24033	0.75967
10090.ENSMUSP00000018637	KOG0161	13.3061	0.87667	0.24033	0.75967
10090.ENSMUSP00000018632	KOG0161	13.3061	0.87667	0.24033	0.75967
10090.ENSMUSP00000016771	KOG0161	13.3061	0.87667	0.24033	0.75967
10090.ENSMUSP00000007301	KOG0161	13.3061	0.87667	0.24033	0.75967
10090.ENSMUSP00000000645	KOG0161	13.3061	0.87667	0.24033	0.75967
10090.ENSMUSP00000084887	KOG0162	1.78261	0.92619	0.6937	0.3063
10090.ENSMUSP00000034745	KOG0162	1.78261	0.92619	0.6937	0.3063
10090.ENSMUSP00000036181	KOG0163	1.31429	0.85911	0.74938	0.25062
10090.ENSMUSP00000098293	KOG0164	6.05714	0.85998	0.34943	0.65057
10090.ENSMUSP00000078540	KOG0164	6.05714	0.85998	0.34943	0.65057
10090.ENSMUSP00000066948	KOG0164	6.05714	0.85998	0.34943	0.65057
10090.ENSMUSP00000058704	KOG0164	6.05714	0.85998	0.34943	0.65057
10090.ENSMUSP00000031566	KOG0164	6.05714	0.85998	0.34943	0.65057
10090.ENSMUSP00000018561	KOG0164	6.05714	0.85998	0.34943	0.65057
10090.ENSMUSP00000003459	KOG0164	6.05714	0.85998	0.34943	0.65057
10090.ENSMUSP00000059159	KOG0165	1.24242	0.85282	0.76511	0.23489
10090.ENSMUSP00000099650	KOG0166	5.40741	0.93661	0.40278	0.59722
10090.ENSMUSP00000092751	KOG0166	5.40741	0.93661	0.40278	0.59722
10090.ENSMUSP00000089027	KOG0166	5.40741	0.93661	0.40278	0.59722
10090.ENSMUSP00000088835	KOG0166	5.40741	0.93661	0.40278	0.59722
10090.ENSMUSP00000083613	KOG0166	5.40741	0.93661	0.40278	0.59722
10090.ENSMUSP00000082824	KOG0166	5.40741	0.93661	0.40278	0.59722
10090.ENSMUSP00000082256	KOG0166	5.40741	0.93661	0.40278	0.59722
10090.ENSMUSP00000075312	KOG0166	5.40741	0.93661	0.40278	0.59722
10090.ENSMUSP00000029353	KOG0166	5.40741	0.93661	0.40278	0.59722
10090.ENSMUSP00000023468	KOG0166	5.40741	0.93661	0.40278	0.59722
10090.ENSMUSP00000022496	KOG0166	5.40741	0.93661	0.40278	0.59722
10090.ENSMUSP00000018506	KOG0166	5.40741	0.93661	0.40278	0.59722
10090.ENSMUSP00000004054	KOG0166	5.40741	0.93661	0.40278	0.59722
10090.ENSMUSP00000080028	KOG0167	3.69444	0.74167	0.38587	0.61413
10090.ENSMUSP00000048784	KOG0167	3.69444	0.74167	0.38587	0.61413
10090.ENSMUSP00000009214	KOG0167	3.69444	0.74167	0.38587	0.61413
10090.ENSMUSP00000027421	KOG0168	1.16667	0.93144	0.86234	0.13766
10090.ENSMUSP00000097933	KOG0169	5.84	0.91097	0.37696	0.62304
10090.ENSMUSP00000081122	KOG0169	5.84	0.91097	0.37696	0.62304
10090.ENSMUSP00000046584	KOG0169	5.84	0.91097	0.37696	0.62304
10090.ENSMUSP00000037854	KOG0169	5.84	0.91097	0.37696	0.62304
10090.ENSMUSP00000032356	KOG0169	5.84	0.91097	0.37696	0.62304
10090.ENSMUSP00000030929	KOG0169	5.84	0.91097	0.37696	0.62304
10090.ENSMUSP00000027362	KOG0169	5.84	0.91097	0.37696	0.62304
10090.ENSMUSP00000010804	KOG0169	5.84	0.91097	0.37696	0.62304
10090.ENSMUSP00000027421	KOG0170	1.14286	0.95274	0.89121	0.10879
10090.ENSMUSP00000053649	KOG0171	1.20455	0.91403	0.83281	0.16719
10090.ENSMUSP00000049044	KOG0171	1.20455	0.91403	0.83281	0.16719
10090.ENSMUSP00000031707	KOG0172	1.31915	0.94409	0.82199	0.17801
10090.ENSMUSP00000086855	KOG0173	1.75926	0.95406	0.7193	0.2807
10090.ENSMUSP00000034369	KOG0173	1.75926	0.95406	0.7193	0.2807
10090.ENSMUSP00000028083	KOG0173	1.75926	0.95406	0.7193	0.2807
10090.ENSMUSP00000075907	KOG0174	1.90385	0.92769	0.67234	0.32766
10090.ENSMUSP00000018430	KOG0174	1.90385	0.92769	0.67234	0.32766
10090.ENSMUSP00000098133	KOG0175	2.09259	0.93253	0.64465	0.35535
10090.ENSMUSP00000025196	KOG0175	2.09259	0.93253	0.64465	0.35535
10090.ENSMUSP00000022803	KOG0175	2.09259	0.93253	0.64465	0.35535
10090.ENSMUSP00000088057	KOG0176	1.0566	0.98596	0.95919	0.04081
10090.ENSMUSP00000078625	KOG0176	1.0566	0.98596	0.95919	0.04081
10090.ENSMUSP00000030642	KOG0177	1.09434	0.98118	0.93793	0.06207
10090.ENSMUSP00000089051	KOG0178	1.13208	0.97918	0.92029	0.07971
10090.ENSMUSP00000034848	KOG0178	1.13208	0.97918	0.92029	0.07971
10090.ENSMUSP00000014913	KOG0179	1.01923	0.98423	0.9749	0.0251
10090.ENSMUSP00000099436	KOG0180	1.28846	0.9501	0.83702	0.16298
10090.ENSMUSP00000091015	KOG0180	1.28846	0.9501	0.83702	0.16298
10090.ENSMUSP00000089519	KOG0180	1.28846	0.9501	0.83702	0.16298
10090.ENSMUSP00000053969	KOG0181	1.77778	0.95938	0.71953	0.28047
10090.ENSMUSP00000015815	KOG0181	1.77778	0.95938	0.71953	0.28047
10090.ENSMUSP00000021412	KOG0182	1.25926	0.97404	0.868	0.132
10090.ENSMUSP00000042590	KOG0183	1.44444	0.97237	0.80906	0.19094
10090.ENSMUSP00000029082	KOG0183	1.44444	0.97237	0.80906	0.19094
10090.ENSMUSP00000071624	KOG0184	1.09091	0.98712	0.9451	0.0549
10090.ENSMUSP00000069410	KOG0184	1.09091	0.98712	0.9451	0.0549
10090.ENSMUSP00000005923	KOG0185	1.0566	0.98596	0.95919	0.04081
10090.ENSMUSP00000062214	KOG0186	1.40816	0.95064	0.80111	0.19889
10090.ENSMUSP00000003620	KOG0186	1.40816	0.95064	0.80111	0.19889
10090.ENSMUSP00000079628	KOG0187	1.74	0.90942	0.68943	0.31057
10090.ENSMUSP00000062666	KOG0187	1.74	0.90942	0.68943	0.31057
10090.ENSMUSP00000059158	KOG0187	1.74	0.90942	0.68943	0.31057
10090.ENSMUSP00000034441	KOG0188	1.74545	0.975	0.73799	0.26201
10090.ENSMUSP00000024733	KOG0188	1.74545	0.975	0.73799	0.26201
10090.ENSMUSP00000076521	KOG0190	3.94545	0.96048	0.48355	0.51645
10090.ENSMUSP00000041113	KOG0190	3.94545	0.96048	0.48355	0.51645
10090.ENSMUSP00000035584	KOG0190	3.94545	0.96048	0.48355	0.51645
10090.ENSMUSP00000033267	KOG0190	3.94545	0.96048	0.48355	0.51645
10090.ENSMUSP00000028683	KOG0190	3.94545	0.96048	0.48355	0.51645
10090.ENSMUSP00000026122	KOG0190	3.94545	0.96048	0.48355	0.51645
10090.ENSMUSP00000093652	KOG0191	5.10909	0.98343	0.43508	0.56492
10090.ENSMUSP00000052912	KOG0191	5.10909	0.98343	0.43508	0.56492
10090.ENSMUSP00000041839	KOG0191	5.10909	0.98343	0.43508	0.56492
10090.ENSMUSP00000032343	KOG0191	5.10909	0.98343	0.43508	0.56492
10090.ENSMUSP00000028392	KOG0191	5.10909	0.98343	0.43508	0.56492
10090.ENSMUSP00000023550	KOG0191	5.10909	0.98343	0.43508	0.56492
10090.ENSMUSP00000088334	KOG0192	14.7174	0.88555	0.23083	0.76917
10090.ENSMUSP00000070561	KOG0192	14.7174	0.88555	0.23083	0.76917
10090.ENSMUSP00000055521	KOG0192	14.7174	0.88555	0.23083	0.76917
10090.ENSMUSP00000052584	KOG0192	14.7174	0.88555	0.23083	0.76917
10090.ENSMUSP00000041819	KOG0192	14.7174	0.88555	0.23083	0.76917
10090.ENSMUSP00000040307	KOG0192	14.7174	0.88555	0.23083	0.76917
10090.ENSMUSP00000038833	KOG0192	14.7174	0.88555	0.23083	0.76917
10090.ENSMUSP00000037725	KOG0192	14.7174	0.88555	0.23083	0.76917
10090.ENSMUSP00000035358	KOG0192	14.7174	0.88555	0.23083	0.76917
10090.ENSMUSP00000034792	KOG0192	14.7174	0.88555	0.23083	0.76917
10090.ENSMUSP00000034316	KOG0192	14.7174	0.88555	0.23083	0.76917
10090.ENSMUSP00000022830	KOG0192	14.7174	0.88555	0.23083	0.76917
10090.ENSMUSP00000022612	KOG0192	14.7174	0.88555	0.23083	0.76917
10090.ENSMUSP00000021844	KOG0192	14.7174	0.88555	0.23083	0.76917
10090.ENSMUSP00000019386	KOG0192	14.7174	0.88555	0.23083	0.76917
10090.ENSMUSP00000015277	KOG0192	14.7174	0.88555	0.23083	0.76917
10090.ENSMUSP00000004156	KOG0192	14.7174	0.88555	0.23083	0.76917
10090.ENSMUSP00000018478	KOG0193	4.61765	0.86604	0.40302	0.59698
10090.ENSMUSP00000002487	KOG0193	4.61765	0.86604	0.40302	0.59698
10090.ENSMUSP00000001155	KOG0193	4.61765	0.86604	0.40302	0.59698
10090.ENSMUSP00000000451	KOG0193	4.61765	0.86604	0.40302	0.59698
10090.ENSMUSP00000079733	KOG0194	3.17143	0.71174	0.39966	0.60034
10090.ENSMUSP00000000129	KOG0194	3.17143	0.71174	0.39966	0.60034
10090.ENSMUSP00000033182	KOG0195	1.15152	0.86221	0.80348	0.19652
10090.ENSMUSP00000073099	KOG0196	13.8824	0.84477	0.22673	0.77327
10090.ENSMUSP00000066734	KOG0196	13.8824	0.84477	0.22673	0.77327
10090.ENSMUSP00000066554	KOG0196	13.8824	0.84477	0.22673	0.77327
10090.ENSMUSP00000060646	KOG0196	13.8824	0.84477	0.22673	0.77327
10090.ENSMUSP00000058135	KOG0196	13.8824	0.84477	0.22673	0.77327
10090.ENSMUSP00000051622	KOG0196	13.8824	0.84477	0.22673	0.77327
10090.ENSMUSP00000050810	KOG0196	13.8824	0.84477	0.22673	0.77327
10090.ENSMUSP00000035129	KOG0196	13.8824	0.84477	0.22673	0.77327
10090.ENSMUSP00000031903	KOG0196	13.8824	0.84477	0.22673	0.77327
10090.ENSMUSP00000030420	KOG0196	13.8824	0.84477	0.22673	0.77327
10090.ENSMUSP00000029964	KOG0196	13.8824	0.84477	0.22673	0.77327
10090.ENSMUSP00000027451	KOG0196	13.8824	0.84477	0.22673	0.77327
10090.ENSMUSP00000006614	KOG0196	13.8824	0.84477	0.22673	0.77327
10090.ENSMUSP00000006112	KOG0196	13.8824	0.84477	0.22673	0.77327
10090.ENSMUSP00000100075	KOG0197	18.6571	0.86748	0.20083	0.79917
10090.ENSMUSP00000097547	KOG0197	18.6571	0.86748	0.20083	0.79917
10090.ENSMUSP00000090237	KOG0197	18.6571	0.86748	0.20083	0.79917
10090.ENSMUSP00000089932	KOG0197	18.6571	0.86748	0.20083	0.79917
10090.ENSMUSP00000080801	KOG0197	18.6571	0.86748	0.20083	0.79917
10090.ENSMUSP00000071836	KOG0197	18.6571	0.86748	0.20083	0.79917
10090.ENSMUSP00000066209	KOG0197	18.6571	0.86748	0.20083	0.79917
10090.ENSMUSP00000064394	KOG0197	18.6571	0.86748	0.20083	0.79917
10090.ENSMUSP00000040236	KOG0197	18.6571	0.86748	0.20083	0.79917
10090.ENSMUSP00000034863	KOG0197	18.6571	0.86748	0.20083	0.79917
10090.ENSMUSP00000033617	KOG0197	18.6571	0.86748	0.20083	0.79917
10090.ENSMUSP00000030693	KOG0197	18.6571	0.86748	0.20083	0.79917
10090.ENSMUSP00000030255	KOG0197	18.6571	0.86748	0.20083	0.79917
10090.ENSMUSP00000020664	KOG0197	18.6571	0.86748	0.20083	0.79917
10090.ENSMUSP00000019913	KOG0197	18.6571	0.86748	0.20083	0.79917
10090.ENSMUSP00000016511	KOG0197	18.6571	0.86748	0.20083	0.79917
10090.ENSMUSP00000016498	KOG0197	18.6571	0.86748	0.20083	0.79917
10090.ENSMUSP00000015547	KOG0197	18.6571	0.86748	0.20083	0.79917
10090.ENSMUSP00000014597	KOG0197	18.6571	0.86748	0.20083	0.79917
10090.ENSMUSP00000006344	KOG0197	18.6571	0.86748	0.20083	0.79917
10090.ENSMUSP00000003370	KOG0197	18.6571	0.86748	0.20083	0.79917
10090.ENSMUSP00000001036	KOG0197	18.6571	0.86748	0.20083	0.79917
10090.ENSMUSP00000097902	KOG0198	6.11765	0.89547	0.36204	0.63796
10090.ENSMUSP00000091947	KOG0198	6.11765	0.89547	0.36204	0.63796
10090.ENSMUSP00000056254	KOG0198	6.11765	0.89547	0.36204	0.63796
10090.ENSMUSP00000025242	KOG0198	6.11765	0.89547	0.36204	0.63796
10090.ENSMUSP00000022274	KOG0198	6.11765	0.89547	0.36204	0.63796
10090.ENSMUSP00000021324	KOG0198	6.11765	0.89547	0.36204	0.63796
10090.ENSMUSP00000023480	KOG0199	2.125	0.85127	0.58397	0.41603
10090.ENSMUSP00000001626	KOG0199	2.125	0.85127	0.58397	0.41603
10090.ENSMUSP00000081041	KOG0200	17.6765	0.86712	0.20624	0.79376
10090.ENSMUSP00000075443	KOG0200	17.6765	0.86712	0.20624	0.79376
10090.ENSMUSP00000071162	KOG0200	17.6765	0.86712	0.20624	0.79376
10090.ENSMUSP00000070998	KOG0200	17.6765	0.86712	0.20624	0.79376
10090.ENSMUSP00000044098	KOG0200	17.6765	0.86712	0.20624	0.79376
10090.ENSMUSP00000039041	KOG0200	17.6765	0.86712	0.20624	0.79376
10090.ENSMUSP00000037129	KOG0200	17.6765	0.86712	0.20624	0.79376
10090.ENSMUSP00000034004	KOG0200	17.6765	0.86712	0.20624	0.79376
10090.ENSMUSP00000033138	KOG0200	17.6765	0.86712	0.20624	0.79376
10090.ENSMUSP00000032201	KOG0200	17.6765	0.86712	0.20624	0.79376
10090.ENSMUSP00000031653	KOG0200	17.6765	0.86712	0.20624	0.79376
10090.ENSMUSP00000025523	KOG0200	17.6765	0.86712	0.20624	0.79376
10090.ENSMUSP00000025522	KOG0200	17.6765	0.86712	0.20624	0.79376
10090.ENSMUSP00000020617	KOG0200	17.6765	0.86712	0.20624	0.79376
10090.ENSMUSP00000013633	KOG0200	17.6765	0.86712	0.20624	0.79376
10090.ENSMUSP00000005815	KOG0200	17.6765	0.86712	0.20624	0.79376
10090.ENSMUSP00000005452	KOG0200	17.6765	0.86712	0.20624	0.79376
10090.ENSMUSP00000000476	KOG0200	17.6765	0.86712	0.20624	0.79376
10090.ENSMUSP00000078746	KOG0201	3.09615	0.96506	0.54846	0.45154
10090.ENSMUSP00000033444	KOG0201	3.09615	0.96506	0.54846	0.45154
10090.ENSMUSP00000027498	KOG0201	3.09615	0.96506	0.54846	0.45154
10090.ENSMUSP00000025078	KOG0201	3.09615	0.96506	0.54846	0.45154
10090.ENSMUSP00000082220	KOG0202	4.03774	0.97133	0.48339	0.51661
10090.ENSMUSP00000034290	KOG0202	4.03774	0.97133	0.48339	0.51661
10090.ENSMUSP00000032974	KOG0202	4.03774	0.97133	0.48339	0.51661
10090.ENSMUSP00000031423	KOG0202	4.03774	0.97133	0.48339	0.51661
10090.ENSMUSP00000021142	KOG0202	4.03774	0.97133	0.48339	0.51661
10090.ENSMUSP00000099922	KOG0203	4.65	0.88208	0.40905	0.59095
10090.ENSMUSP00000095072	KOG0203	4.65	0.88208	0.40905	0.59095
10090.ENSMUSP00000039657	KOG0203	4.65	0.88208	0.40905	0.59095
10090.ENSMUSP00000007346	KOG0203	4.65	0.88208	0.40905	0.59095
10090.ENSMUSP00000007340	KOG0203	4.65	0.88208	0.40905	0.59095
10090.ENSMUSP00000005692	KOG0203	4.65	0.88208	0.40905	0.59095
10090.ENSMUSP00000098605	KOG0204	3.39216	0.93052	0.50523	0.49477
10090.ENSMUSP00000085775	KOG0204	3.39216	0.93052	0.50523	0.49477
10090.ENSMUSP00000047978	KOG0204	3.39216	0.93052	0.50523	0.49477
10090.ENSMUSP00000020107	KOG0204	3.39216	0.93052	0.50523	0.49477
10090.ENSMUSP00000099066	KOG0206	8.6	0.94999	0.32394	0.67606
10090.ENSMUSP00000092300	KOG0206	8.6	0.94999	0.32394	0.67606
10090.ENSMUSP00000088779	KOG0206	8.6	0.94999	0.32394	0.67606
10090.ENSMUSP00000079238	KOG0206	8.6	0.94999	0.32394	0.67606
10090.ENSMUSP00000076844	KOG0206	8.6	0.94999	0.32394	0.67606
10090.ENSMUSP00000063384	KOG0206	8.6	0.94999	0.32394	0.67606
10090.ENSMUSP00000058804	KOG0206	8.6	0.94999	0.32394	0.67606
10090.ENSMUSP00000055608	KOG0206	8.6	0.94999	0.32394	0.67606
10090.ENSMUSP00000047302	KOG0206	8.6	0.94999	0.32394	0.67606
10090.ENSMUSP00000042215	KOG0206	8.6	0.94999	0.32394	0.67606
10090.ENSMUSP00000029257	KOG0206	8.6	0.94999	0.32394	0.67606
10090.ENSMUSP00000025482	KOG0206	8.6	0.94999	0.32394	0.67606
10090.ENSMUSP00000020383	KOG0206	8.6	0.94999	0.32394	0.67606
10090.ENSMUSP00000058840	KOG0207	2	0.96375	0.68147	0.31853
10090.ENSMUSP00000006742	KOG0207	2	0.96375	0.68147	0.31853
10090.ENSMUSP00000075204	KOG0208	2.94	0.93482	0.5452	0.4548
10090.ENSMUSP00000060987	KOG0208	2.94	0.93482	0.5452	0.4548
10090.ENSMUSP00000051645	KOG0208	2.94	0.93482	0.5452	0.4548
10090.ENSMUSP00000039648	KOG0208	2.94	0.93482	0.5452	0.4548
10090.ENSMUSP00000034326	KOG0209	1.07407	0.98714	0.95249	0.04751
10090.ENSMUSP00000029060	KOG0210	1.77358	0.94806	0.71189	0.28811
10090.ENSMUSP00000025458	KOG0210	1.77358	0.94806	0.71189	0.28811
10090.ENSMUSP00000083926	KOG0211	3.77778	0.95079	0.48918	0.51082
10090.ENSMUSP00000072848	KOG0211	3.77778	0.95079	0.48918	0.51082
10090.ENSMUSP00000034560	KOG0211	3.77778	0.95079	0.48918	0.51082
10090.ENSMUSP00000021631	KOG0211	3.77778	0.95079	0.48918	0.51082
10090.ENSMUSP00000007708	KOG0211	3.77778	0.95079	0.48918	0.51082
10090.ENSMUSP00000034190	KOG0212	1	0.97622	0.97622	0.02378
10090.ENSMUSP00000027127	KOG0213	1.11111	0.98135	0.93099	0.06901
10090.ENSMUSP00000031167	KOG0214	1.09434	0.97747	0.93439	0.06561
10090.ENSMUSP00000076418	KOG0215	1.01887	0.98902	0.97982	0.02018
10090.ENSMUSP00000028874	KOG0216	1.0566	0.98596	0.95919	0.04081
10090.ENSMUSP00000005503	KOG0217	1.0566	0.98363	0.95692	0.04308
10090.ENSMUSP00000022220	KOG0218	1.18182	0.92613	0.85192	0.14808
10090.ENSMUSP00000024967	KOG0219	1.07407	0.98714	0.95249	0.04751
10090.ENSMUSP00000005630	KOG0220	1.11905	0.91842	0.86819	0.13181
10090.ENSMUSP00000007250	KOG0221	1.14286	0.90978	0.85102	0.14898
10090.ENSMUSP00000016031	KOG0222	1.25	0.86725	0.77569	0.22431
10090.ENSMUSP00000078088	KOG0223	5.16	0.90216	0.39715	0.60285
10090.ENSMUSP00000048739	KOG0223	5.16	0.90216	0.39715	0.60285
10090.ENSMUSP00000033023	KOG0223	5.16	0.90216	0.39715	0.60285
10090.ENSMUSP00000026455	KOG0223	5.16	0.90216	0.39715	0.60285
10090.ENSMUSP00000023754	KOG0223	5.16	0.90216	0.39715	0.60285
10090.ENSMUSP00000023752	KOG0223	5.16	0.90216	0.39715	0.60285
10090.ENSMUSP00000004774	KOG0223	5.16	0.90216	0.39715	0.60285
10090.ENSMUSP00000074063	KOG0224	3.57143	0.90228	0.47744	0.52256
10090.ENSMUSP00000055110	KOG0224	3.57143	0.90228	0.47744	0.52256
10090.ENSMUSP00000030136	KOG0224	3.57143	0.90228	0.47744	0.52256
10090.ENSMUSP00000060774	KOG0225	1.5283	0.9663	0.78164	0.21836
10090.ENSMUSP00000033662	KOG0225	1.5283	0.9663	0.78164	0.21836
10090.ENSMUSP00000089941	KOG0227	1.08889	0.94027	0.90107	0.09893
10090.ENSMUSP00000054123	KOG0227	1.08889	0.94027	0.90107	0.09893
10090.ENSMUSP00000051282	KOG0229	5.2963	0.93344	0.4056	0.5944
10090.ENSMUSP00000038225	KOG0229	5.2963	0.93344	0.4056	0.5944
10090.ENSMUSP00000025800	KOG0229	5.2963	0.93344	0.4056	0.5944
10090.ENSMUSP00000018691	KOG0229	5.2963	0.93344	0.4056	0.5944
10090.ENSMUSP00000013970	KOG0229	5.2963	0.93344	0.4056	0.5944
10090.ENSMUSP00000006912	KOG0229	5.2963	0.93344	0.4056	0.5944
10090.ENSMUSP00000005768	KOG0229	5.2963	0.93344	0.4056	0.5944
10090.ENSMUSP00000079926	KOG0230	1.21569	0.96294	0.87335	0.12665
10090.ENSMUSP00000095356	KOG0231	8.425	0.89582	0.30863	0.69137
10090.ENSMUSP00000084370	KOG0231	8.425	0.89582	0.30863	0.69137
10090.ENSMUSP00000081989	KOG0231	8.425	0.89582	0.30863	0.69137
10090.ENSMUSP00000039072	KOG0231	8.425	0.89582	0.30863	0.69137
10090.ENSMUSP00000031618	KOG0231	8.425	0.89582	0.30863	0.69137
10090.ENSMUSP00000031437	KOG0231	8.425	0.89582	0.30863	0.69137
10090.ENSMUSP00000028256	KOG0231	8.425	0.89582	0.30863	0.69137
10090.ENSMUSP00000027178	KOG0231	8.425	0.89582	0.30863	0.69137
10090.ENSMUSP00000026357	KOG0231	8.425	0.89582	0.30863	0.69137
10090.ENSMUSP00000024832	KOG0231	8.425	0.89582	0.30863	0.69137
10090.ENSMUSP00000022819	KOG0231	8.425	0.89582	0.30863	0.69137
10090.ENSMUSP00000017961	KOG0231	8.425	0.89582	0.30863	0.69137
10090.ENSMUSP00000055818	KOG0232	1.93333	0.91684	0.65939	0.34061
10090.ENSMUSP00000024932	KOG0232	1.93333	0.91684	0.65939	0.34061
10090.ENSMUSP00000047682	KOG0233	1.04082	0.96759	0.94843	0.05157
10090.ENSMUSP00000089043	KOG0234	3.65385	0.96512	0.5049	0.4951
10090.ENSMUSP00000079692	KOG0234	3.65385	0.96512	0.5049	0.4951
10090.ENSMUSP00000066426	KOG0234	3.65385	0.96512	0.5049	0.4951
10090.ENSMUSP00000057197	KOG0234	3.65385	0.96512	0.5049	0.4951
10090.ENSMUSP00000088891	KOG0235	3.84906	0.96532	0.49203	0.50797
10090.ENSMUSP00000083087	KOG0235	3.84906	0.96532	0.49203	0.50797
10090.ENSMUSP00000048643	KOG0235	3.84906	0.96532	0.49203	0.50797
10090.ENSMUSP00000047393	KOG0235	3.84906	0.96532	0.49203	0.50797
10090.ENSMUSP00000020768	KOG0235	3.84906	0.96532	0.49203	0.50797
10090.ENSMUSP00000011896	KOG0235	3.84906	0.96532	0.49203	0.50797
10090.ENSMUSP00000092904	KOG0236	7.71698	0.95558	0.34399	0.65601
10090.ENSMUSP00000082079	KOG0236	7.71698	0.95558	0.34399	0.65601
10090.ENSMUSP00000052723	KOG0236	7.71698	0.95558	0.34399	0.65601
10090.ENSMUSP00000051561	KOG0236	7.71698	0.95558	0.34399	0.65601
10090.ENSMUSP00000050999	KOG0236	7.71698	0.95558	0.34399	0.65601
10090.ENSMUSP00000041789	KOG0236	7.71698	0.95558	0.34399	0.65601
10090.ENSMUSP00000040163	KOG0236	7.71698	0.95558	0.34399	0.65601
10090.ENSMUSP00000036916	KOG0236	7.71698	0.95558	0.34399	0.65601
10090.ENSMUSP00000030878	KOG0236	7.71698	0.95558	0.34399	0.65601
10090.ENSMUSP00000001254	KOG0236	7.71698	0.95558	0.34399	0.65601
10090.ENSMUSP00000001253	KOG0236	7.71698	0.95558	0.34399	0.65601
10090.ENSMUSP00000023684	KOG0237	1.18367	0.95732	0.87992	0.12008
10090.ENSMUSP00000038763	KOG0238	1.98	0.95488	0.6786	0.3214
10090.ENSMUSP00000029259	KOG0238	1.98	0.95488	0.6786	0.3214
10090.ENSMUSP00000077984	KOG0239	3.18519	0.91941	0.51516	0.48484
10090.ENSMUSP00000034240	KOG0239	3.18519	0.91941	0.51516	0.48484
10090.ENSMUSP00000030539	KOG0239	3.18519	0.91941	0.51516	0.48484
10090.ENSMUSP00000004294	KOG0239	3.18519	0.91941	0.51516	0.48484
10090.ENSMUSP00000096774	KOG0240	2.71698	0.94953	0.57606	0.42394
10090.ENSMUSP00000028102	KOG0240	2.71698	0.94953	0.57606	0.42394
10090.ENSMUSP00000025083	KOG0240	2.71698	0.94953	0.57606	0.42394
10090.ENSMUSP00000055304	KOG0241	3.025	0.88432	0.50845	0.49155
10090.ENSMUSP00000038625	KOG0241	3.025	0.88432	0.50845	0.49155
10090.ENSMUSP00000024854	KOG0241	3.025	0.88432	0.50845	0.49155
10090.ENSMUSP00000095311	KOG0242	3.76364	0.95865	0.49415	0.50585
10090.ENSMUSP00000081398	KOG0242	3.76364	0.95865	0.49415	0.50585
10090.ENSMUSP00000057938	KOG0242	3.76364	0.95865	0.49415	0.50585
10090.ENSMUSP00000032915	KOG0242	3.76364	0.95865	0.49415	0.50585
10090.ENSMUSP00000028527	KOG0242	3.76364	0.95865	0.49415	0.50585
10090.ENSMUSP00000021311	KOG0242	3.76364	0.95865	0.49415	0.50585
10090.ENSMUSP00000021069	KOG0242	3.76364	0.95865	0.49415	0.50585
10090.ENSMUSP00000093733	KOG0243	1.34615	0.9555	0.82354	0.17646
10090.ENSMUSP00000012587	KOG0243	1.34615	0.9555	0.82354	0.17646
10090.ENSMUSP00000098684	KOG0244	3.93478	0.91832	0.46295	0.53705
10090.ENSMUSP00000085985	KOG0244	3.93478	0.91832	0.46295	0.53705
10090.ENSMUSP00000074661	KOG0244	3.93478	0.91832	0.46295	0.53705
10090.ENSMUSP00000055882	KOG0244	3.93478	0.91832	0.46295	0.53705
10090.ENSMUSP00000048383	KOG0244	3.93478	0.91832	0.46295	0.53705
10090.ENSMUSP00000043304	KOG0244	3.93478	0.91832	0.46295	0.53705
10090.ENSMUSP00000032763	KOG0244	3.93478	0.91832	0.46295	0.53705
10090.ENSMUSP00000084029	KOG0245	4.91304	0.91632	0.4134	0.5866
10090.ENSMUSP00000072048	KOG0245	4.91304	0.91632	0.4134	0.5866
10090.ENSMUSP00000056754	KOG0245	4.91304	0.91632	0.4134	0.5866
10090.ENSMUSP00000044257	KOG0245	4.91304	0.91632	0.4134	0.5866
10090.ENSMUSP00000042551	KOG0245	4.91304	0.91632	0.4134	0.5866
10090.ENSMUSP00000028734	KOG0245	4.91304	0.91632	0.4134	0.5866
10090.ENSMUSP00000064261	KOG0246	3.22222	0.91113	0.50758	0.49242
10090.ENSMUSP00000059384	KOG0246	3.22222	0.91113	0.50758	0.49242
10090.ENSMUSP00000058084	KOG0246	3.22222	0.91113	0.50758	0.49242
10090.ENSMUSP00000052560	KOG0246	3.22222	0.91113	0.50758	0.49242
10090.ENSMUSP00000039687	KOG0246	3.22222	0.91113	0.50758	0.49242
10090.ENSMUSP00000040402	KOG0247	3.14286	0.87825	0.4954	0.5046
10090.ENSMUSP00000034815	KOG0247	3.14286	0.87825	0.4954	0.5046
10090.ENSMUSP00000003877	KOG0247	3.14286	0.87825	0.4954	0.5046
10090.ENSMUSP00000049460	KOG0248	1.79412	0.86844	0.64836	0.35164
10090.ENSMUSP00000039628	KOG0248	1.79412	0.86844	0.64836	0.35164
10090.ENSMUSP00000091499	KOG0249	4.97059	0.82788	0.37133	0.62867
10090.ENSMUSP00000069287	KOG0249	4.97059	0.82788	0.37133	0.62867
10090.ENSMUSP00000029404	KOG0249	4.97059	0.82788	0.37133	0.62867
10090.ENSMUSP00000027729	KOG0249	4.97059	0.82788	0.37133	0.62867
10090.ENSMUSP00000003961	KOG0249	4.97059	0.82788	0.37133	0.62867
10090.ENSMUSP00000020931	KOG0250	1.23077	0.96116	0.86638	0.13362
10090.ENSMUSP00000074066	KOG0251	2.38	0.88373	0.57284	0.42716
10090.ENSMUSP00000051092	KOG0251	2.38	0.88373	0.57284	0.42716
10090.ENSMUSP00000050730	KOG0253	1.90698	0.92136	0.6672	0.3328
10090.ENSMUSP00000037228	KOG0253	1.90698	0.92136	0.6672	0.3328
10090.ENSMUSP00000049103	KOG0254	18.8	0.80835	0.18643	0.81357
10090.ENSMUSP00000043962	KOG0254	18.8	0.80835	0.18643	0.81357
10090.ENSMUSP00000037298	KOG0254	18.8	0.80835	0.18643	0.81357
10090.ENSMUSP00000029196	KOG0254	18.8	0.80835	0.18643	0.81357
10090.ENSMUSP00000028129	KOG0254	18.8	0.80835	0.18643	0.81357
10090.ENSMUSP00000096447	KOG0255	23.7292	0.94487	0.19397	0.80603
10090.ENSMUSP00000093991	KOG0255	23.7292	0.94487	0.19397	0.80603
10090.ENSMUSP00000093990	KOG0255	23.7292	0.94487	0.19397	0.80603
10090.ENSMUSP00000093988	KOG0255	23.7292	0.94487	0.19397	0.80603
10090.ENSMUSP00000091289	KOG0255	23.7292	0.94487	0.19397	0.80603
10090.ENSMUSP00000084234	KOG0255	23.7292	0.94487	0.19397	0.80603
10090.ENSMUSP00000082254	KOG0255	23.7292	0.94487	0.19397	0.80603
10090.ENSMUSP00000082009	KOG0255	23.7292	0.94487	0.19397	0.80603
10090.ENSMUSP00000081855	KOG0255	23.7292	0.94487	0.19397	0.80603
10090.ENSMUSP00000077260	KOG0255	23.7292	0.94487	0.19397	0.80603
10090.ENSMUSP00000075814	KOG0255	23.7292	0.94487	0.19397	0.80603
10090.ENSMUSP00000071267	KOG0255	23.7292	0.94487	0.19397	0.80603
10090.ENSMUSP00000071117	KOG0255	23.7292	0.94487	0.19397	0.80603
10090.ENSMUSP00000067114	KOG0255	23.7292	0.94487	0.19397	0.80603
10090.ENSMUSP00000064809	KOG0255	23.7292	0.94487	0.19397	0.80603
10090.ENSMUSP00000052801	KOG0255	23.7292	0.94487	0.19397	0.80603
10090.ENSMUSP00000050730	KOG0255	23.7292	0.94487	0.19397	0.80603
10090.ENSMUSP00000049473	KOG0255	23.7292	0.94487	0.19397	0.80603
10090.ENSMUSP00000043546	KOG0255	23.7292	0.94487	0.19397	0.80603
10090.ENSMUSP00000042742	KOG0255	23.7292	0.94487	0.19397	0.80603
10090.ENSMUSP00000041186	KOG0255	23.7292	0.94487	0.19397	0.80603
10090.ENSMUSP00000025666	KOG0255	23.7292	0.94487	0.19397	0.80603
10090.ENSMUSP00000024596	KOG0255	23.7292	0.94487	0.19397	0.80603
10090.ENSMUSP00000024595	KOG0255	23.7292	0.94487	0.19397	0.80603
10090.ENSMUSP00000022995	KOG0255	23.7292	0.94487	0.19397	0.80603
10090.ENSMUSP00000020586	KOG0255	23.7292	0.94487	0.19397	0.80603
10090.ENSMUSP00000019978	KOG0255	23.7292	0.94487	0.19397	0.80603
10090.ENSMUSP00000019044	KOG0255	23.7292	0.94487	0.19397	0.80603
10090.ENSMUSP00000010251	KOG0255	23.7292	0.94487	0.19397	0.80603
10090.ENSMUSP00000010250	KOG0255	23.7292	0.94487	0.19397	0.80603
10090.ENSMUSP00000097281	KOG0256	2.12121	0.81858	0.56204	0.43796
10090.ENSMUSP00000036268	KOG0256	2.12121	0.81858	0.56204	0.43796
10090.ENSMUSP00000041675	KOG0257	1.94	0.95319	0.68435	0.31565
10090.ENSMUSP00000038612	KOG0257	1.94	0.95319	0.68435	0.31565
10090.ENSMUSP00000034136	KOG0258	1.86275	0.93333	0.68385	0.31615
10090.ENSMUSP00000023203	KOG0258	1.86275	0.93333	0.68385	0.31615
10090.ENSMUSP00000001720	KOG0259	1.23077	0.86513	0.77982	0.22018
10090.ENSMUSP00000067725	KOG0260	1.62963	0.97621	0.76471	0.23529
10090.ENSMUSP00000050771	KOG0260	1.62963	0.97621	0.76471	0.23529
10090.ENSMUSP00000026322	KOG0261	1.07407	0.98714	0.95249	0.04751
10090.ENSMUSP00000060858	KOG0262	1.11111	0.97918	0.92893	0.07107
10090.ENSMUSP00000090726	KOG0263	1.94444	0.96933	0.69514	0.30486
10090.ENSMUSP00000043834	KOG0263	1.94444	0.96933	0.69514	0.30486
10090.ENSMUSP00000026027	KOG0263	1.94444	0.96933	0.69514	0.30486
10090.ENSMUSP00000099658	KOG0264	3.01818	0.9656	0.55581	0.44419
10090.ENSMUSP00000033720	KOG0264	3.01818	0.9656	0.55581	0.44419
10090.ENSMUSP00000026816	KOG0264	3.01818	0.9656	0.55581	0.44419
10090.ENSMUSP00000093480	KOG0266	9.7037	0.95756	0.3074	0.6926
10090.ENSMUSP00000091652	KOG0266	9.7037	0.95756	0.3074	0.6926
10090.ENSMUSP00000091135	KOG0266	9.7037	0.95756	0.3074	0.6926
10090.ENSMUSP00000078426	KOG0266	9.7037	0.95756	0.3074	0.6926
10090.ENSMUSP00000072344	KOG0266	9.7037	0.95756	0.3074	0.6926
10090.ENSMUSP00000059880	KOG0266	9.7037	0.95756	0.3074	0.6926
10090.ENSMUSP00000049258	KOG0266	9.7037	0.95756	0.3074	0.6926
10090.ENSMUSP00000044692	KOG0266	9.7037	0.95756	0.3074	0.6926
10090.ENSMUSP00000043834	KOG0266	9.7037	0.95756	0.3074	0.6926
10090.ENSMUSP00000040852	KOG0266	9.7037	0.95756	0.3074	0.6926
10090.ENSMUSP00000033506	KOG0266	9.7037	0.95756	0.3074	0.6926
10090.ENSMUSP00000031309	KOG0266	9.7037	0.95756	0.3074	0.6926
10090.ENSMUSP00000028281	KOG0266	9.7037	0.95756	0.3074	0.6926
10090.ENSMUSP00000021287	KOG0266	9.7037	0.95756	0.3074	0.6926
10090.ENSMUSP00000017821	KOG0266	9.7037	0.95756	0.3074	0.6926
10090.ENSMUSP00000034239	KOG0267	1.47059	0.85337	0.70371	0.29629
10090.ENSMUSP00000022909	KOG0268	1.01923	0.98423	0.9749	0.0251
10090.ENSMUSP00000026833	KOG0269	1	0.93858	0.93858	0.06142
10090.ENSMUSP00000001836	KOG0270	1.07273	0.99185	0.95764	0.04236
10090.ENSMUSP00000099502	KOG0271	1.21154	0.97141	0.88254	0.11746
10090.ENSMUSP00000081572	KOG0272	1.90385	0.96038	0.69603	0.30397
10090.ENSMUSP00000067583	KOG0272	1.90385	0.96038	0.69603	0.30397
10090.ENSMUSP00000085549	KOG0273	2.09804	0.9367	0.64669	0.35331
10090.ENSMUSP00000067277	KOG0273	2.09804	0.9367	0.64669	0.35331
10090.ENSMUSP00000046039	KOG0273	2.09804	0.9367	0.64669	0.35331
10090.ENSMUSP00000096157	KOG0274	6.25926	0.95357	0.38115	0.61885
10090.ENSMUSP00000093495	KOG0274	6.25926	0.95357	0.38115	0.61885
10090.ENSMUSP00000082668	KOG0274	6.25926	0.95357	0.38115	0.61885
10090.ENSMUSP00000069334	KOG0274	6.25926	0.95357	0.38115	0.61885
10090.ENSMUSP00000047012	KOG0274	6.25926	0.95357	0.38115	0.61885
10090.ENSMUSP00000046156	KOG0274	6.25926	0.95357	0.38115	0.61885
10090.ENSMUSP00000041066	KOG0274	6.25926	0.95357	0.38115	0.61885
10090.ENSMUSP00000031732	KOG0274	6.25926	0.95357	0.38115	0.61885
10090.ENSMUSP00000029727	KOG0274	6.25926	0.95357	0.38115	0.61885
10090.ENSMUSP00000028220	KOG0274	6.25926	0.95357	0.38115	0.61885
10090.ENSMUSP00000030117	KOG0275	1.21951	0.90872	0.82288	0.17712
10090.ENSMUSP00000035033	KOG0276	1.11538	0.97296	0.92126	0.07874
10090.ENSMUSP00000020182	KOG0277	1.04255	0.95705	0.93732	0.06268
10090.ENSMUSP00000098401	KOG0278	1.09756	0.91627	0.8746	0.1254
10090.ENSMUSP00000030087	KOG0279	1.79245	0.96791	0.72296	0.27704
10090.ENSMUSP00000020640	KOG0279	1.79245	0.96791	0.72296	0.27704
10090.ENSMUSP00000028351	KOG0280	1	0.96078	0.96078	0.03922
10090.ENSMUSP00000091846	KOG0281	1.97619	0.9119	0.64868	0.35132
10090.ENSMUSP00000075721	KOG0281	1.97619	0.9119	0.64868	0.35132
10090.ENSMUSP00000070728	KOG0281	1.97619	0.9119	0.64868	0.35132
10090.ENSMUSP00000044305	KOG0282	1.55556	0.97746	0.78371	0.21629
10090.ENSMUSP00000035553	KOG0282	1.55556	0.97746	0.78371	0.21629
10090.ENSMUSP00000044616	KOG0283	1.22449	0.92217	0.83336	0.16664
10090.ENSMUSP00000025264	KOG0284	1.61111	0.97324	0.76676	0.23324
10090.ENSMUSP00000010278	KOG0284	1.61111	0.97324	0.76676	0.23324
10090.ENSMUSP00000029628	KOG0285	1.11321	0.98234	0.93105	0.06895
10090.ENSMUSP00000076155	KOG0286	3.89796	0.91809	0.46501	0.53499
10090.ENSMUSP00000031726	KOG0286	3.89796	0.91809	0.46501	0.53499
10090.ENSMUSP00000030940	KOG0286	3.89796	0.91809	0.46501	0.53499
10090.ENSMUSP00000029212	KOG0286	3.89796	0.91809	0.46501	0.53499
10090.ENSMUSP00000024206	KOG0286	3.89796	0.91809	0.46501	0.53499
10090.ENSMUSP00000076341	KOG0287	1	0.90773	0.90773	0.09227
10090.ENSMUSP00000081959	KOG0288	1.71053	0.89799	0.6866	0.3134
10090.ENSMUSP00000027512	KOG0288	1.71053	0.89799	0.6866	0.3134
10090.ENSMUSP00000025642	KOG0289	1.09804	0.97361	0.92913	0.07087
10090.ENSMUSP00000058168	KOG0290	1.125	0.95457	0.89998	0.10002
10090.ENSMUSP00000045812	KOG0291	1.07692	0.97979	0.94415	0.05585
10090.ENSMUSP00000027833	KOG0292	1.09259	0.98599	0.94329	0.05671
10090.ENSMUSP00000045177	KOG0293	1.22917	0.94244	0.85006	0.14994
10090.ENSMUSP00000040846	KOG0294	1.0625	0.96081	0.93212	0.06788
10090.ENSMUSP00000069821	KOG0295	2.29167	0.94048	0.62126	0.37874
10090.ENSMUSP00000022992	KOG0295	2.29167	0.94048	0.62126	0.37874
10090.ENSMUSP00000021091	KOG0295	2.29167	0.94048	0.62126	0.37874
10090.ENSMUSP00000006462	KOG0296	1.06	0.97117	0.94328	0.05672
10090.ENSMUSP00000082710	KOG0297	8	0.89455	0.31627	0.68373
10090.ENSMUSP00000075376	KOG0297	8	0.89455	0.31627	0.68373
10090.ENSMUSP00000069334	KOG0297	8	0.89455	0.31627	0.68373
10090.ENSMUSP00000058361	KOG0297	8	0.89455	0.31627	0.68373
10090.ENSMUSP00000053242	KOG0297	8	0.89455	0.31627	0.68373
10090.ENSMUSP00000028311	KOG0297	8	0.89455	0.31627	0.68373
10090.ENSMUSP00000028234	KOG0297	8	0.89455	0.31627	0.68373
10090.ENSMUSP00000017530	KOG0297	8	0.89455	0.31627	0.68373
10090.ENSMUSP00000008626	KOG0297	8	0.89455	0.31627	0.68373
10090.ENSMUSP00000004949	KOG0297	8	0.89455	0.31627	0.68373
10090.ENSMUSP00000039422	KOG0298	1.13043	0.94609	0.88984	0.11016
10090.ENSMUSP00000038580	KOG0299	1.09804	0.97361	0.92913	0.07087
10090.ENSMUSP00000021572	KOG0300	1.21875	0.84325	0.76383	0.23617
10090.ENSMUSP00000030312	KOG0301	1.01852	0.99371	0.98463	0.01537
10090.ENSMUSP00000064460	KOG0302	1.08	0.9698	0.93319	0.06681
10090.ENSMUSP00000043671	KOG0302	1.08	0.9698	0.93319	0.06681
10090.ENSMUSP00000056862	KOG0303	3.90196	0.91527	0.46335	0.53665
10090.ENSMUSP00000041826	KOG0303	3.90196	0.91527	0.46335	0.53665
10090.ENSMUSP00000032949	KOG0303	3.90196	0.91527	0.46335	0.53665
10090.ENSMUSP00000030021	KOG0303	3.90196	0.91527	0.46335	0.53665
10090.ENSMUSP00000008893	KOG0303	3.90196	0.91527	0.46335	0.53665
10090.ENSMUSP00000004646	KOG0303	3.90196	0.91527	0.46335	0.53665
10090.ENSMUSP00000034012	KOG0304	1.76364	0.94913	0.71469	0.28531
10090.ENSMUSP00000020822	KOG0304	1.76364	0.94913	0.71469	0.28531
10090.ENSMUSP00000084708	KOG0305	2.94444	0.97058	0.56563	0.43437
10090.ENSMUSP00000020457	KOG0305	2.94444	0.97058	0.56563	0.43437
10090.ENSMUSP00000006565	KOG0305	2.94444	0.97058	0.56563	0.43437
10090.ENSMUSP00000060613	KOG0306	1.01852	0.99371	0.98463	0.01537
10090.ENSMUSP00000092157	KOG0307	2.14815	0.9548	0.65145	0.34855
10090.ENSMUSP00000064900	KOG0307	2.14815	0.9548	0.65145	0.34855
10090.ENSMUSP00000021227	KOG0307	2.14815	0.9548	0.65145	0.34855
10090.ENSMUSP00000042509	KOG0308	1.02083	0.96411	0.95422	0.04578
10090.ENSMUSP00000043671	KOG0309	1.04444	0.94605	0.9257	0.0743
10090.ENSMUSP00000048204	KOG0310	1	0.99076	0.99076	0.00924
10090.ENSMUSP00000075476	KOG0311	1.68571	0.86651	0.66739	0.33261
10090.ENSMUSP00000025183	KOG0311	1.68571	0.86651	0.66739	0.33261
10090.ENSMUSP00000075376	KOG0312	2.9	0.83181	0.48846	0.51154
10090.ENSMUSP00000040456	KOG0312	2.9	0.83181	0.48846	0.51154
10090.ENSMUSP00000002080	KOG0312	2.9	0.83181	0.48846	0.51154
10090.ENSMUSP00000077453	KOG0313	1.06	0.97117	0.94328	0.05672
10090.ENSMUSP00000051471	KOG0313	1.06	0.97117	0.94328	0.05672
10090.ENSMUSP00000096023	KOG0314	3.76923	0.5251	0.27047	0.72953
10090.ENSMUSP00000096022	KOG0314	3.76923	0.5251	0.27047	0.72953
10090.ENSMUSP00000096021	KOG0314	3.76923	0.5251	0.27047	0.72953
10090.ENSMUSP00000096020	KOG0314	3.76923	0.5251	0.27047	0.72953
10090.ENSMUSP00000096019	KOG0314	3.76923	0.5251	0.27047	0.72953
10090.ENSMUSP00000096018	KOG0314	3.76923	0.5251	0.27047	0.72953
10090.ENSMUSP00000096016	KOG0314	3.76923	0.5251	0.27047	0.72953
10090.ENSMUSP00000096015	KOG0314	3.76923	0.5251	0.27047	0.72953
10090.ENSMUSP00000095670	KOG0314	3.76923	0.5251	0.27047	0.72953
10090.ENSMUSP00000091932	KOG0314	3.76923	0.5251	0.27047	0.72953
10090.ENSMUSP00000049528	KOG0314	3.76923	0.5251	0.27047	0.72953
10090.ENSMUSP00000065004	KOG0315	1.04167	0.96238	0.94293	0.05707
10090.ENSMUSP00000091048	KOG0316	1.04878	0.92249	0.90078	0.09922
10090.ENSMUSP00000030913	KOG0317	1.04651	0.93455	0.91355	0.08645
10090.ENSMUSP00000005234	KOG0318	1.06122	0.96604	0.93776	0.06224
10090.ENSMUSP00000046830	KOG0319	1	0.99076	0.99076	0.00924
10090.ENSMUSP00000030992	KOG0320	1.15625	0.85433	0.79451	0.20549
10090.ENSMUSP00000040863	KOG0321	1.07895	0.90138	0.86778	0.13222
10090.ENSMUSP00000097669	KOG0322	1.03571	0.82835	0.81394	0.18606
10090.ENSMUSP00000038938	KOG0323	1.375	0.886	0.75558	0.24442
10090.ENSMUSP00000086591	KOG0324	2.29412	0.94152	0.62161	0.37839
10090.ENSMUSP00000027783	KOG0324	2.29412	0.94152	0.62161	0.37839
10090.ENSMUSP00000032967	KOG0325	1.04762	0.92562	0.90434	0.09566
10090.ENSMUSP00000096435	KOG0326	1.24074	0.97307	0.87358	0.12642
10090.ENSMUSP00000088947	KOG0326	1.24074	0.97307	0.87358	0.12642
10090.ENSMUSP00000099649	KOG0327	2.10909	0.95968	0.66081	0.33919
10090.ENSMUSP00000081971	KOG0327	2.10909	0.95968	0.66081	0.33919
10090.ENSMUSP00000074886	KOG0327	2.10909	0.95968	0.66081	0.33919
10090.ENSMUSP00000072748	KOG0327	2.10909	0.95968	0.66081	0.33919
10090.ENSMUSP00000023599	KOG0327	2.10909	0.95968	0.66081	0.33919
10090.ENSMUSP00000077047	KOG0328	1.19231	0.96641	0.88505	0.11495
10090.ENSMUSP00000075673	KOG0328	1.19231	0.96641	0.88505	0.11495
10090.ENSMUSP00000075207	KOG0328	1.19231	0.96641	0.88505	0.11495
10090.ENSMUSP00000026667	KOG0328	1.19231	0.96641	0.88505	0.11495
10090.ENSMUSP00000070682	KOG0329	1.68627	0.94991	0.73151	0.26849
10090.ENSMUSP00000019576	KOG0329	1.68627	0.94991	0.73151	0.26849
10090.ENSMUSP00000058950	KOG0330	1.60377	0.97225	0.76773	0.23227
10090.ENSMUSP00000032326	KOG0330	1.60377	0.97225	0.76773	0.23227
10090.ENSMUSP00000091824	KOG0331	5.29091	0.96311	0.41871	0.58129
10090.ENSMUSP00000089901	KOG0331	5.29091	0.96311	0.41871	0.58129
10090.ENSMUSP00000070279	KOG0331	5.29091	0.96311	0.41871	0.58129
10090.ENSMUSP00000060893	KOG0331	5.29091	0.96311	0.41871	0.58129
10090.ENSMUSP00000055535	KOG0331	5.29091	0.96311	0.41871	0.58129
10090.ENSMUSP00000042691	KOG0331	5.29091	0.96311	0.41871	0.58129
10090.ENSMUSP00000027655	KOG0331	5.29091	0.96311	0.41871	0.58129
10090.ENSMUSP00000021062	KOG0331	5.29091	0.96311	0.41871	0.58129
10090.ENSMUSP00000020270	KOG0331	5.29091	0.96311	0.41871	0.58129
10090.ENSMUSP00000066806	KOG0332	1.86538	0.95734	0.70094	0.29906
10090.ENSMUSP00000047898	KOG0332	1.86538	0.95734	0.70094	0.29906
10090.ENSMUSP00000034612	KOG0332	1.86538	0.95734	0.70094	0.29906
10090.ENSMUSP00000008004	KOG0333	1.39623	0.97058	0.8214	0.1786
10090.ENSMUSP00000003450	KOG0333	1.39623	0.97058	0.8214	0.1786
10090.ENSMUSP00000089179	KOG0334	1.19231	0.96403	0.88287	0.11713
10090.ENSMUSP00000096769	KOG0335	2.32727	0.96965	0.63561	0.36439
10090.ENSMUSP00000088729	KOG0335	2.32727	0.96965	0.63561	0.36439
10090.ENSMUSP00000085657	KOG0335	2.32727	0.96965	0.63561	0.36439
10090.ENSMUSP00000035261	KOG0335	2.32727	0.96965	0.63561	0.36439
10090.ENSMUSP00000000804	KOG0335	2.32727	0.96965	0.63561	0.36439
10090.ENSMUSP00000091332	KOG0336	1.4375	0.84445	0.70432	0.29568
10090.ENSMUSP00000031598	KOG0337	1.08	0.9698	0.93319	0.06681
10090.ENSMUSP00000018143	KOG0338	1.09434	0.98118	0.93793	0.06207
10090.ENSMUSP00000021046	KOG0339	1.08108	0.89459	0.86039	0.13961
10090.ENSMUSP00000008004	KOG0340	1.04082	0.96759	0.94843	0.05157
10090.ENSMUSP00000021956	KOG0341	1.13889	0.88451	0.82882	0.17118
10090.ENSMUSP00000050687	KOG0342	2.03774	0.95892	0.67175	0.32825
10090.ENSMUSP00000001724	KOG0342	2.03774	0.95892	0.67175	0.32825
10090.ENSMUSP00000065198	KOG0343	1.05556	0.99071	0.96428	0.03572
10090.ENSMUSP00000048802	KOG0344	1.16667	0.98032	0.9076	0.0924
10090.ENSMUSP00000070279	KOG0345	1.09259	0.98599	0.94329	0.05671
10090.ENSMUSP00000004507	KOG0346	1.14	0.96036	0.89946	0.10054
10090.ENSMUSP00000040890	KOG0347	1.07547	0.98464	0.94946	0.05054
10090.ENSMUSP00000028147	KOG0348	1.08	0.9698	0.93319	0.06681
10090.ENSMUSP00000065987	KOG0349	1.05405	0.89647	0.87318	0.12682
10090.ENSMUSP00000031478	KOG0350	1.02381	0.93053	0.91965	0.08035
10090.ENSMUSP00000080062	KOG0351	2.56364	0.97897	0.61142	0.38858
10090.ENSMUSP00000044363	KOG0351	2.56364	0.97897	0.61142	0.38858
10090.ENSMUSP00000033990	KOG0351	2.56364	0.97897	0.61142	0.38858
10090.ENSMUSP00000021097	KOG0352	1.0303	0.8698	0.85691	0.14309
10090.ENSMUSP00000098394	KOG0353	1.12121	0.86368	0.81566	0.18434
10090.ENSMUSP00000054797	KOG0354	2.67347	0.93494	0.5718	0.4282
10090.ENSMUSP00000042433	KOG0354	2.67347	0.93494	0.5718	0.4282
10090.ENSMUSP00000028259	KOG0354	2.67347	0.93494	0.5718	0.4282
10090.ENSMUSP00000017974	KOG0354	2.67347	0.93494	0.5718	0.4282
10090.ENSMUSP00000099427	KOG0355	1.74074	0.96304	0.72992	0.27008
10090.ENSMUSP00000083816	KOG0355	1.74074	0.96304	0.72992	0.27008
10090.ENSMUSP00000017629	KOG0355	1.74074	0.96304	0.72992	0.27008
10090.ENSMUSP00000097555	KOG0356	1.90385	0.92059	0.66719	0.33281
10090.ENSMUSP00000091101	KOG0356	1.90385	0.92059	0.66719	0.33281
10090.ENSMUSP00000088551	KOG0356	1.90385	0.92059	0.66719	0.33281
10090.ENSMUSP00000076823	KOG0356	1.90385	0.92059	0.66719	0.33281
10090.ENSMUSP00000073606	KOG0356	1.90385	0.92059	0.66719	0.33281
10090.ENSMUSP00000053148	KOG0356	1.90385	0.92059	0.66719	0.33281
10090.ENSMUSP00000027123	KOG0356	1.90385	0.92059	0.66719	0.33281
10090.ENSMUSP00000022842	KOG0357	1.13462	0.97426	0.91464	0.08536
10090.ENSMUSP00000096261	KOG0358	1.09434	0.98343	0.94009	0.05991
10090.ENSMUSP00000020562	KOG0358	1.09434	0.98343	0.94009	0.05991
10090.ENSMUSP00000031402	KOG0359	1.51852	0.96062	0.77955	0.22045
10090.ENSMUSP00000021040	KOG0359	1.51852	0.96062	0.77955	0.22045
10090.ENSMUSP00000086418	KOG0360	1.86792	0.95899	0.70167	0.29833
10090.ENSMUSP00000049387	KOG0360	1.86792	0.95899	0.70167	0.29833
10090.ENSMUSP00000028730	KOG0360	1.86792	0.95899	0.70167	0.29833
10090.ENSMUSP00000032078	KOG0361	1.12963	0.98186	0.92381	0.07619
10090.ENSMUSP00000044932	KOG0362	1.24528	0.9734	0.87228	0.12772
10090.ENSMUSP00000026704	KOG0362	1.24528	0.9734	0.87228	0.12772
10090.ENSMUSP00000036288	KOG0363	1.07407	0.98939	0.95467	0.04533
10090.ENSMUSP00000001452	KOG0364	1.17308	0.97266	0.89804	0.10196
10090.ENSMUSP00000035498	KOG0365	1	0.98116	0.98116	0.01884
10090.ENSMUSP00000087396	KOG0366	1.16667	0.98447	0.91144	0.08856
10090.ENSMUSP00000025354	KOG0367	1	0.96603	0.96603	0.03397
10090.ENSMUSP00000099136	KOG0368	1.83019	0.96214	0.7112	0.2888
10090.ENSMUSP00000031583	KOG0368	1.83019	0.96214	0.7112	0.2888
10090.ENSMUSP00000020843	KOG0368	1.83019	0.96214	0.7112	0.2888
10090.ENSMUSP00000063825	KOG0369	1.21739	0.93806	0.85019	0.14981
10090.ENSMUSP00000095312	KOG0370	2.61538	0.97122	0.60055	0.39945
10090.ENSMUSP00000091917	KOG0370	2.61538	0.97122	0.60055	0.39945
10090.ENSMUSP00000027144	KOG0370	2.61538	0.97122	0.60055	0.39945
10090.ENSMUSP00000013773	KOG0370	2.61538	0.97122	0.60055	0.39945
10090.ENSMUSP00000020608	KOG0371	1.92593	0.97535	0.70281	0.29719
10090.ENSMUSP00000009774	KOG0371	1.92593	0.97535	0.70281	0.29719
10090.ENSMUSP00000032936	KOG0372	1.50943	0.96568	0.78601	0.21399
10090.ENSMUSP00000028087	KOG0373	1.08333	0.95939	0.92175	0.07825
10090.ENSMUSP00000083474	KOG0374	4.61818	0.89625	0.41706	0.58294
10090.ENSMUSP00000069836	KOG0374	4.61818	0.89625	0.41706	0.58294
10090.ENSMUSP00000039109	KOG0374	4.61818	0.89625	0.41706	0.58294
10090.ENSMUSP00000004569	KOG0374	4.61818	0.89625	0.41706	0.58294
10090.ENSMUSP00000077532	KOG0375	2.26415	0.95963	0.63775	0.36225
10090.ENSMUSP00000053101	KOG0375	2.26415	0.95963	0.63775	0.36225
10090.ENSMUSP00000022355	KOG0375	2.26415	0.95963	0.63775	0.36225
10090.ENSMUSP00000003183	KOG0376	1.29167	0.9322	0.82023	0.17977
10090.ENSMUSP00000071191	KOG0377	1.90909	0.86086	0.62304	0.37696
10090.ENSMUSP00000031359	KOG0377	1.90909	0.86086	0.62304	0.37696
10090.ENSMUSP00000096104	KOG0378	1.76	0.9138	0.6888	0.3112
10090.ENSMUSP00000071658	KOG0378	1.76	0.9138	0.6888	0.3112
10090.ENSMUSP00000049881	KOG0378	1.76	0.9138	0.6888	0.3112
10090.ENSMUSP00000033683	KOG0378	1.76	0.9138	0.6888	0.3112
10090.ENSMUSP00000032575	KOG0378	1.76	0.9138	0.6888	0.3112
10090.ENSMUSP00000069669	KOG0379	5.07407	0.95069	0.42205	0.57795
10090.ENSMUSP00000068046	KOG0379	5.07407	0.95069	0.42205	0.57795
10090.ENSMUSP00000056212	KOG0379	5.07407	0.95069	0.42205	0.57795
10090.ENSMUSP00000037746	KOG0379	5.07407	0.95069	0.42205	0.57795
10090.ENSMUSP00000030757	KOG0379	5.07407	0.95069	0.42205	0.57795
10090.ENSMUSP00000021362	KOG0379	5.07407	0.95069	0.42205	0.57795
10090.ENSMUSP00000058344	KOG0380	2.38462	0.9642	0.62439	0.37561
10090.ENSMUSP00000023806	KOG0380	2.38462	0.9642	0.62439	0.37561
10090.ENSMUSP00000023214	KOG0380	2.38462	0.9642	0.62439	0.37561
10090.ENSMUSP00000098555	KOG0381	12.3148	0.87849	0.25034	0.74966
10090.ENSMUSP00000096710	KOG0381	12.3148	0.87849	0.25034	0.74966
10090.ENSMUSP00000096572	KOG0381	12.3148	0.87849	0.25034	0.74966
10090.ENSMUSP00000095428	KOG0381	12.3148	0.87849	0.25034	0.74966
10090.ENSMUSP00000095400	KOG0381	12.3148	0.87849	0.25034	0.74966
10090.ENSMUSP00000094311	KOG0381	12.3148	0.87849	0.25034	0.74966
10090.ENSMUSP00000094171	KOG0381	12.3148	0.87849	0.25034	0.74966
10090.ENSMUSP00000093304	KOG0381	12.3148	0.87849	0.25034	0.74966
10090.ENSMUSP00000092784	KOG0381	12.3148	0.87849	0.25034	0.74966
10090.ENSMUSP00000091512	KOG0381	12.3148	0.87849	0.25034	0.74966
10090.ENSMUSP00000090684	KOG0381	12.3148	0.87849	0.25034	0.74966
10090.ENSMUSP00000090319	KOG0381	12.3148	0.87849	0.25034	0.74966
10090.ENSMUSP00000090310	KOG0381	12.3148	0.87849	0.25034	0.74966
10090.ENSMUSP00000090086	KOG0381	12.3148	0.87849	0.25034	0.74966
10090.ENSMUSP00000088832	KOG0381	12.3148	0.87849	0.25034	0.74966
10090.ENSMUSP00000087348	KOG0381	12.3148	0.87849	0.25034	0.74966
10090.ENSMUSP00000086888	KOG0381	12.3148	0.87849	0.25034	0.74966
10090.ENSMUSP00000086654	KOG0381	12.3148	0.87849	0.25034	0.74966
10090.ENSMUSP00000086262	KOG0381	12.3148	0.87849	0.25034	0.74966
10090.ENSMUSP00000086260	KOG0381	12.3148	0.87849	0.25034	0.74966
10090.ENSMUSP00000086252	KOG0381	12.3148	0.87849	0.25034	0.74966
10090.ENSMUSP00000085490	KOG0381	12.3148	0.87849	0.25034	0.74966
10090.ENSMUSP00000084134	KOG0381	12.3148	0.87849	0.25034	0.74966
10090.ENSMUSP00000083716	KOG0381	12.3148	0.87849	0.25034	0.74966
10090.ENSMUSP00000083407	KOG0381	12.3148	0.87849	0.25034	0.74966
10090.ENSMUSP00000083050	KOG0381	12.3148	0.87849	0.25034	0.74966
10090.ENSMUSP00000082988	KOG0381	12.3148	0.87849	0.25034	0.74966
10090.ENSMUSP00000082682	KOG0381	12.3148	0.87849	0.25034	0.74966
10090.ENSMUSP00000082625	KOG0381	12.3148	0.87849	0.25034	0.74966
10090.ENSMUSP00000082550	KOG0381	12.3148	0.87849	0.25034	0.74966
10090.ENSMUSP00000081921	KOG0381	12.3148	0.87849	0.25034	0.74966
10090.ENSMUSP00000081879	KOG0381	12.3148	0.87849	0.25034	0.74966
10090.ENSMUSP00000081187	KOG0381	12.3148	0.87849	0.25034	0.74966
10090.ENSMUSP00000080788	KOG0381	12.3148	0.87849	0.25034	0.74966
10090.ENSMUSP00000078539	KOG0381	12.3148	0.87849	0.25034	0.74966
10090.ENSMUSP00000077177	KOG0381	12.3148	0.87849	0.25034	0.74966
10090.ENSMUSP00000076494	KOG0381	12.3148	0.87849	0.25034	0.74966
10090.ENSMUSP00000075096	KOG0381	12.3148	0.87849	0.25034	0.74966
10090.ENSMUSP00000074298	KOG0381	12.3148	0.87849	0.25034	0.74966
10090.ENSMUSP00000072042	KOG0381	12.3148	0.87849	0.25034	0.74966
10090.ENSMUSP00000071742	KOG0381	12.3148	0.87849	0.25034	0.74966
10090.ENSMUSP00000071330	KOG0381	12.3148	0.87849	0.25034	0.74966
10090.ENSMUSP00000065940	KOG0381	12.3148	0.87849	0.25034	0.74966
10090.ENSMUSP00000059625	KOG0381	12.3148	0.87849	0.25034	0.74966
10090.ENSMUSP00000049853	KOG0381	12.3148	0.87849	0.25034	0.74966
10090.ENSMUSP00000037966	KOG0381	12.3148	0.87849	0.25034	0.74966
10090.ENSMUSP00000034879	KOG0381	12.3148	0.87849	0.25034	0.74966
10090.ENSMUSP00000020454	KOG0381	12.3148	0.87849	0.25034	0.74966
10090.ENSMUSP00000015361	KOG0381	12.3148	0.87849	0.25034	0.74966
10090.ENSMUSP00000095891	KOG0382	13.3333	0.88562	0.24254	0.75746
10090.ENSMUSP00000091925	KOG0382	13.3333	0.88562	0.24254	0.75746
10090.ENSMUSP00000071786	KOG0382	13.3333	0.88562	0.24254	0.75746
10090.ENSMUSP00000060457	KOG0382	13.3333	0.88562	0.24254	0.75746
10090.ENSMUSP00000052136	KOG0382	13.3333	0.88562	0.24254	0.75746
10090.ENSMUSP00000036983	KOG0382	13.3333	0.88562	0.24254	0.75746
10090.ENSMUSP00000035585	KOG0382	13.3333	0.88562	0.24254	0.75746
10090.ENSMUSP00000033739	KOG0382	13.3333	0.88562	0.24254	0.75746
10090.ENSMUSP00000030817	KOG0382	13.3333	0.88562	0.24254	0.75746
10090.ENSMUSP00000030183	KOG0382	13.3333	0.88562	0.24254	0.75746
10090.ENSMUSP00000029078	KOG0382	13.3333	0.88562	0.24254	0.75746
10090.ENSMUSP00000029076	KOG0382	13.3333	0.88562	0.24254	0.75746
10090.ENSMUSP00000029071	KOG0382	13.3333	0.88562	0.24254	0.75746
10090.ENSMUSP00000022264	KOG0382	13.3333	0.88562	0.24254	0.75746
10090.ENSMUSP00000003360	KOG0382	13.3333	0.88562	0.24254	0.75746
10090.ENSMUSP00000000822	KOG0382	13.3333	0.88562	0.24254	0.75746
10090.ENSMUSP00000088074	KOG0383	4.11364	0.89959	0.44354	0.55646
10090.ENSMUSP00000060054	KOG0383	4.11364	0.89959	0.44354	0.55646
10090.ENSMUSP00000058386	KOG0383	4.11364	0.89959	0.44354	0.55646
10090.ENSMUSP00000030775	KOG0383	4.11364	0.89959	0.44354	0.55646
10090.ENSMUSP00000019257	KOG0383	4.11364	0.89959	0.44354	0.55646
10090.ENSMUSP00000016768	KOG0383	4.11364	0.89959	0.44354	0.55646
10090.ENSMUSP00000087184	KOG0384	4.94231	0.90073	0.40516	0.59484
10090.ENSMUSP00000082264	KOG0384	4.94231	0.90073	0.40516	0.59484
10090.ENSMUSP00000059079	KOG0384	4.94231	0.90073	0.40516	0.59484
10090.ENSMUSP00000046356	KOG0384	4.94231	0.90073	0.40516	0.59484
10090.ENSMUSP00000043903	KOG0384	4.94231	0.90073	0.40516	0.59484
10090.ENSMUSP00000042291	KOG0384	4.94231	0.90073	0.40516	0.59484
10090.ENSMUSP00000041291	KOG0384	4.94231	0.90073	0.40516	0.59484
10090.ENSMUSP00000024627	KOG0384	4.94231	0.90073	0.40516	0.59484
10090.ENSMUSP00000018623	KOG0384	4.94231	0.90073	0.40516	0.59484
10090.ENSMUSP00000099138	KOG0385	3.16667	0.97689	0.54896	0.45104
10090.ENSMUSP00000092056	KOG0385	3.16667	0.97689	0.54896	0.45104
10090.ENSMUSP00000081178	KOG0385	3.16667	0.97689	0.54896	0.45104
10090.ENSMUSP00000081177	KOG0385	3.16667	0.97689	0.54896	0.45104
10090.ENSMUSP00000044361	KOG0385	3.16667	0.97689	0.54896	0.45104
10090.ENSMUSP00000029730	KOG0385	3.16667	0.97689	0.54896	0.45104
10090.ENSMUSP00000025965	KOG0385	3.16667	0.97689	0.54896	0.45104
10090.ENSMUSP00000096547	KOG0386	2.22642	0.95811	0.64211	0.35789
10090.ENSMUSP00000025862	KOG0386	2.22642	0.95811	0.64211	0.35789
10090.ENSMUSP00000069488	KOG0387	2.21154	0.96113	0.6463	0.3537
10090.ENSMUSP00000066256	KOG0387	2.21154	0.96113	0.6463	0.3537
10090.ENSMUSP00000050592	KOG0387	2.21154	0.96113	0.6463	0.3537
10090.ENSMUSP00000051845	KOG0388	1.02222	0.94789	0.93753	0.06247
10090.ENSMUSP00000031984	KOG0389	1.07692	0.97745	0.9419	0.0581
10090.ENSMUSP00000099766	KOG0390	2.01923	0.95838	0.67444	0.32556
10090.ENSMUSP00000066977	KOG0390	2.01923	0.95838	0.67444	0.32556
10090.ENSMUSP00000083845	KOG0391	1.86792	0.94858	0.69406	0.30594
10090.ENSMUSP00000081611	KOG0391	1.86792	0.94858	0.69406	0.30594
10090.ENSMUSP00000038834	KOG0392	1.18367	0.95136	0.87444	0.12556
10090.ENSMUSP00000098058	KOG0393	15.5098	0.94104	0.23895	0.76105
10090.ENSMUSP00000095832	KOG0393	15.5098	0.94104	0.23895	0.76105
10090.ENSMUSP00000067013	KOG0393	15.5098	0.94104	0.23895	0.76105
10090.ENSMUSP00000062530	KOG0393	15.5098	0.94104	0.23895	0.76105
10090.ENSMUSP00000059498	KOG0393	15.5098	0.94104	0.23895	0.76105
10090.ENSMUSP00000054634	KOG0393	15.5098	0.94104	0.23895	0.76105
10090.ENSMUSP00000045487	KOG0393	15.5098	0.94104	0.23895	0.76105
10090.ENSMUSP00000041411	KOG0393	15.5098	0.94104	0.23895	0.76105
10090.ENSMUSP00000038915	KOG0393	15.5098	0.94104	0.23895	0.76105
10090.ENSMUSP00000036384	KOG0393	15.5098	0.94104	0.23895	0.76105
10090.ENSMUSP00000036031	KOG0393	15.5098	0.94104	0.23895	0.76105
10090.ENSMUSP00000031401	KOG0393	15.5098	0.94104	0.23895	0.76105
10090.ENSMUSP00000031106	KOG0393	15.5098	0.94104	0.23895	0.76105
10090.ENSMUSP00000024956	KOG0393	15.5098	0.94104	0.23895	0.76105
10090.ENSMUSP00000022665	KOG0393	15.5098	0.94104	0.23895	0.76105
10090.ENSMUSP00000022078	KOG0393	15.5098	0.94104	0.23895	0.76105
10090.ENSMUSP00000020101	KOG0393	15.5098	0.94104	0.23895	0.76105
10090.ENSMUSP00000018156	KOG0393	15.5098	0.94104	0.23895	0.76105
10090.ENSMUSP00000017288	KOG0393	15.5098	0.94104	0.23895	0.76105
10090.ENSMUSP00000007959	KOG0393	15.5098	0.94104	0.23895	0.76105
10090.ENSMUSP00000003451	KOG0393	15.5098	0.94104	0.23895	0.76105
10090.ENSMUSP00000002303	KOG0393	15.5098	0.94104	0.23895	0.76105
10090.ENSMUSP00000001347	KOG0393	15.5098	0.94104	0.23895	0.76105
10090.ENSMUSP00000065456	KOG0394	2.67347	0.90135	0.55126	0.44874
10090.ENSMUSP00000049739	KOG0394	2.67347	0.90135	0.55126	0.44874
10090.ENSMUSP00000045127	KOG0394	2.67347	0.90135	0.55126	0.44874
10090.ENSMUSP00000098278	KOG0395	21.3265	0.91088	0.19724	0.80276
10090.ENSMUSP00000095422	KOG0395	21.3265	0.91088	0.19724	0.80276
10090.ENSMUSP00000093001	KOG0395	21.3265	0.91088	0.19724	0.80276
10090.ENSMUSP00000091515	KOG0395	21.3265	0.91088	0.19724	0.80276
10090.ENSMUSP00000088174	KOG0395	21.3265	0.91088	0.19724	0.80276
10090.ENSMUSP00000087711	KOG0395	21.3265	0.91088	0.19724	0.80276
10090.ENSMUSP00000082580	KOG0395	21.3265	0.91088	0.19724	0.80276
10090.ENSMUSP00000080724	KOG0395	21.3265	0.91088	0.19724	0.80276
10090.ENSMUSP00000069752	KOG0395	21.3265	0.91088	0.19724	0.80276
10090.ENSMUSP00000066238	KOG0395	21.3265	0.91088	0.19724	0.80276
10090.ENSMUSP00000058391	KOG0395	21.3265	0.91088	0.19724	0.80276
10090.ENSMUSP00000056433	KOG0395	21.3265	0.91088	0.19724	0.80276
10090.ENSMUSP00000055605	KOG0395	21.3265	0.91088	0.19724	0.80276
10090.ENSMUSP00000055416	KOG0395	21.3265	0.91088	0.19724	0.80276
10090.ENSMUSP00000053389	KOG0395	21.3265	0.91088	0.19724	0.80276
10090.ENSMUSP00000051959	KOG0395	21.3265	0.91088	0.19724	0.80276
10090.ENSMUSP00000048453	KOG0395	21.3265	0.91088	0.19724	0.80276
10090.ENSMUSP00000042150	KOG0395	21.3265	0.91088	0.19724	0.80276
10090.ENSMUSP00000039863	KOG0395	21.3265	0.91088	0.19724	0.80276
10090.ENSMUSP00000038841	KOG0395	21.3265	0.91088	0.19724	0.80276
10090.ENSMUSP00000035045	KOG0395	21.3265	0.91088	0.19724	0.80276
10090.ENSMUSP00000034351	KOG0395	21.3265	0.91088	0.19724	0.80276
10090.ENSMUSP00000033500	KOG0395	21.3265	0.91088	0.19724	0.80276
10090.ENSMUSP00000032397	KOG0395	21.3265	0.91088	0.19724	0.80276
10090.ENSMUSP00000032347	KOG0395	21.3265	0.91088	0.19724	0.80276
10090.ENSMUSP00000031646	KOG0395	21.3265	0.91088	0.19724	0.80276
10090.ENSMUSP00000030787	KOG0395	21.3265	0.91088	0.19724	0.80276
10090.ENSMUSP00000029868	KOG0395	21.3265	0.91088	0.19724	0.80276
10090.ENSMUSP00000029692	KOG0395	21.3265	0.91088	0.19724	0.80276
10090.ENSMUSP00000029445	KOG0395	21.3265	0.91088	0.19724	0.80276
10090.ENSMUSP00000024518	KOG0395	21.3265	0.91088	0.19724	0.80276
10090.ENSMUSP00000022783	KOG0395	21.3265	0.91088	0.19724	0.80276
10090.ENSMUSP00000010673	KOG0395	21.3265	0.91088	0.19724	0.80276
10090.ENSMUSP00000009003	KOG0395	21.3265	0.91088	0.19724	0.80276
10090.ENSMUSP00000004565	KOG0395	21.3265	0.91088	0.19724	0.80276
10090.ENSMUSP00000000369	KOG0395	21.3265	0.91088	0.19724	0.80276
10090.ENSMUSP00000099595	KOG0397	1.45098	0.93962	0.78005	0.21995
10090.ENSMUSP00000084221	KOG0397	1.45098	0.93962	0.78005	0.21995
10090.ENSMUSP00000082771	KOG0397	1.45098	0.93962	0.78005	0.21995
10090.ENSMUSP00000081663	KOG0397	1.45098	0.93962	0.78005	0.21995
10090.ENSMUSP00000078670	KOG0397	1.45098	0.93962	0.78005	0.21995
10090.ENSMUSP00000033039	KOG0397	1.45098	0.93962	0.78005	0.21995
10090.ENSMUSP00000091035	KOG0400	1.24	0.94546	0.84905	0.15095
10090.ENSMUSP00000082124	KOG0400	1.24	0.94546	0.84905	0.15095
10090.ENSMUSP00000081233	KOG0401	3.98148	0.90639	0.45425	0.54575
10090.ENSMUSP00000047678	KOG0401	3.98148	0.90639	0.45425	0.54575
10090.ENSMUSP00000026520	KOG0401	3.98148	0.90639	0.45425	0.54575
10090.ENSMUSP00000005750	KOG0401	3.98148	0.90639	0.45425	0.54575
10090.ENSMUSP00000090306	KOG0402	1.39216	0.937	0.79414	0.20586
10090.ENSMUSP00000076535	KOG0402	1.39216	0.937	0.79414	0.20586
10090.ENSMUSP00000058919	KOG0402	1.39216	0.937	0.79414	0.20586
10090.ENSMUSP00000025931	KOG0403	1.25	0.87305	0.78088	0.21912
10090.ENSMUSP00000033992	KOG0405	1.08333	0.95939	0.92175	0.07825
10090.ENSMUSP00000026052	KOG0406	2.82051	0.77927	0.46401	0.53599
10090.ENSMUSP00000026050	KOG0406	2.82051	0.77927	0.46401	0.53599
10090.ENSMUSP00000072558	KOG0407	1.27451	0.95784	0.84844	0.15156
10090.ENSMUSP00000025511	KOG0407	1.27451	0.95784	0.84844	0.15156
10090.ENSMUSP00000032840	KOG0408	1.07143	0.82568	0.79768	0.20232
10090.ENSMUSP00000055390	KOG0409	2.56522	0.90286	0.56371	0.43629
10090.ENSMUSP00000031788	KOG0409	2.56522	0.90286	0.56371	0.43629
10090.ENSMUSP00000023189	KOG0409	2.56522	0.90286	0.56371	0.43629
10090.ENSMUSP00000076458	KOG0410	1.26923	0.79519	0.70583	0.29417
10090.ENSMUSP00000064547	KOG0411	1.09302	0.93133	0.89082	0.10918
10090.ENSMUSP00000034203	KOG0412	1.06	0.97117	0.94328	0.05672
10090.ENSMUSP00000072871	KOG0413	1.07895	0.8982	0.86471	0.13529
10090.ENSMUSP00000042260	KOG0414	1.0566	0.98363	0.95692	0.04308
10090.ENSMUSP00000015901	KOG0415	1.04255	0.95705	0.93732	0.06268
10090.ENSMUSP00000100058	KOG0416	1.16327	0.95807	0.88829	0.11171
10090.ENSMUSP00000092121	KOG0416	1.16327	0.95807	0.88829	0.11171
10090.ENSMUSP00000096932	KOG0417	7.4	0.96686	0.35542	0.64458
10090.ENSMUSP00000095554	KOG0417	7.4	0.96686	0.35542	0.64458
10090.ENSMUSP00000089090	KOG0417	7.4	0.96686	0.35542	0.64458
10090.ENSMUSP00000082323	KOG0417	7.4	0.96686	0.35542	0.64458
10090.ENSMUSP00000075902	KOG0417	7.4	0.96686	0.35542	0.64458
10090.ENSMUSP00000075495	KOG0417	7.4	0.96686	0.35542	0.64458
10090.ENSMUSP00000074614	KOG0417	7.4	0.96686	0.35542	0.64458
10090.ENSMUSP00000072387	KOG0417	7.4	0.96686	0.35542	0.64458
10090.ENSMUSP00000060423	KOG0417	7.4	0.96686	0.35542	0.64458
10090.ENSMUSP00000059077	KOG0417	7.4	0.96686	0.35542	0.64458
10090.ENSMUSP00000057347	KOG0417	7.4	0.96686	0.35542	0.64458
10090.ENSMUSP00000036413	KOG0417	7.4	0.96686	0.35542	0.64458
10090.ENSMUSP00000028398	KOG0417	7.4	0.96686	0.35542	0.64458
10090.ENSMUSP00000027687	KOG0417	7.4	0.96686	0.35542	0.64458
10090.ENSMUSP00000022296	KOG0417	7.4	0.96686	0.35542	0.64458
10090.ENSMUSP00000020085	KOG0417	7.4	0.96686	0.35542	0.64458
10090.ENSMUSP00000031105	KOG0418	1.16	0.95957	0.89094	0.10906
10090.ENSMUSP00000090406	KOG0419	2.14815	0.96248	0.65669	0.34331
10090.ENSMUSP00000056748	KOG0419	2.14815	0.96248	0.65669	0.34331
10090.ENSMUSP00000020657	KOG0419	2.14815	0.96248	0.65669	0.34331
10090.ENSMUSP00000016452	KOG0419	2.14815	0.96248	0.65669	0.34331
10090.ENSMUSP00000071728	KOG0420	1.42593	0.97385	0.81554	0.18446
10090.ENSMUSP00000005714	KOG0420	1.42593	0.97385	0.81554	0.18446
10090.ENSMUSP00000085581	KOG0421	1.28205	0.88501	0.78162	0.21838
10090.ENSMUSP00000087658	KOG0422	2.32353	0.84949	0.55729	0.44271
10090.ENSMUSP00000076952	KOG0422	2.32353	0.84949	0.55729	0.44271
10090.ENSMUSP00000072380	KOG0422	2.32353	0.84949	0.55729	0.44271
10090.ENSMUSP00000028473	KOG0422	2.32353	0.84949	0.55729	0.44271
10090.ENSMUSP00000078459	KOG0423	1.08333	0.8876	0.85278	0.14722
10090.ENSMUSP00000086754	KOG0424	1.21277	0.94364	0.85687	0.14313
10090.ENSMUSP00000078069	KOG0424	1.21277	0.94364	0.85687	0.14313
10090.ENSMUSP00000015264	KOG0424	1.21277	0.94364	0.85687	0.14313
10090.ENSMUSP00000098452	KOG0425	2.73585	0.94085	0.56882	0.43118
10090.ENSMUSP00000038813	KOG0425	2.73585	0.94085	0.56882	0.43118
10090.ENSMUSP00000021240	KOG0425	2.73585	0.94085	0.56882	0.43118
10090.ENSMUSP00000020550	KOG0425	2.73585	0.94085	0.56882	0.43118
10090.ENSMUSP00000009437	KOG0426	1	0.95541	0.95541	0.04459
10090.ENSMUSP00000095429	KOG0427	1.15385	0.89611	0.83423	0.16577
10090.ENSMUSP00000029944	KOG0428	1.11905	0.91842	0.86819	0.13181
10090.ENSMUSP00000091012	KOG0429	1.02703	0.89863	0.88673	0.11327
10090.ENSMUSP00000049391	KOG0430	3.225	0.85202	0.47444	0.52556
10090.ENSMUSP00000048929	KOG0430	3.225	0.85202	0.47444	0.52556
10090.ENSMUSP00000024866	KOG0430	3.225	0.85202	0.47444	0.52556
10090.ENSMUSP00000001027	KOG0430	3.225	0.85202	0.47444	0.52556
10090.ENSMUSP00000044251	KOG0431	1.55102	0.93504	0.7508	0.2492
10090.ENSMUSP00000036705	KOG0431	1.55102	0.93504	0.7508	0.2492
10090.ENSMUSP00000084572	KOG0432	1.78846	0.95758	0.71604	0.28396
10090.ENSMUSP00000047917	KOG0432	1.78846	0.95758	0.71604	0.28396
10090.ENSMUSP00000027921	KOG0433	1	0.97622	0.97622	0.02378
10090.ENSMUSP00000050583	KOG0434	1.05455	0.99536	0.96927	0.03073
10090.ENSMUSP00000048096	KOG0434	1.05455	0.99536	0.96927	0.03073
10090.ENSMUSP00000036710	KOG0435	1.06522	0.94733	0.91787	0.08213
10090.ENSMUSP00000049770	KOG0436	1.04255	0.95705	0.93732	0.06268
10090.ENSMUSP00000095197	KOG0437	1.05455	0.99311	0.96708	0.03292
10090.ENSMUSP00000002844	KOG0438	1.10638	0.94073	0.89436	0.10564
10090.ENSMUSP00000064699	KOG0439	3.5098	0.9151	0.48846	0.51154
10090.ENSMUSP00000049859	KOG0439	3.5098	0.9151	0.48846	0.51154
10090.ENSMUSP00000040828	KOG0439	3.5098	0.9151	0.48846	0.51154
10090.ENSMUSP00000024897	KOG0439	3.5098	0.9151	0.48846	0.51154
10090.ENSMUSP00000023836	KOG0439	3.5098	0.9151	0.48846	0.51154
10090.ENSMUSP00000004715	KOG0439	3.5098	0.9151	0.48846	0.51154
10090.ENSMUSP00000081455	KOG0440	2.53846	0.97076	0.60929	0.39071
10090.ENSMUSP00000039115	KOG0440	2.53846	0.97076	0.60929	0.39071
10090.ENSMUSP00000006424	KOG0440	2.53846	0.97076	0.60929	0.39071
10090.ENSMUSP00000098768	KOG0441	1.80435	0.9214	0.68594	0.31406
10090.ENSMUSP00000057271	KOG0441	1.80435	0.9214	0.68594	0.31406
10090.ENSMUSP00000023707	KOG0441	1.80435	0.9214	0.68594	0.31406
10090.ENSMUSP00000054797	KOG0442	1.51852	0.97573	0.79181	0.20819
10090.ENSMUSP00000023206	KOG0442	1.51852	0.97573	0.79181	0.20819
10090.ENSMUSP00000063389	KOG0443	5.25641	0.89331	0.38963	0.61037
10090.ENSMUSP00000061731	KOG0443	5.25641	0.89331	0.38963	0.61037
10090.ENSMUSP00000028239	KOG0443	5.25641	0.89331	0.38963	0.61037
10090.ENSMUSP00000027366	KOG0443	5.25641	0.89331	0.38963	0.61037
10090.ENSMUSP00000026500	KOG0443	5.25641	0.89331	0.38963	0.61037
10090.ENSMUSP00000002640	KOG0443	5.25641	0.89331	0.38963	0.61037
10090.ENSMUSP00000002889	KOG0444	1.18182	0.86099	0.79199	0.20801
10090.ENSMUSP00000025079	KOG0445	1.66667	0.80664	0.62482	0.37518
10090.ENSMUSP00000093944	KOG0446	5.6	0.94181	0.39799	0.60201
10090.ENSMUSP00000088616	KOG0446	5.6	0.94181	0.39799	0.60201
10090.ENSMUSP00000083241	KOG0446	5.6	0.94181	0.39799	0.60201
10090.ENSMUSP00000024112	KOG0446	5.6	0.94181	0.39799	0.60201
10090.ENSMUSP00000023655	KOG0446	5.6	0.94181	0.39799	0.60201
10090.ENSMUSP00000002626	KOG0446	5.6	0.94181	0.39799	0.60201
10090.ENSMUSP00000036993	KOG0447	1.08824	0.8695	0.8335	0.1665
10090.ENSMUSP00000088801	KOG0448	1.68085	0.94255	0.72701	0.27299
10090.ENSMUSP00000030884	KOG0448	1.68085	0.94255	0.72701	0.27299
10090.ENSMUSP00000080273	KOG0449	1.13953	0.92615	0.8676	0.1324
10090.ENSMUSP00000091041	KOG0450	1.69231	0.9659	0.74249	0.25751
10090.ENSMUSP00000022480	KOG0450	1.69231	0.9659	0.74249	0.25751
10090.ENSMUSP00000092769	KOG0451	1	0.87998	0.87998	0.12002
10090.ENSMUSP00000034843	KOG0452	1.92308	0.89977	0.64883	0.35117
10090.ENSMUSP00000030112	KOG0452	1.92308	0.89977	0.64883	0.35117
10090.ENSMUSP00000023116	KOG0453	1.73913	0.9118	0.69141	0.30859
10090.ENSMUSP00000031097	KOG0457	1.4902	0.96519	0.79066	0.20934
10090.ENSMUSP00000018795	KOG0457	1.4902	0.96519	0.79066	0.20934
10090.ENSMUSP00000020153	KOG0458	1.07547	0.98464	0.94946	0.05054
10090.ENSMUSP00000078940	KOG0459	1.35185	0.98061	0.8434	0.1566
10090.ENSMUSP00000095656	KOG0460	1.1875	0.95429	0.87572	0.12428
10090.ENSMUSP00000091180	KOG0460	1.1875	0.95429	0.87572	0.12428
10090.ENSMUSP00000040954	KOG0461	1	0.88721	0.88721	0.11279
10090.ENSMUSP00000084480	KOG0462	1.35294	0.95944	0.82486	0.17514
10090.ENSMUSP00000098009	KOG0463	1.1	0.91287	0.87039	0.12961
10090.ENSMUSP00000022170	KOG0464	1.05405	0.89647	0.87318	0.12682
10090.ENSMUSP00000076503	KOG0465	1.37255	0.96255	0.8216	0.1784
10090.ENSMUSP00000088736	KOG0466	1.27451	0.95784	0.84844	0.15156
10090.ENSMUSP00000059395	KOG0466	1.27451	0.95784	0.84844	0.15156
10090.ENSMUSP00000046046	KOG0467	1.11111	0.98712	0.93646	0.06354
10090.ENSMUSP00000021306	KOG0468	1.05882	0.9762	0.9487	0.0513
10090.ENSMUSP00000060565	KOG0469	1.42308	0.95947	0.8043	0.1957
10090.ENSMUSP00000046101	KOG0469	1.42308	0.95947	0.8043	0.1957
10090.ENSMUSP00000023393	KOG0470	1.47917	0.88251	0.72562	0.27438
10090.ENSMUSP00000024944	KOG0471	3.6	0.87479	0.46105	0.53895
10090.ENSMUSP00000010239	KOG0471	3.6	0.87479	0.46105	0.53895
10090.ENSMUSP00000071956	KOG0472	1.12821	0.905	0.85203	0.14797
10090.ENSMUSP00000021239	KOG0473	1.08824	0.87303	0.83689	0.16311
10090.ENSMUSP00000035964	KOG0474	2	0.89153	0.63041	0.36959
10090.ENSMUSP00000030879	KOG0474	2	0.89153	0.63041	0.36959
10090.ENSMUSP00000004430	KOG0475	2.61224	0.95471	0.5907	0.4093
10090.ENSMUSP00000004428	KOG0475	2.61224	0.95471	0.5907	0.4093
10090.ENSMUSP00000000619	KOG0475	2.61224	0.95471	0.5907	0.4093
10090.ENSMUSP00000048520	KOG0476	3.24242	0.8528	0.4736	0.5264
10090.ENSMUSP00000031894	KOG0476	3.24242	0.8528	0.4736	0.5264
10090.ENSMUSP00000007207	KOG0476	3.24242	0.8528	0.4736	0.5264
10090.ENSMUSP00000006378	KOG0476	3.24242	0.8528	0.4736	0.5264
10090.ENSMUSP00000074978	KOG0477	1.70909	0.97362	0.74474	0.25526
10090.ENSMUSP00000061923	KOG0477	1.70909	0.97362	0.74474	0.25526
10090.ENSMUSP00000023353	KOG0478	1.07407	0.98939	0.95467	0.04533
10090.ENSMUSP00000059192	KOG0479	1.07692	0.97745	0.9419	0.0581
10090.ENSMUSP00000028831	KOG0480	2.24074	0.97358	0.65039	0.34961
10090.ENSMUSP00000027601	KOG0480	2.24074	0.97358	0.65039	0.34961
10090.ENSMUSP00000005545	KOG0481	1.13462	0.96368	0.90471	0.09529
10090.ENSMUSP00000000505	KOG0482	1.03846	0.98261	0.96424	0.03576
10090.ENSMUSP00000025944	KOG0483	1.90323	0.6045	0.43818	0.56182
10090.ENSMUSP00000012664	KOG0484	1.76667	0.82671	0.62198	0.37802
10090.ENSMUSP00000008090	KOG0484	1.76667	0.82671	0.62198	0.37802
10090.ENSMUSP00000084958	KOG0485	2.86667	0.80388	0.47479	0.52521
10090.ENSMUSP00000058205	KOG0485	2.86667	0.80388	0.47479	0.52521
10090.ENSMUSP00000039018	KOG0485	2.86667	0.80388	0.47479	0.52521
10090.ENSMUSP00000086462	KOG0486	2.025	0.88961	0.62515	0.37485
10090.ENSMUSP00000052929	KOG0486	2.025	0.88961	0.62515	0.37485
10090.ENSMUSP00000029657	KOG0486	2.025	0.88961	0.62515	0.37485
10090.ENSMUSP00000026259	KOG0486	2.025	0.88961	0.62515	0.37485
10090.ENSMUSP00000021968	KOG0486	2.025	0.88961	0.62515	0.37485
10090.ENSMUSP00000099735	KOG0487	12	0.82283	0.23753	0.76247
10090.ENSMUSP00000062412	KOG0487	12	0.82283	0.23753	0.76247
10090.ENSMUSP00000058490	KOG0487	12	0.82283	0.23753	0.76247
10090.ENSMUSP00000056315	KOG0487	12	0.82283	0.23753	0.76247
10090.ENSMUSP00000051003	KOG0487	12	0.82283	0.23753	0.76247
10090.ENSMUSP00000046939	KOG0487	12	0.82283	0.23753	0.76247
10090.ENSMUSP00000040920	KOG0487	12	0.82283	0.23753	0.76247
10090.ENSMUSP00000039170	KOG0487	12	0.82283	0.23753	0.76247
10090.ENSMUSP00000001878	KOG0487	12	0.82283	0.23753	0.76247
10090.ENSMUSP00000001872	KOG0487	12	0.82283	0.23753	0.76247
10090.ENSMUSP00000001706	KOG0487	12	0.82283	0.23753	0.76247
10090.ENSMUSP00000001701	KOG0487	12	0.82283	0.23753	0.76247
10090.ENSMUSP00000001700	KOG0487	12	0.82283	0.23753	0.76247
10090.ENSMUSP00000001699	KOG0487	12	0.82283	0.23753	0.76247
10090.ENSMUSP00000000962	KOG0487	12	0.82283	0.23753	0.76247
10090.ENSMUSP00000000010	KOG0487	12	0.82283	0.23753	0.76247
10090.ENSMUSP00000096997	KOG0488	10.6176	0.8609	0.2642	0.7358
10090.ENSMUSP00000087069	KOG0488	10.6176	0.8609	0.2642	0.7358
10090.ENSMUSP00000084005	KOG0488	10.6176	0.8609	0.2642	0.7358
10090.ENSMUSP00000060424	KOG0488	10.6176	0.8609	0.2642	0.7358
10090.ENSMUSP00000053945	KOG0488	10.6176	0.8609	0.2642	0.7358
10090.ENSMUSP00000053147	KOG0488	10.6176	0.8609	0.2642	0.7358
10090.ENSMUSP00000052778	KOG0488	10.6176	0.8609	0.2642	0.7358
10090.ENSMUSP00000047457	KOG0488	10.6176	0.8609	0.2642	0.7358
10090.ENSMUSP00000047134	KOG0488	10.6176	0.8609	0.2642	0.7358
10090.ENSMUSP00000046024	KOG0488	10.6176	0.8609	0.2642	0.7358
10090.ENSMUSP00000040505	KOG0488	10.6176	0.8609	0.2642	0.7358
10090.ENSMUSP00000032717	KOG0488	10.6176	0.8609	0.2642	0.7358
10090.ENSMUSP00000030994	KOG0488	10.6176	0.8609	0.2642	0.7358
10090.ENSMUSP00000026236	KOG0488	10.6176	0.8609	0.2642	0.7358
10090.ENSMUSP00000021813	KOG0488	10.6176	0.8609	0.2642	0.7358
10090.ENSMUSP00000098943	KOG0489	23.3235	0.85857	0.17778	0.82222
10090.ENSMUSP00000098092	KOG0489	23.3235	0.85857	0.17778	0.82222
10090.ENSMUSP00000097740	KOG0489	23.3235	0.85857	0.17778	0.82222
10090.ENSMUSP00000085651	KOG0489	23.3235	0.85857	0.17778	0.82222
10090.ENSMUSP00000082729	KOG0489	23.3235	0.85857	0.17778	0.82222
10090.ENSMUSP00000069728	KOG0489	23.3235	0.85857	0.17778	0.82222
10090.ENSMUSP00000058755	KOG0489	23.3235	0.85857	0.17778	0.82222
10090.ENSMUSP00000053426	KOG0489	23.3235	0.85857	0.17778	0.82222
10090.ENSMUSP00000052496	KOG0489	23.3235	0.85857	0.17778	0.82222
10090.ENSMUSP00000051355	KOG0489	23.3235	0.85857	0.17778	0.82222
10090.ENSMUSP00000051158	KOG0489	23.3235	0.85857	0.17778	0.82222
10090.ENSMUSP00000048648	KOG0489	23.3235	0.85857	0.17778	0.82222
10090.ENSMUSP00000048508	KOG0489	23.3235	0.85857	0.17778	0.82222
10090.ENSMUSP00000048002	KOG0489	23.3235	0.85857	0.17778	0.82222
10090.ENSMUSP00000043587	KOG0489	23.3235	0.85857	0.17778	0.82222
10090.ENSMUSP00000043078	KOG0489	23.3235	0.85857	0.17778	0.82222
10090.ENSMUSP00000043008	KOG0489	23.3235	0.85857	0.17778	0.82222
10090.ENSMUSP00000040121	KOG0489	23.3235	0.85857	0.17778	0.82222
10090.ENSMUSP00000039012	KOG0489	23.3235	0.85857	0.17778	0.82222
10090.ENSMUSP00000036625	KOG0489	23.3235	0.85857	0.17778	0.82222
10090.ENSMUSP00000035423	KOG0489	23.3235	0.85857	0.17778	0.82222
10090.ENSMUSP00000019749	KOG0489	23.3235	0.85857	0.17778	0.82222
10090.ENSMUSP00000019117	KOG0489	23.3235	0.85857	0.17778	0.82222
10090.ENSMUSP00000014848	KOG0489	23.3235	0.85857	0.17778	0.82222
10090.ENSMUSP00000001711	KOG0489	23.3235	0.85857	0.17778	0.82222
10090.ENSMUSP00000001709	KOG0489	23.3235	0.85857	0.17778	0.82222
10090.ENSMUSP00000001703	KOG0489	23.3235	0.85857	0.17778	0.82222
10090.ENSMUSP00000001608	KOG0489	23.3235	0.85857	0.17778	0.82222
10090.ENSMUSP00000000964	KOG0489	23.3235	0.85857	0.17778	0.82222
10090.ENSMUSP00000000704	KOG0489	23.3235	0.85857	0.17778	0.82222
10090.ENSMUSP00000094197	KOG0490	22.2245	0.88778	0.18832	0.81168
10090.ENSMUSP00000094191	KOG0490	22.2245	0.88778	0.18832	0.81168
10090.ENSMUSP00000081366	KOG0490	22.2245	0.88778	0.18832	0.81168
10090.ENSMUSP00000080630	KOG0490	22.2245	0.88778	0.18832	0.81168
10090.ENSMUSP00000074262	KOG0490	22.2245	0.88778	0.18832	0.81168
10090.ENSMUSP00000071932	KOG0490	22.2245	0.88778	0.18832	0.81168
10090.ENSMUSP00000071782	KOG0490	22.2245	0.88778	0.18832	0.81168
10090.ENSMUSP00000069425	KOG0490	22.2245	0.88778	0.18832	0.81168
10090.ENSMUSP00000064107	KOG0490	22.2245	0.88778	0.18832	0.81168
10090.ENSMUSP00000062421	KOG0490	22.2245	0.88778	0.18832	0.81168
10090.ENSMUSP00000057231	KOG0490	22.2245	0.88778	0.18832	0.81168
10090.ENSMUSP00000049039	KOG0490	22.2245	0.88778	0.18832	0.81168
10090.ENSMUSP00000047962	KOG0490	22.2245	0.88778	0.18832	0.81168
10090.ENSMUSP00000044879	KOG0490	22.2245	0.88778	0.18832	0.81168
10090.ENSMUSP00000044659	KOG0490	22.2245	0.88778	0.18832	0.81168
10090.ENSMUSP00000043616	KOG0490	22.2245	0.88778	0.18832	0.81168
10090.ENSMUSP00000042512	KOG0490	22.2245	0.88778	0.18832	0.81168
10090.ENSMUSP00000041999	KOG0490	22.2245	0.88778	0.18832	0.81168
10090.ENSMUSP00000040332	KOG0490	22.2245	0.88778	0.18832	0.81168
10090.ENSMUSP00000037079	KOG0490	22.2245	0.88778	0.18832	0.81168
10090.ENSMUSP00000036480	KOG0490	22.2245	0.88778	0.18832	0.81168
10090.ENSMUSP00000034869	KOG0490	22.2245	0.88778	0.18832	0.81168
10090.ENSMUSP00000034034	KOG0490	22.2245	0.88778	0.18832	0.81168
10090.ENSMUSP00000031749	KOG0490	22.2245	0.88778	0.18832	0.81168
10090.ENSMUSP00000031591	KOG0490	22.2245	0.88778	0.18832	0.81168
10090.ENSMUSP00000031523	KOG0490	22.2245	0.88778	0.18832	0.81168
10090.ENSMUSP00000029933	KOG0490	22.2245	0.88778	0.18832	0.81168
10090.ENSMUSP00000029852	KOG0490	22.2245	0.88778	0.18832	0.81168
10090.ENSMUSP00000029422	KOG0490	22.2245	0.88778	0.18832	0.81168
10090.ENSMUSP00000028003	KOG0490	22.2245	0.88778	0.18832	0.81168
10090.ENSMUSP00000027878	KOG0490	22.2245	0.88778	0.18832	0.81168
10090.ENSMUSP00000025396	KOG0490	22.2245	0.88778	0.18832	0.81168
10090.ENSMUSP00000022195	KOG0490	22.2245	0.88778	0.18832	0.81168
10090.ENSMUSP00000021513	KOG0490	22.2245	0.88778	0.18832	0.81168
10090.ENSMUSP00000018842	KOG0490	22.2245	0.88778	0.18832	0.81168
10090.ENSMUSP00000014747	KOG0490	22.2245	0.88778	0.18832	0.81168
10090.ENSMUSP00000012279	KOG0490	22.2245	0.88778	0.18832	0.81168
10090.ENSMUSP00000006362	KOG0490	22.2245	0.88778	0.18832	0.81168
10090.ENSMUSP00000001130	KOG0490	22.2245	0.88778	0.18832	0.81168
10090.ENSMUSP00000000253	KOG0490	22.2245	0.88778	0.18832	0.81168
10090.ENSMUSP00000068057	KOG0491	2	0.8207	0.58032	0.41968
10090.ENSMUSP00000012540	KOG0491	2	0.8207	0.58032	0.41968
10090.ENSMUSP00000058354	KOG0492	2.30303	0.84286	0.5554	0.4446
10090.ENSMUSP00000057312	KOG0492	2.30303	0.84286	0.5554	0.4446
10090.ENSMUSP00000021922	KOG0492	2.30303	0.84286	0.5554	0.4446
10090.ENSMUSP00000078659	KOG0493	1.93103	0.80954	0.58256	0.41744
10090.ENSMUSP00000036761	KOG0493	1.93103	0.80954	0.58256	0.41744
10090.ENSMUSP00000039088	KOG0494	1.90625	0.85281	0.61768	0.38232
10090.ENSMUSP00000021665	KOG0494	1.90625	0.85281	0.61768	0.38232
10090.ENSMUSP00000002529	KOG0495	1.03846	0.98261	0.96424	0.03576
10090.ENSMUSP00000047128	KOG0496	3.74359	0.86774	0.44848	0.55152
10090.ENSMUSP00000041921	KOG0496	3.74359	0.86774	0.44848	0.55152
10090.ENSMUSP00000034448	KOG0496	3.74359	0.86774	0.44848	0.55152
10090.ENSMUSP00000027399	KOG0496	3.74359	0.86774	0.44848	0.55152
10090.ENSMUSP00000046856	KOG0497	1.4	0.84496	0.71412	0.28588
10090.ENSMUSP00000094910	KOG0498	8	0.86996	0.30758	0.69242
10090.ENSMUSP00000090350	KOG0498	8	0.86996	0.30758	0.69242
10090.ENSMUSP00000074563	KOG0498	8	0.86996	0.30758	0.69242
10090.ENSMUSP00000049206	KOG0498	8	0.86996	0.30758	0.69242
10090.ENSMUSP00000047705	KOG0498	8	0.86996	0.30758	0.69242
10090.ENSMUSP00000040548	KOG0498	8	0.86996	0.30758	0.69242
10090.ENSMUSP00000034889	KOG0498	8	0.86996	0.30758	0.69242
10090.ENSMUSP00000029686	KOG0498	8	0.86996	0.30758	0.69242
10090.ENSMUSP00000020581	KOG0498	8	0.86996	0.30758	0.69242
10090.ENSMUSP00000006991	KOG0498	8	0.86996	0.30758	0.69242
10090.ENSMUSP00000001965	KOG0498	8	0.86996	0.30758	0.69242
10090.ENSMUSP00000090956	KOG0499	2.32353	0.82839	0.54345	0.45655
10090.ENSMUSP00000069778	KOG0499	2.32353	0.82839	0.54345	0.45655
10090.ENSMUSP00000064306	KOG0499	2.32353	0.82839	0.54345	0.45655
10090.ENSMUSP00000084464	KOG0500	3.67568	0.87579	0.45681	0.54319
10090.ENSMUSP00000033187	KOG0500	3.67568	0.87579	0.45681	0.54319
10090.ENSMUSP00000027288	KOG0500	3.67568	0.87579	0.45681	0.54319
10090.ENSMUSP00000006020	KOG0500	3.67568	0.87579	0.45681	0.54319
10090.ENSMUSP00000077563	KOG0501	2.02941	0.85349	0.59912	0.40088
10090.ENSMUSP00000046864	KOG0501	2.02941	0.85349	0.59912	0.40088
10090.ENSMUSP00000066952	KOG0502	4.31579	0.7855	0.37811	0.62189
10090.ENSMUSP00000063999	KOG0502	4.31579	0.7855	0.37811	0.62189
10090.ENSMUSP00000022164	KOG0502	4.31579	0.7855	0.37811	0.62189
10090.ENSMUSP00000078369	KOG0503	1.56757	0.851	0.6797	0.3203
10090.ENSMUSP00000099607	KOG0504	42.3636	0.91676	0.14085	0.85915
10090.ENSMUSP00000098082	KOG0504	42.3636	0.91676	0.14085	0.85915
10090.ENSMUSP00000097638	KOG0504	42.3636	0.91676	0.14085	0.85915
10090.ENSMUSP00000096508	KOG0504	42.3636	0.91676	0.14085	0.85915
10090.ENSMUSP00000095691	KOG0504	42.3636	0.91676	0.14085	0.85915
10090.ENSMUSP00000095595	KOG0504	42.3636	0.91676	0.14085	0.85915
10090.ENSMUSP00000095534	KOG0504	42.3636	0.91676	0.14085	0.85915
10090.ENSMUSP00000091858	KOG0504	42.3636	0.91676	0.14085	0.85915
10090.ENSMUSP00000091610	KOG0504	42.3636	0.91676	0.14085	0.85915
10090.ENSMUSP00000088022	KOG0504	42.3636	0.91676	0.14085	0.85915
10090.ENSMUSP00000087810	KOG0504	42.3636	0.91676	0.14085	0.85915
10090.ENSMUSP00000086294	KOG0504	42.3636	0.91676	0.14085	0.85915
10090.ENSMUSP00000084095	KOG0504	42.3636	0.91676	0.14085	0.85915
10090.ENSMUSP00000083561	KOG0504	42.3636	0.91676	0.14085	0.85915
10090.ENSMUSP00000081801	KOG0504	42.3636	0.91676	0.14085	0.85915
10090.ENSMUSP00000081426	KOG0504	42.3636	0.91676	0.14085	0.85915
10090.ENSMUSP00000080069	KOG0504	42.3636	0.91676	0.14085	0.85915
10090.ENSMUSP00000079710	KOG0504	42.3636	0.91676	0.14085	0.85915
10090.ENSMUSP00000078735	KOG0504	42.3636	0.91676	0.14085	0.85915
10090.ENSMUSP00000078315	KOG0504	42.3636	0.91676	0.14085	0.85915
10090.ENSMUSP00000076814	KOG0504	42.3636	0.91676	0.14085	0.85915
10090.ENSMUSP00000072859	KOG0504	42.3636	0.91676	0.14085	0.85915
10090.ENSMUSP00000071324	KOG0504	42.3636	0.91676	0.14085	0.85915
10090.ENSMUSP00000070884	KOG0504	42.3636	0.91676	0.14085	0.85915
10090.ENSMUSP00000069312	KOG0504	42.3636	0.91676	0.14085	0.85915
10090.ENSMUSP00000069013	KOG0504	42.3636	0.91676	0.14085	0.85915
10090.ENSMUSP00000061208	KOG0504	42.3636	0.91676	0.14085	0.85915
10090.ENSMUSP00000061168	KOG0504	42.3636	0.91676	0.14085	0.85915
10090.ENSMUSP00000059349	KOG0504	42.3636	0.91676	0.14085	0.85915
10090.ENSMUSP00000057864	KOG0504	42.3636	0.91676	0.14085	0.85915
10090.ENSMUSP00000056828	KOG0504	42.3636	0.91676	0.14085	0.85915
10090.ENSMUSP00000054428	KOG0504	42.3636	0.91676	0.14085	0.85915
10090.ENSMUSP00000048823	KOG0504	42.3636	0.91676	0.14085	0.85915
10090.ENSMUSP00000048062	KOG0504	42.3636	0.91676	0.14085	0.85915
10090.ENSMUSP00000047042	KOG0504	42.3636	0.91676	0.14085	0.85915
10090.ENSMUSP00000046476	KOG0504	42.3636	0.91676	0.14085	0.85915
10090.ENSMUSP00000044637	KOG0504	42.3636	0.91676	0.14085	0.85915
10090.ENSMUSP00000043462	KOG0504	42.3636	0.91676	0.14085	0.85915
10090.ENSMUSP00000042317	KOG0504	42.3636	0.91676	0.14085	0.85915
10090.ENSMUSP00000041539	KOG0504	42.3636	0.91676	0.14085	0.85915
10090.ENSMUSP00000041173	KOG0504	42.3636	0.91676	0.14085	0.85915
10090.ENSMUSP00000040331	KOG0504	42.3636	0.91676	0.14085	0.85915
10090.ENSMUSP00000040327	KOG0504	42.3636	0.91676	0.14085	0.85915
10090.ENSMUSP00000038688	KOG0504	42.3636	0.91676	0.14085	0.85915
10090.ENSMUSP00000038450	KOG0504	42.3636	0.91676	0.14085	0.85915
10090.ENSMUSP00000036003	KOG0504	42.3636	0.91676	0.14085	0.85915
10090.ENSMUSP00000033918	KOG0504	42.3636	0.91676	0.14085	0.85915
10090.ENSMUSP00000033905	KOG0504	42.3636	0.91676	0.14085	0.85915
10090.ENSMUSP00000033756	KOG0504	42.3636	0.91676	0.14085	0.85915
10090.ENSMUSP00000033549	KOG0504	42.3636	0.91676	0.14085	0.85915
10090.ENSMUSP00000033201	KOG0504	42.3636	0.91676	0.14085	0.85915
10090.ENSMUSP00000032815	KOG0504	42.3636	0.91676	0.14085	0.85915
10090.ENSMUSP00000031489	KOG0504	42.3636	0.91676	0.14085	0.85915
10090.ENSMUSP00000030785	KOG0504	42.3636	0.91676	0.14085	0.85915
10090.ENSMUSP00000030029	KOG0504	42.3636	0.91676	0.14085	0.85915
10090.ENSMUSP00000029812	KOG0504	42.3636	0.91676	0.14085	0.85915
10090.ENSMUSP00000028577	KOG0504	42.3636	0.91676	0.14085	0.85915
10090.ENSMUSP00000028113	KOG0504	42.3636	0.91676	0.14085	0.85915
10090.ENSMUSP00000027538	KOG0504	42.3636	0.91676	0.14085	0.85915
10090.ENSMUSP00000027393	KOG0504	42.3636	0.91676	0.14085	0.85915
10090.ENSMUSP00000026172	KOG0504	42.3636	0.91676	0.14085	0.85915
10090.ENSMUSP00000025718	KOG0504	42.3636	0.91676	0.14085	0.85915
10090.ENSMUSP00000025686	KOG0504	42.3636	0.91676	0.14085	0.85915
10090.ENSMUSP00000025413	KOG0504	42.3636	0.91676	0.14085	0.85915
10090.ENSMUSP00000025065	KOG0504	42.3636	0.91676	0.14085	0.85915
10090.ENSMUSP00000024742	KOG0504	42.3636	0.91676	0.14085	0.85915
10090.ENSMUSP00000023157	KOG0504	42.3636	0.91676	0.14085	0.85915
10090.ENSMUSP00000022275	KOG0504	42.3636	0.91676	0.14085	0.85915
10090.ENSMUSP00000022088	KOG0504	42.3636	0.91676	0.14085	0.85915
10090.ENSMUSP00000021617	KOG0504	42.3636	0.91676	0.14085	0.85915
10090.ENSMUSP00000021413	KOG0504	42.3636	0.91676	0.14085	0.85915
10090.ENSMUSP00000020551	KOG0504	42.3636	0.91676	0.14085	0.85915
10090.ENSMUSP00000019386	KOG0504	42.3636	0.91676	0.14085	0.85915
10090.ENSMUSP00000014642	KOG0504	42.3636	0.91676	0.14085	0.85915
10090.ENSMUSP00000014640	KOG0504	42.3636	0.91676	0.14085	0.85915
10090.ENSMUSP00000014421	KOG0504	42.3636	0.91676	0.14085	0.85915
10090.ENSMUSP00000010940	KOG0504	42.3636	0.91676	0.14085	0.85915
10090.ENSMUSP00000006205	KOG0504	42.3636	0.91676	0.14085	0.85915
10090.ENSMUSP00000092126	KOG0505	5.48571	0.86027	0.3673	0.6327
10090.ENSMUSP00000069257	KOG0505	5.48571	0.86027	0.3673	0.6327
10090.ENSMUSP00000047463	KOG0505	5.48571	0.86027	0.3673	0.6327
10090.ENSMUSP00000039540	KOG0505	5.48571	0.86027	0.3673	0.6327
10090.ENSMUSP00000037356	KOG0505	5.48571	0.86027	0.3673	0.6327
10090.ENSMUSP00000026121	KOG0505	5.48571	0.86027	0.3673	0.6327
10090.ENSMUSP00000013886	KOG0505	5.48571	0.86027	0.3673	0.6327
10090.ENSMUSP00000047376	KOG0506	2.19444	0.86204	0.58192	0.41808
10090.ENSMUSP00000027273	KOG0506	2.19444	0.86204	0.58192	0.41808
10090.ENSMUSP00000096969	KOG0507	4.33333	0.8408	0.40391	0.59609
10090.ENSMUSP00000054056	KOG0507	4.33333	0.8408	0.40391	0.59609
10090.ENSMUSP00000041328	KOG0507	4.33333	0.8408	0.40391	0.59609
10090.ENSMUSP00000025058	KOG0507	4.33333	0.8408	0.40391	0.59609
10090.ENSMUSP00000024958	KOG0507	4.33333	0.8408	0.40391	0.59609
10090.ENSMUSP00000057996	KOG0508	3.27778	0.8761	0.48391	0.51609
10090.ENSMUSP00000052521	KOG0508	3.27778	0.8761	0.48391	0.51609
10090.ENSMUSP00000038816	KOG0508	3.27778	0.8761	0.48391	0.51609
[truncated: 12,919 more rows]

## Sheet: Before implantation
Allelic Composition	Gene Symbol	Allele Symbol(s)	Genetic Background	Mammalian Phenotype ID	PubMed ID	MGI Marker Accession ID (comma-delimited)	Ensembl Gene ID	Ensembl Protein ID	OG	Abundance	Diversity	Conservability	Plasticity		Plasticity	Abundance	Diversity
Capn2<tm1Pag>/Capn2<tm1Pag>	Capn2	Capn2<tm1Pag>	involves: 129S1/Sv * 129X1/SvJ * CD-1	MP:0006204	16433929	MGI:88264	ENSMUSG00000026509	ENSMUSP00000068895	KOG0045	9.59615	0.91136	0.2942	0.7058		0.377956	6.92137	0.910178
Capn5<tm1Dgen>/Capn5<tm1Dgen>	Capn5	Capn5<tm1Dgen>	involves: 129P2/OlaHsd * C57BL/6	MP:0006204		MGI:1100859	ENSMUSG00000035547	ENSMUSP00000048183	KOG0045	9.59615	0.91136	0.2942	0.7058
Hspa5<tm1.1Alee>/Hspa5<tm1.1Alee>	Hspa5	Hspa5<tm1.1Alee>	involves: 129 * C57BL/6 * FVB/N	MP:0006204	16847323	MGI:95835	ENSMUSG00000026864	ENSMUSP00000028222	KOG0100	1.90196	0.94956	0.68853	0.31147
Srsf3<tm1.1Pjln>/Srsf3<tm1.1Pjln>	Srsf3	Srsf3<tm1.1Pjln>	involves: BALB/c	MP:0006204	10469594	MGI:98285	ENSMUSG00000071172	ENSMUSP00000049025	KOG0107	2.6	0.85878	0.53259	0.46741
A1cf<tm1Ddsn>/A1cf<tm1Ddsn>	A1cf	A1cf<tm1Ddsn>	involves: 129X1/SvJ	MP:0006204	16055734	MGI:1917115	ENSMUSG00000052595	ENSMUSP00000075235	KOG0117	5.27778	0.87298	0.38	0.62
Kit<W-19H>/Kit<W-19H>	Kit	Kit<W-19H>	involves: 101/H * C3H/HeH	MP:0006204	6510711	MGI:96677	ENSMUSG00000005672	ENSMUSP00000005815	KOG0200	17.6765	0.86712	0.20624	0.79376
Sf3b1<tm1Hko>/Sf3b1<tm1Hko>	Sf3b1	Sf3b1<tm1Hko>	B6.Cg-Sf3b1<tm1Hko>	MP:0006204	15741318	MGI:1932339	ENSMUSG00000025982	ENSMUSP00000027127	KOG0213	1.11111	0.98135	0.93099	0.06901
Polr1b<Gt(Ayu8019)Imeg>/Polr1b<Gt(Ayu8019)Imeg>	Polr1b	Polr1b<Gt(Ayu8019)Imeg>	involves: C57BL/6 * C57BL/6J * CBA	MP:0006204	18023416	MGI:108014	ENSMUSG00000027395	ENSMUSP00000028874	KOG0216	1.0566	0.98596	0.95919	0.04081
Atp6v0c<tm1Hka>/Atp6v0c<tm1Hka>	Atp6v0c	Atp6v0c<tm1Hka>	involves: 129S1/Sv * C57BL/6	MP:0006204	10556625	MGI:88116	ENSMUSG00000024121	ENSMUSP00000024932	KOG0232	1.93333	0.91684	0.65939	0.34061
Kif22<tm1.1Tya>/Kif22<tm1.1Tya>	Kif22	Kif22<tm1.1Tya>	involves: 129P2/OlaHsd * C57BL/6J * C57BL/6	MP:0006204	18329364	MGI:109233	ENSMUSG00000030677	ENSMUSP00000032915	KOG0242	3.76364	0.95865	0.49415	0.50585
Kif11<tm1Much>/Kif11<tm1Much>	Kif11	Kif11<tm1Much>	involves: 129S2/SvPas * C57BL/6	MP:0006204	18474226	MGI:1098231	ENSMUSG00000012443	ENSMUSP00000012587	KOG0243	1.34615	0.9555	0.82354	0.17646
Plrg1<tm1Jcbr>/Plrg1<tm1Jcbr>	Plrg1	Plrg1<tm1Jcbr>	Not Specified	MP:0006204	19307306	MGI:1858197	ENSMUSG00000027998	ENSMUSP00000029628	KOG0285	1.11321	0.98234	0.93105	0.06895
Prpf19<tm1Glri>/Prpf19<tm1Glri>	Prpf19	Prpf19<tm1Glri>	involves: 129/Sv * 129P2/OlaHsd * C57BL/6	MP:0006204	17283042	MGI:106247	ENSMUSG00000024735	ENSMUSP00000025642	KOG0289	1.09804	0.97361	0.92913	0.07087
Cdc20<Gt(XE368)Byg>/Cdc20<Gt(XE368)Byg>	Cdc20	Cdc20<Gt(XE368)Byg>	involves: 129P2/OlaHsd * C57BL/6	MP:0006204	17325031	MGI:1859866	ENSMUSG00000006398	ENSMUSP00000006565	KOG0305	2.94444	0.97058	0.56563	0.43437
Dtl<tm1Hch>/Dtl<tm1Hch>	Dtl	Dtl<tm1Hch>	involves: 129S1/Sv * 129X1/SvJ	MP:0006204	17107960	MGI:1924093	ENSMUSG00000037474	ENSMUSP00000040863	KOG0321	1.07895	0.90138	0.86778	0.13222
Tkt<tm1Jpi>/Tkt<tm1Jpi>	Tkt	Tkt<tm1Jpi>	involves: 129X1/SvJ * C57BL/6J	MP:0006204	12167708	MGI:105992	ENSMUSG00000021957	ENSMUSP00000022529	KOG0523	2.0566	0.96651	0.67396	0.32604
Plk1<Gt(RRR358)Byg>/Plk1<Gt(RRR358)Byg>	Plk1	Plk1<Gt(RRR358)Byg>	involves: 129P2/OlaHsd * C57BL/6	MP:0006204	18794363	MGI:97621	ENSMUSG00000030867	ENSMUSP00000033154	KOG0575	3.26415	0.95479	0.52847	0.47153
Aurka<Gt(XQ0149)Wtsi>/Aurka<Gt(XQ0149)Wtsi>	Aurka	Aurka<Gt(XQ0149)Wtsi>	involves: 129P2/OlaHsd * C57BL/6	MP:0006204	18801727	MGI:894678	ENSMUSG00000027496	ENSMUSP00000028997	KOG0580	2.24074	0.96486	0.64457	0.35543
Chek1<tm1Sje>/Chek1<tm1Sje>	Chek1	Chek1<tm1Sje>	Not Specified	MP:0006204	10859164	MGI:1202065	ENSMUSG00000032113	ENSMUSP00000034625	KOG0590	2.4375	0.86671	0.55514	0.44486
Cdk1<Gt(P009F08)Bbd>/Cdk1<Gt(P009F08)Bbd>	Cdk1	Cdk1<Gt(P009F08)Bbd>	involves: 129/Sv * 129X1/SvJ * C57BL/6	MP:0006204	17700700	MGI:88351	ENSMUSG00000019942	ENSMUSP00000020099	KOG0594	7.05455	0.97148	0.36576	0.63424
Psmc3<tm1Aki>/Psmc3<tm1Aki>	Psmc3	Psmc3<tm1Aki>	involves: 129P2/OlaHsd	MP:0006204	10945464	MGI:1098754	ENSMUSG00000002102	ENSMUSP00000002171	KOG0652	1.09804	0.97361	0.92913	0.07087
Cdk8<GT(RRS314)Byg>/Cdk8<GT(RRS314)Byg>	Cdk8	Cdk8<GT(RRS314)Byg>	involves: 129P2/OlaHsd * CD-1	MP:0006204	17620419	MGI:1196224	ENSMUSG00000029635	ENSMUSP00000031640	KOG0666	1.59184	0.95689	0.75842	0.24158
Actr3<Gt(A009F03)Vau>/Actr3<Gt(A009F03)Vau>	Actr3	Actr3<Gt(A009F03)Vau>	involves: 129P2/OlaHsd * CD-1	MP:0006204	18035060	MGI:1921367	ENSMUSG00000026341	ENSMUSP00000027579	KOG0678	1.62264	0.95644	0.75084	0.24916
Glul<tm1Whla>/Glul<tm1Whla>	Glul	Glul<tm1Whla>	FVBHanHsd.129P2-Glul<tm1Whla>	MP:0006204	17557305	MGI:95739	ENSMUSG00000026473	ENSMUSP00000083375	KOG0683	2.26415	0.95448	0.63433	0.36567
Dnajc17<Gt(RRH136)Byg>/Dnajc17<Gt(RRH136)Byg>	Dnajc17	Dnajc17<Gt(RRH136)Byg>	involves: 129P2/OlaHsd * C57BL/6	MP:0006204	20160132	MGI:1916658	ENSMUSG00000034278	ENSMUSP00000041841	KOG0691	3.33962	0.94009	0.51442	0.48558
Ppm1b<tm1.1Tamu>/Ppm1b<tm1.1Tamu>	Ppm1b	Ppm1b<tm1.1Tamu>	involves: C57BL/6	MP:0006204	17499977	MGI:101841	ENSMUSG00000061130	ENSMUSP00000079107	KOG0697	2.57895	0.87387	0.54416	0.45584
Psmc4<tm1Aki>/Psmc4<tm1Aki>	Psmc4	Psmc4<tm1Aki>	involves: 129P2/OlaHsd	MP:0006204	10945464	MGI:1346093	ENSMUSG00000030603	ENSMUSP00000032824	KOG0727	1.11538	0.97521	0.92339	0.07661
Vcp<tm1.1Dts>/Vcp<tm1.1Dts>	Vcp	Vcp<tm1.1Dts>	either: CD1.129P2(Cg)-Vcp<tm1.1Dts> or (involves: 129P2/OlaHsd * FVB/N)	MP:0006204	17239345	MGI:99919	ENSMUSG00000028452	ENSMUSP00000030164	KOG0730	3.2	0.98362	0.54986	0.45014
Rpsa<tm1Ells>/Rpsa<tm1Ells>	Rpsa	Rpsa<tm1Ells>	involves: 129S6/SvEvTac * C57BL/6	MP:0006204		MGI:105381	ENSMUSG00000032518	ENSMUSP00000035105	KOG0830	2.39216	0.86165	0.5571	0.4429
Ccnt2<Gt(W048F02)Wrst>/Ccnt2<Gt(W048F02)Wrst>	Ccnt2	Ccnt2<Gt(W048F02)Wrst>	involves: 129S2/SvPas * C57BL/6	MP:0006204	19364821	MGI:1920199	ENSMUSG00000026349	ENSMUSP00000027587	KOG0834	3.12	0.94734	0.53633	0.46367
Evx1<tm1Mrc>/Evx1<tm1Mrc>	Evx1	Evx1<tm1Mrc>	involves: 129S7/SvEvBrd * C57BL/6J	MP:0006204	7958869	MGI:95461	ENSMUSG00000005503	ENSMUSP00000031787	KOG0844	1.96774	0.83152	0.59277	0.40723
Cdx2<tm1Fbe>/Cdx2<tm1Fbe>	Cdx2	Cdx2<tm1Fbe>	involves: 129S1/Sv * C57BL/6J	MP:0006204	9052785	MGI:88361	ENSMUSG00000029646	ENSMUSP00000031650	KOG0848	2.3	0.82265	0.54244	0.45756
Pax3<Sp-r>/Pax3<Sp-r>	Pax3	Pax3<Sp-r>	involves: 101/H * C3H/He	MP:0006204	2045114	MGI:97487	ENSMUSG00000004872	ENSMUSP00000004994	KOG0849	7	0.82787	0.31291	0.68709
Pax6<Sey-2H>/Pax6<Sey-2H>	Pax6	Pax6<Sey-2H>	Not Specified	MP:0006204		MGI:97490	ENSMUSG00000027168	ENSMUSP00000097236	KOG0849	7	0.82787	0.31291	0.68709
Rpa1<tm1Wed>/Rpa1<tm1Wed>	Rpa1	Rpa1<tm1Wed>	involves: 129/Sv * C57BL/6J * SJL	MP:0006204	15965476	MGI:1915525	ENSMUSG00000000751	ENSMUSP00000000767	KOG0851	3.96154	0.59306	0.29797	0.70203
Trrap<tm1.1Zqw>/Trrap<tm1.1Zqw>	Trrap	Trrap<tm1.1Zqw>	involves: 129P2/OlaHsd	MP:0006204	11544477	MGI:2153272	ENSMUSG00000045482	ENSMUSP00000091668	KOG0889	1.18367	0.94881	0.8721	0.1279
Ap2m1<tm1Ohno>/Ap2m1<tm1Ohno>	Ap2m1	Ap2m1<tm1Ohno>	involves: 129S1/Sv * 129X1/SvJ * C57BL/6	MP:0006204	16227583	MGI:1298405	ENSMUSG00000022841	ENSMUSP00000007216	KOG0938	1.06	0.97117	0.94328	0.05672
Top1<tm1Unc>/Top1<tm1Unc>	Top1	Top1<tm1Unc>	involves: 129P2/OlaHsd * C57BL/6	MP:0006204	8943335	MGI:98788	ENSMUSG00000070544	ENSMUSP00000017078	KOG0981	1.56604	0.96145	0.76829	0.23171
Tpm3<tm1Pgun>/Tpm3<tm1Pgun>	Tpm3	Tpm3<tm1Pgun>	involves: 129X1/SvJ	MP:0006204	14993271	MGI:1890149	ENSMUSG00000027940	ENSMUSP00000029550	KOG1003	4.13043	0.90115	0.4434	0.5566
Ap1g1<tm1Schu>/Ap1g1<tm1Schu>	Ap1g1	Ap1g1<tm1Schu>	either: (involves: 129P2/OlaHsd * 129X1/SvJ) or (involves: 129P2/OlaHsd * C57BL/6J)	MP:0006204	10026148	MGI:101919	ENSMUSG00000031731	ENSMUSP00000090844	KOG1062	2.2037	0.97149	0.65443	0.34557
G2e3<Gt(RRM192)Byg>/G2e3<Gt(RRM192)Byg>	G2e3	G2e3<Gt(RRM192)Byg>	involves: 129P2/OlaHsd * C57BL/6	MP:0006204	18511420	MGI:2444298	ENSMUSG00000035293	ENSMUSP00000054474	KOG1084	7.71429	0.8538	0.3074	0.6926
Mll1<tm1Vss>/Mll1<tm1Vss>	Mll1	Mll1<tm1Vss>	involves: 129P2/OlaHsd * C57BL/6	MP:0006204	11536426	MGI:96995	ENSMUSG00000002028	ENSMUSP00000002095	KOG1084	7.71429	0.8538	0.3074	0.6926
Setd8<tm1.2Dare>/Setd8<tm1.2Dare>	Setd8	Setd8<tm1.2Dare>	involves: 129S1/Sv * C57BL/6 * CBA * SJL	MP:0006204	19223465	MGI:1915206	ENSMUSG00000049327	ENSMUSP00000052953	KOG1085	1.73529	0.79362	0.60246	0.39754
Birc5<tm1Emc>/Birc5<tm1Emc>	Birc5	Birc5<tm1Emc>	involves: 129S1/Sv * 129X1/SvJ * Swiss	MP:0006204	12145814	MGI:1203517	ENSMUSG00000017716	ENSMUSP00000079124	KOG1101	5.31818	0.89292	0.3872	0.6128
Ercc2<tm1Jhjh>/Ercc2<tm1Jhjh>	Ercc2	Ercc2<tm1Jhjh>	involves: 129 * C57BL/6	MP:0006204	9426063	MGI:95413	ENSMUSG00000030400	ENSMUSP00000054380	KOG1131	1.07692	0.97979	0.94415	0.05585
Ubr3<tm1Ytkw>/Ubr3<tm1Ytkw>	Ubr3	Ubr3<tm1Ytkw>	129S1/SvImJ-Ubr3<tm1Ytkw>	MP:0006204	17462990	MGI:1861100	ENSMUSG00000044308	ENSMUSP00000060159	KOG1139	1.54054	0.87658	0.70624	0.29376
Bub1<tm1.1Ssta>/Bub1<tm1.1Ssta>	Bub1	Bub1<tm1.1Ssta>	involves: 129S1/Sv * 129X1/SvJ * C57BL/6	MP:0006204	17925231	MGI:1100510	ENSMUSG00000027379	ENSMUSP00000028858	KOG1166	1.79592	0.95707	0.71417	0.28583
Fasn<tm1Schi>/Fasn<tm1Schi>	Fasn	Fasn<tm1Schi>	129S7/SvEvBrd-Fasn<tm1Schi>	MP:0006204	12738878	MGI:95485	ENSMUSG00000025153	ENSMUSP00000052872	KOG1202	4.62857	0.64839	0.30138	0.69862
Lrp6<Cd>/Lrp6<Cd>	Lrp6	Lrp6<Cd>	A-Lrp6<Cd>	MP:0006204	10545599	MGI:1298218	ENSMUSG00000030201	ENSMUSP00000032322	KOG1215	18.75	0.87167	0.2013	0.7987
Itgb1<tm3Ref>/Itgb1<tm3Ref>	Itgb1	Itgb1<tm3Ref>	involves: 129S1/Sv * 129X1/SvJ	MP:0006204	7544313	MGI:96610	ENSMUSG00000025809	ENSMUSP00000004192	KOG1226	8.23529	0.86061	0.29989	0.70011
Plcb3<tm1Sko>/Plcb3<tm1Sko>	Plcb3	Plcb3<tm1Sko>	involves: 129P2/OlaHsd	MP:0006204	9883896	MGI:104778	ENSMUSG00000024960	ENSMUSP00000025912	KOG1265	3.85714	0.86868	0.44231	0.55769
Faf1<Gt(2C98)Wen>/Faf1<Gt(2C98)Wen>	Faf1	Faf1<Gt(2C98)Wen>	involves: 129/Sv	MP:0006204	18303090	MGI:109419	ENSMUSG00000010517	ENSMUSP00000099785	KOG1363	2.34615	0.96566	0.63044	0.36956
Rad51<tm1Tkm>/Rad51<tm1Tkm>	Rad51	Rad51<tm1Tkm>	involves: 129S/SvEv	MP:0006204	8692798	MGI:97890	ENSMUSG00000027323	ENSMUSP00000028795	KOG1433	2.15385	0.948	0.64595	0.35405
Med21<tm1Ryng>/Med21<tm1Ryng>	Med21	Med21<tm1Ryng>	involves: 129S4/SvJae * BALB/c	MP:0006204	10500093	MGI:1347064	ENSMUSG00000030291	ENSMUSP00000032429	KOG1510	1.025	0.91826	0.90699	0.09301
Fbl<Gt(pGT1-3)1Jca>/Fbl<Gt(pGT1-3)1Jca>	Fbl	Fbl<Gt(pGT1-3)1Jca>	involves: 129P2/OlaHsd * C57BL/6	MP:0006204	14612397	MGI:95486	ENSMUSG00000046865	ENSMUSP00000037613	KOG1596	1.43137	0.94619	0.79087	0.20913
Pcna<tm1.1Mdsc>/Pcna<tm1.1Mdsc>	Pcna	Pcna<tm1.1Mdsc>	Not Specified	MP:0006204	18854411	MGI:97503	ENSMUSG00000027342	ENSMUSP00000028817	KOG1636	1.13462	0.97648	0.91672	0.08328
Tmed10<tm1Mjo>/Tmed10<tm1Mjo>	Tmed10	Tmed10<tm1Mjo>	involves: 129P2/OlaHsd * C57BL/6	MP:0006204	10660306	MGI:1915831	ENSMUSG00000021248	ENSMUSP00000037583	KOG1691	1.33333	0.9102	0.78826	0.21174
Gli3<Xt-4H>/Gli3<Xt-4H>	Gli3	Gli3<Xt-4H>	involves: 101/H * C3H/HeH	MP:0006204	6062373	MGI:95729	ENSMUSG00000021318	ENSMUSP00000106137	KOG1721	259.566	0.8841	0.0548754	0.945125
Tpt1<tm1Kefu>/Tpt1<tm1Kefu>	Tpt1	Tpt1<tm1Kefu>	either: 129S6/SvEvTac-Tpt1<tm1Kefu> or B6.129S6-Tpt1<tm1Kefu>	MP:0006204	19364479	MGI:104890	ENSMUSG00000060126	ENSMUSP00000079661	KOG1727	1.71154	0.93489	0.71461	0.28539
Dad1<tm1Brw>/Dad1<tm1Brw>	Dad1	Dad1<tm1Brw>	involves: 129P2/OlaHsd * Black Swiss	MP:0006204	10748466	MGI:101912	ENSMUSG00000022174	ENSMUSP00000022781	KOG1746	1.0625	0.95825	0.92964	0.07036
Pfn1<tm1Wit>/Pfn1<tm1Wit>	Pfn1	Pfn1<tm1Wit>	involves: 129S4/SvJae * BALB/c	MP:0006204	11274401	MGI:97549	ENSMUSG00000018293	ENSMUSP00000018437	KOG1755	2.22449	0.93477	0.62674	0.37326
Uba3<tm1Tchi>/Uba3<tm1Tchi>	Uba3	Uba3<tm1Tchi>	involves: C57BL/6 * CBA	MP:0006204	11696557	MGI:1341217	ENSMUSG00000030061	ENSMUSP00000086701	KOG2015	1.07407	0.98939	0.95467	0.04533
Xab2<tm1Tnka>/Xab2<tm1Tnka>	Xab2	Xab2<tm1Tnka>	involves: 129S1/Sv * 129X1/SvJ * C57BL/6J	MP:0006204	15725628	MGI:1914689	ENSMUSG00000019470	ENSMUSP00000019614	KOG2047	1.02381	0.93053	0.91965	0.08035
Lims1<tm1Ref>/Lims1<tm1Ref>	Lims1	Lims1<tm1Ref>	involves: 129S1/Sv * 129X1/SvJ	MP:0006204	15976450	MGI:1195263	ENSMUSG00000019920	ENSMUSP00000020077	KOG2272	1.88235	0.86617	0.63132	0.36868
B3galnt1<tm1Led>/B3galnt1<tm1Led>	B3galnt1	B3galnt1<tm1Led>	either: (involves: 129S6/SvEvTac) or (involves: 129S6/SvEvTac * NIH Black Swiss)	MP:0006204	11463849	MGI:1349405	ENSMUSG00000043300	ENSMUSP00000058363	KOG2287	11.1842	0.86453	0.25851	0.74149
B3gnt5<tm1Then>/B3gnt5<tm1Then>	B3gnt5	B3gnt5<tm1Then>	B6.129-B3gnt5<tm1Then>	MP:0006204	19014510	MGI:2137302	ENSMUSG00000022686	ENSMUSP00000078712	KOG2287	11.1842	0.86453	0.25851	0.74149
Pes1<tm1Sad>/Pes1<tm1Sad>	Pes1	Pes1<tm1Sad>	involves: 129S1/Sv * 129X1/SvJ	MP:0006204	12237316	MGI:1890613	ENSMUSG00000020430	ENSMUSP00000020705	KOG2481	1.06122	0.96604	0.93776	0.06224
Gnl3<Gt(W223E05)Wrst>/Gnl3<Gt(W223E05)Wrst>	Gnl3	Gnl3<Gt(W223E05)Wrst>	Not Specified	MP:0006204	17000755	MGI:1353651	ENSMUSG00000042354	ENSMUSP00000047119	KOG2484	1.58182	0.98269	0.78134	0.21866
Fen1<tm1Klng>/Fen1<tm1Klng>	Fen1	Fen1<tm1Klng>	involves: C57BL/6	MP:0006204	12861020	MGI:102779	ENSMUSG00000024742	ENSMUSP00000025651	KOG2519	1.62963	0.97524	0.76395	0.23605
Impdh2<tm1Bmi>/Impdh2<tm1Bmi>	Impdh2	Impdh2<tm1Bmi>	involves: 129P2/OlaHsd * C57BL/6	MP:0006204	10953035	MGI:109367	ENSMUSG00000062867	ENSMUSP00000079888	KOG2550	2.98077	0.93759	0.543061	0.456939
Kat5<tm1Jwl>/Kat5<tm1Jwl>	Kat5	Kat5<tm1Jwl>	involves: 129S1/Sv * 129X1/SvJ * C57BL/6	MP:0006204	17728759	MGI:1932051	ENSMUSG00000024926	ENSMUSP00000025865	KOG2747	4.18182	0.97948	0.47898	0.52102
Aatf<Gt(pGT1.8geo)3Pgr>/Aatf<Gt(pGT1.8geo)3Pgr>	Aatf	Aatf<Gt(pGT1.8geo)3Pgr>	either: (involves: 129/Sv * C57BL/6) or (involves: 129/Sv * NMRI)	MP:0006204	11071758	MGI:1929608	ENSMUSG00000018697	ENSMUSP00000018841	KOG2773	1	0.96603	0.96603	0.03397
Pcyt1a<tm1.1Irt>/Pcyt1a<tm1.1Irt>	Pcyt1a	Pcyt1a<tm1.1Irt>	involves: FVB/N	MP:0006204	15798219	MGI:88557	ENSMUSG00000005615	ENSMUSP00000078721	KOG2804	1.66038	0.96835	0.7515	0.2485
Arid4b<tm1Alb>/Arid4b<tm1Alb>	Arid4b	Arid4b<tm1Alb>	involves: 129S7/SvEvBrd * C57BL/6	MP:0006204	17043311	MGI:2137512	ENSMUSG00000039219	ENSMUSP00000043889	KOG3001	3.875	0.90236	0.4584	0.5416
Zfp830<tm1Cota>/Zfp830<tm1Cota>	Zfp830	Zfp830<tm1Cota>	either: (involves: 129S2/SvPas) or (involves: 129S2/SvPas * C57BL/6N)	MP:0006204	15988037	MGI:1914233	ENSMUSG00000046010	ENSMUSP00000056154	KOG3032	1	0.81303	0.81303	0.18697
Snap23<tm1.1Paro>/Snap23<tm1.1Paro>	Snap23	Snap23<tm1.1Paro>	Not Specified	MP:0006204	20118925	MGI:109356	ENSMUSG00000027287	ENSMUSP00000087470	KOG3065	3.125	0.93076	0.52652	0.47348
Arpc3<Tn(sb-lacZ,GFP)T5.117Jtak>/Arpc3<Tn(sb-lacZ,GFP)T5.117Jtak>	Arpc3	Arpc3<Tn(sb-lacZ,GFP)T5.117Jtak>	Not Specified	MP:0006204	16880528	MGI:1928375	ENSMUSG00000029465	ENSMUSP00000031421	KOG3155	1.1	0.96618	0.92122	0.07878
Eif6<tm1Sbif>/Eif6<tm1Sbif>	Eif6	Eif6<tm1Sbif>	involves: 129 * C57BL/6	MP:0006204	18784653	MGI:1196288	ENSMUSG00000027613	ENSMUSP00000029142	KOG3185	1.05882	0.9762	0.9487	0.0513
Pmm2<tm1Cthl>/Pmm2<tm1Cthl>	Pmm2	Pmm2<tm1Cthl>	involves: 129P2/OlaHsd * C57BL/6	MP:0006204	16847317	MGI:1859214	ENSMUSG00000022711	ENSMUSP00000023396	KOG3189	1.56604	0.96698	0.77271	0.22729
Timm23<Gt(W023C08)Wrst>/Timm23<Gt(W023C08)Wrst>	Timm23	Timm23<Gt(W023C08)Wrst>	involves: 129P2/OlaHsd * C57BL/6	MP:0006204	19111522	MGI:1858317	ENSMUSG00000013701	ENSMUSP00000013845	KOG3324	1.32558	0.90463	0.78572	0.21428
Rps19<tm1Dahl>/Rps19<tm1Dahl>	Rps19	Rps19<tm1Dahl>	B6.129-Rps19<tm1Dahl>	MP:0006204	15082795	MGI:1333780	ENSMUSG00000040952	ENSMUSP00000048491	KOG3411	1.5625	0.87438	0.6995	0.3005
Pcsk1<tm1Mbi>/Pcsk1<tm1Mbi>	Pcsk1	Pcsk1<tm1Mbi>	involves: 129S1/Sv * 129X1/SvJ * C57BL/6J * FVB/N	MP:0006204	17490633	MGI:97511	ENSMUSG00000021587	ENSMUSP00000022075	KOG3525	7.42553	0.89367	0.32795	0.67205
Eomes<tm1Jrt>/Eomes<tm1Jrt>	Eomes	Eomes<tm1Jrt>	either: (involves: 129S1/Sv * 129X1/SvJ) or (involves: 129S1/Sv * 129X1/SvJ * ICR)	MP:0006204	15788452	MGI:1201683	ENSMUSG00000032446	ENSMUSP00000035020	KOG3585	11.0882	0.86332	0.25926	0.74074
Rgs14<tm1Pngr>/Rgs14<tm1Pngr>	Rgs14	Rgs14<tm1Pngr>	either: (involves: 129P2/OlaHsd * C57BL/6J) or (involves: 129P2/OlaHsd * CD-1)	MP:0006204	15525537	MGI:1859709	ENSMUSG00000052087	ENSMUSP00000068731	KOG3589	21.7436	0.80983	0.17367	0.82633
Cdh1<tm1Kem>/Cdh1<tm1Kem>	Cdh1	Cdh1<tm1Kem>	involves: 129S2/SvPas * C57BL/6	MP:0006204	8058792	MGI:88354	ENSMUSG00000000303	ENSMUSP00000000312	KOG3594	54.9118	0.84783	0.11441	0.88559
Dsc3<tm1Pko>/Dsc3<tm1Pko>	Dsc3	Dsc3<tm1Pko>	involves: 129S6/SvEvTac * C57BL/6	MP:0006204	16418220	MGI:1194993	ENSMUSG00000059898	ENSMUSP00000078818	KOG3594	54.9118	0.84783	0.11441	0.88559
Nup214<tm1Gcg>/Nup214<tm1Gcg>	Nup214	Nup214<tm1Gcg>	involves: 129P2/OlaHsd	MP:0006204	8896451	MGI:1095411	ENSMUSG00000001855	ENSMUSP00000066492	KOG3630	1.04348	0.95162	0.93158	0.06842
Ctnna1<Gt(pGT1.8geo)4Pgr>/Ctnna1<Gt(pGT1.8geo)4Pgr>	Ctnna1	Ctnna1<Gt(pGT1.8geo)4Pgr>	involves: 129S1/Sv * 129X1/SvJ	MP:0006204	9023354	MGI:88274	ENSMUSG00000037815	ENSMUSP00000049007	KOG3681	5.4	0.86679	0.37301	0.62699
Rfx1<Gt(RRO347)Byg>/Rfx1<Gt(RRO347)Byg>	Rfx1	Rfx1<Gt(RRO347)Byg>	involves: 129P2/OlaHsd * C57BL/6J	MP:0006204	19559676	MGI:105982	ENSMUSG00000031706	ENSMUSP00000005600	KOG3712	5.26667	0.89306	0.38915	0.61085
Prkra<tm1Wsmay>/Prkra<tm1Wsmay>	Prkra	Prkra<tm1Wsmay>	involves: 129S4/SvJae * C57BL/6J	MP:0006204	18634873	MGI:1344375	ENSMUSG00000002731	ENSMUSP00000002808	KOG3732	3.69697	0.86409	0.4494	0.5506
Pnn<tm1.2Sps>/Pnn<tm1.2Sps>	Pnn	Pnn<tm1.2Sps>	involves: 129S4/SvJae * C57BL/6	MP:0006204	17654715	MGI:1100514	ENSMUSG00000020994	ENSMUSP00000021381	KOG3756	1.02941	0.87733	0.86471	0.13529
Mapk8ip1<tm1Wae>/Mapk8ip1<tm1Wae>	Mapk8ip1	Mapk8ip1<tm1Wae>	either: (involves: 129P2/OlaHsd * 129X1/SvJ * C57BL/6) or (involves: 129P2/OlaHsd * C57BL/6)	MP:0006204	11390367	MGI:1309464	ENSMUSG00000027223	ENSMUSP00000050773	KOG3775	1.875	0.84221	0.61506	0.38494
Cdc73<Gt(RRE190)Byg>/Cdc73<Gt(RRE190)Byg>	Cdc73	Cdc73<Gt(RRE190)Byg>	involves: 129P2/OlaHsd	MP:0006204	18212049	MGI:2384876	ENSMUSG00000026361	ENSMUSP00000018337	KOG3786	1.11765	0.97021	0.91773	0.08227
Tead4<tm1Hssk>/Tead4<tm1Hssk>	Tead4	Tead4<tm1Hssk>	involves: C57BL/6 * CBA	MP:0006204	18083014	MGI:106907	ENSMUSG00000030353	ENSMUSP00000006311	KOG3841	2.76744	0.90463	0.54379	0.45621
Alppl2<tm1Jlm>/Alppl2<tm1Jlm>	Alppl2	Alppl2<tm1Jlm>	129P3.Cg-Alppl2<tm1Jlm>	MP:0006204	10767088	MGI:108009	ENSMUSG00000026246	ENSMUSP00000027455	KOG4126	3	0.86931	0.5019	0.4981
Uros<tm2Cged>/Uros<tm2Cged>	Uros	Uros<tm2Cged>	involves: 129S2/SvPas	MP:0006204		MGI:98917	ENSMUSG00000030979	ENSMUSP00000033276	KOG4132	1.04878	0.92249	0.90078	0.09922
Ctnnb1<tm2.1Kem>/Ctnnb1<tm2.1Kem>	Ctnnb1	Ctnnb1<tm2.1Kem>	involves: 129/Sv * C57BL/6	MP:0006204	11262227	MGI:88276	ENSMUSG00000006932	ENSMUSP00000007130	KOG4203	4.50943	0.96434	0.45412	0.54588
Mbtps1<Gt(PST115)Byg>/Mbtps1<Gt(PST115)Byg>	Mbtps1	Mbtps1<Gt(PST115)Byg>	involves: 129P2/OlaHsd * C57BL/6	MP:0006204	11431694	MGI:1927235	ENSMUSG00000031835	ENSMUSP00000080117	KOG4266	1.27778	0.85665	0.75784	0.24216
Smn1<tm1Msd>/Smn1<tm1Msd>	Smn1	Smn1<tm1Msd>	involves: 129P2/OlaHsd * MF1	MP:0006204	9275227	MGI:109257	ENSMUSG00000021645	ENSMUSP00000022147	KOG4327	1.15625	0.8508	0.79123	0.20877
Taf8<Gt(pGT1.8geo)9Pgr>/Taf8<Gt(pGT1.8geo)9Pgr>	Taf8	Taf8<Gt(pGT1.8geo)9Pgr>	either: (involves: 129/Sv * C57BL/6) or (involves: 129/Sv * NMRI)	MP:0006204	11076765	MGI:1926879	ENSMUSG00000023980	ENSMUSP00000063201	KOG4336	1.06818	0.93869	0.90824	0.09176
Chaf1a<tm1Ger>/Chaf1a<tm1Ger>	Chaf1a	Chaf1a<tm1Ger>	involves: 129S2/SvPasCrl	MP:0006204	17083276	MGI:1351331	ENSMUSG00000002835	ENSMUSP00000002914	KOG4364	1	0.86485	0.86485	0.13515
Nasp<tm1Mgor>/Nasp<tm1Mgor>	Nasp	Nasp<tm1Mgor>	involves: 129S/SvEv * C57BL/6	MP:0006204	16728391	MGI:1355328	ENSMUSG00000028693	ENSMUSP00000030456	KOG4563	1.18605	0.92433	0.84874	0.15126
Ints1<tm1Mnkm>/Ints1<tm1Mnkm>	Ints1	Ints1<tm1Mnkm>	involves: 129S1/Sv * 129X1/SvJ * C57BL/6J	MP:0006204	16807365	MGI:1915760	ENSMUSG00000029547	ENSMUSP00000072406	KOG4596	1.12121	0.86368	0.81566	0.18434

## Sheet: Phenotype annotations
Supplementary Table S6. Mus musculus genes possessing phenotype annotations involved with early lethality or no abnormal phenotype when knocked-out.
Gene Symbol	Allelic Composition	Allele Symbol(s)	Genetic Background	Mammalian Phenotype ID1	PubMed ID	MGI Marker Accession ID	Ensembl Accession ID	Ensembl Protein ID	Orthologous Group	Abundance	Diversity	EPI
Capn2	Capn2<tm1Pag>/Capn2<tm1Pag>	Capn2<tm1Pag>	involves: 129S1/Sv * 129X1/SvJ * CD-1	MP:0006204	16433929	MGI:88264	ENSMUSG00000026509	ENSMUSP00000068895	KOG0045	9.59615	0.91136	0.7058
Capn5	Capn5<tm1Dgen>/Capn5<tm1Dgen>	Capn5<tm1Dgen>	involves: 129P2/OlaHsd * C57BL/6	MP:0006204		MGI:1100859	ENSMUSG00000035547	ENSMUSP00000048183	KOG0045	9.59615	0.91136	0.7058
Hspa5	Hspa5<tm1.1Alee>/Hspa5<tm1.1Alee>	Hspa5<tm1.1Alee>	involves: 129 * C57BL/6 * FVB/N	MP:0006204	16847323	MGI:95835	ENSMUSG00000026864	ENSMUSP00000028222	KOG0100	1.90196	0.94956	0.31147
Srsf3	Srsf3<tm1.1Pjln>/Srsf3<tm1.1Pjln>	Srsf3<tm1.1Pjln>	involves: BALB/c	MP:0006204	10469594	MGI:98285	ENSMUSG00000071172	ENSMUSP00000049025	KOG0107	2.6	0.85878	0.46741
A1cf	A1cf<tm1Ddsn>/A1cf<tm1Ddsn>	A1cf<tm1Ddsn>	involves: 129X1/SvJ	MP:0006204	16055734	MGI:1917115	ENSMUSG00000052595	ENSMUSP00000075235	KOG0117	5.27778	0.87298	0.62
Kit	Kit<W-19H>/Kit<W-19H>	Kit<W-19H>	involves: 101/H * C3H/HeH	MP:0006204	6510711	MGI:96677	ENSMUSG00000005672	ENSMUSP00000005815	KOG0200	17.6765	0.86712	0.79376
Sf3b1	Sf3b1<tm1Hko>/Sf3b1<tm1Hko>	Sf3b1<tm1Hko>	B6.Cg-Sf3b1<tm1Hko>	MP:0006204	15741318	MGI:1932339	ENSMUSG00000025982	ENSMUSP00000027127	KOG0213	1.11111	0.98135	0.06901
Polr1b	Polr1b<Gt(Ayu8019)Imeg>/Polr1b<Gt(Ayu8019)Imeg>	Polr1b<Gt(Ayu8019)Imeg>	involves: C57BL/6 * C57BL/6J * CBA	MP:0006204	18023416	MGI:108014	ENSMUSG00000027395	ENSMUSP00000028874	KOG0216	1.0566	0.98596	0.04081
Atp6v0c	Atp6v0c<tm1Hka>/Atp6v0c<tm1Hka>	Atp6v0c<tm1Hka>	involves: 129S1/Sv * C57BL/6	MP:0006204	10556625	MGI:88116	ENSMUSG00000024121	ENSMUSP00000024932	KOG0232	1.93333	0.91684	0.34061
Kif22	Kif22<tm1.1Tya>/Kif22<tm1.1Tya>	Kif22<tm1.1Tya>	involves: 129P2/OlaHsd * C57BL/6J * C57BL/6	MP:0006204	18329364	MGI:109233	ENSMUSG00000030677	ENSMUSP00000032915	KOG0242	3.76364	0.95865	0.50585
Kif11	Kif11<tm1Much>/Kif11<tm1Much>	Kif11<tm1Much>	involves: 129S2/SvPas * C57BL/6	MP:0006204	18474226	MGI:1098231	ENSMUSG00000012443	ENSMUSP00000012587	KOG0243	1.34615	0.9555	0.17646
Plrg1	Plrg1<tm1Jcbr>/Plrg1<tm1Jcbr>	Plrg1<tm1Jcbr>	Not Specified	MP:0006204	19307306	MGI:1858197	ENSMUSG00000027998	ENSMUSP00000029628	KOG0285	1.11321	0.98234	0.06895
Prpf19	Prpf19<tm1Glri>/Prpf19<tm1Glri>	Prpf19<tm1Glri>	involves: 129/Sv * 129P2/OlaHsd * C57BL/6	MP:0006204	17283042	MGI:106247	ENSMUSG00000024735	ENSMUSP00000025642	KOG0289	1.09804	0.97361	0.07087
Cdc20	Cdc20<Gt(XE368)Byg>/Cdc20<Gt(XE368)Byg>	Cdc20<Gt(XE368)Byg>	involves: 129P2/OlaHsd * C57BL/6	MP:0006204	17325031	MGI:1859866	ENSMUSG00000006398	ENSMUSP00000006565	KOG0305	2.94444	0.97058	0.43437
Dtl	Dtl<tm1Hch>/Dtl<tm1Hch>	Dtl<tm1Hch>	involves: 129S1/Sv * 129X1/SvJ	MP:0006204	17107960	MGI:1924093	ENSMUSG00000037474	ENSMUSP00000040863	KOG0321	1.07895	0.90138	0.13222
Tkt	Tkt<tm1Jpi>/Tkt<tm1Jpi>	Tkt<tm1Jpi>	involves: 129X1/SvJ * C57BL/6J	MP:0006204	12167708	MGI:105992	ENSMUSG00000021957	ENSMUSP00000022529	KOG0523	2.0566	0.96651	0.32604
Plk1	Plk1<Gt(RRR358)Byg>/Plk1<Gt(RRR358)Byg>	Plk1<Gt(RRR358)Byg>	involves: 129P2/OlaHsd * C57BL/6	MP:0006204	18794363	MGI:97621	ENSMUSG00000030867	ENSMUSP00000033154	KOG0575	3.26415	0.95479	0.47153
Aurka	Aurka<Gt(XQ0149)Wtsi>/Aurka<Gt(XQ0149)Wtsi>	Aurka<Gt(XQ0149)Wtsi>	involves: 129P2/OlaHsd * C57BL/6	MP:0006204	18801727	MGI:894678	ENSMUSG00000027496	ENSMUSP00000028997	KOG0580	2.24074	0.96486	0.35543
Chek1	Chek1<tm1Sje>/Chek1<tm1Sje>	Chek1<tm1Sje>	Not Specified	MP:0006204	10859164	MGI:1202065	ENSMUSG00000032113	ENSMUSP00000034625	KOG0590	2.4375	0.86671	0.44486
Cdk1	Cdk1<Gt(P009F08)Bbd>/Cdk1<Gt(P009F08)Bbd>	Cdk1<Gt(P009F08)Bbd>	involves: 129/Sv * 129X1/SvJ * C57BL/6	MP:0006204	17700700	MGI:88351	ENSMUSG00000019942	ENSMUSP00000020099	KOG0594	7.05455	0.97148	0.63424
Psmc3	Psmc3<tm1Aki>/Psmc3<tm1Aki>	Psmc3<tm1Aki>	involves: 129P2/OlaHsd	MP:0006204	10945464	MGI:1098754	ENSMUSG00000002102	ENSMUSP00000002171	KOG0652	1.09804	0.97361	0.07087
Cdk8	Cdk8<GT(RRS314)Byg>/Cdk8<GT(RRS314)Byg>	Cdk8<GT(RRS314)Byg>	involves: 129P2/OlaHsd * CD-1	MP:0006204	17620419	MGI:1196224	ENSMUSG00000029635	ENSMUSP00000031640	KOG0666	1.59184	0.95689	0.24158
Actr3	Actr3<Gt(A009F03)Vau>/Actr3<Gt(A009F03)Vau>	Actr3<Gt(A009F03)Vau>	involves: 129P2/OlaHsd * CD-1	MP:0006204	18035060	MGI:1921367	ENSMUSG00000026341	ENSMUSP00000027579	KOG0678	1.62264	0.95644	0.24916
Glul	Glul<tm1Whla>/Glul<tm1Whla>	Glul<tm1Whla>	FVBHanHsd.129P2-Glul<tm1Whla>	MP:0006204	17557305	MGI:95739	ENSMUSG00000026473	ENSMUSP00000083375	KOG0683	2.26415	0.95448	0.36567
Dnajc17	Dnajc17<Gt(RRH136)Byg>/Dnajc17<Gt(RRH136)Byg>	Dnajc17<Gt(RRH136)Byg>	involves: 129P2/OlaHsd * C57BL/6	MP:0006204	20160132	MGI:1916658	ENSMUSG00000034278	ENSMUSP00000041841	KOG0691	3.33962	0.94009	0.48558
Ppm1b	Ppm1b<tm1.1Tamu>/Ppm1b<tm1.1Tamu>	Ppm1b<tm1.1Tamu>	involves: C57BL/6	MP:0006204	17499977	MGI:101841	ENSMUSG00000061130	ENSMUSP00000079107	KOG0697	2.57895	0.87387	0.45584
Psmc4	Psmc4<tm1Aki>/Psmc4<tm1Aki>	Psmc4<tm1Aki>	involves: 129P2/OlaHsd	MP:0006204	10945464	MGI:1346093	ENSMUSG00000030603	ENSMUSP00000032824	KOG0727	1.11538	0.97521	0.07661
Vcp	Vcp<tm1.1Dts>/Vcp<tm1.1Dts>	Vcp<tm1.1Dts>	either: CD1.129P2(Cg)-Vcp<tm1.1Dts> or (involves: 129P2/OlaHsd * FVB/N)	MP:0006204	17239345	MGI:99919	ENSMUSG00000028452	ENSMUSP00000030164	KOG0730	3.2	0.98362	0.45014
Rpsa	Rpsa<tm1Ells>/Rpsa<tm1Ells>	Rpsa<tm1Ells>	involves: 129S6/SvEvTac * C57BL/6	MP:0006204		MGI:105381	ENSMUSG00000032518	ENSMUSP00000035105	KOG0830	2.39216	0.86165	0.4429
Ccnt2	Ccnt2<Gt(W048F02)Wrst>/Ccnt2<Gt(W048F02)Wrst>	Ccnt2<Gt(W048F02)Wrst>	involves: 129S2/SvPas * C57BL/6	MP:0006204	19364821	MGI:1920199	ENSMUSG00000026349	ENSMUSP00000027587	KOG0834	3.12	0.94734	0.46367
Evx1	Evx1<tm1Mrc>/Evx1<tm1Mrc>	Evx1<tm1Mrc>	involves: 129S7/SvEvBrd * C57BL/6J	MP:0006204	7958869	MGI:95461	ENSMUSG00000005503	ENSMUSP00000031787	KOG0844	1.96774	0.83152	0.40723
Cdx2	Cdx2<tm1Fbe>/Cdx2<tm1Fbe>	Cdx2<tm1Fbe>	involves: 129S1/Sv * C57BL/6J	MP:0006204	9052785	MGI:88361	ENSMUSG00000029646	ENSMUSP00000031650	KOG0848	2.3	0.82265	0.45756
Pax3	Pax3<Sp-r>/Pax3<Sp-r>	Pax3<Sp-r>	involves: 101/H * C3H/He	MP:0006204	2045114	MGI:97487	ENSMUSG00000004872	ENSMUSP00000004994	KOG0849	7	0.82787	0.68709
Pax6	Pax6<Sey-2H>/Pax6<Sey-2H>	Pax6<Sey-2H>	Not Specified	MP:0006204		MGI:97490	ENSMUSG00000027168	ENSMUSP00000097236	KOG0849	7	0.82787	0.68709
Rpa1	Rpa1<tm1Wed>/Rpa1<tm1Wed>	Rpa1<tm1Wed>	involves: 129/Sv * C57BL/6J * SJL	MP:0006204	15965476	MGI:1915525	ENSMUSG00000000751	ENSMUSP00000000767	KOG0851	3.96154	0.59306	0.70203
Trrap	Trrap<tm1.1Zqw>/Trrap<tm1.1Zqw>	Trrap<tm1.1Zqw>	involves: 129P2/OlaHsd	MP:0006204	11544477	MGI:2153272	ENSMUSG00000045482	ENSMUSP00000091668	KOG0889	1.18367	0.94881	0.1279
Ap2m1	Ap2m1<tm1Ohno>/Ap2m1<tm1Ohno>	Ap2m1<tm1Ohno>	involves: 129S1/Sv * 129X1/SvJ * C57BL/6	MP:0006204	16227583	MGI:1298405	ENSMUSG00000022841	ENSMUSP00000007216	KOG0938	1.06	0.97117	0.05672
Top1	Top1<tm1Unc>/Top1<tm1Unc>	Top1<tm1Unc>	involves: 129P2/OlaHsd * C57BL/6	MP:0006204	8943335	MGI:98788	ENSMUSG00000070544	ENSMUSP00000017078	KOG0981	1.56604	0.96145	0.23171
Tpm3	Tpm3<tm1Pgun>/Tpm3<tm1Pgun>	Tpm3<tm1Pgun>	involves: 129X1/SvJ	MP:0006204	14993271	MGI:1890149	ENSMUSG00000027940	ENSMUSP00000029550	KOG1003	4.13043	0.90115	0.5566
Ap1g1	Ap1g1<tm1Schu>/Ap1g1<tm1Schu>	Ap1g1<tm1Schu>	either: (involves: 129P2/OlaHsd * 129X1/SvJ) or (involves: 129P2/OlaHsd * C57BL/6J)	MP:0006204	10026148	MGI:101919	ENSMUSG00000031731	ENSMUSP00000090844	KOG1062	2.2037	0.97149	0.34557
G2e3	G2e3<Gt(RRM192)Byg>/G2e3<Gt(RRM192)Byg>	G2e3<Gt(RRM192)Byg>	involves: 129P2/OlaHsd * C57BL/6	MP:0006204	18511420	MGI:2444298	ENSMUSG00000035293	ENSMUSP00000054474	KOG1084	7.71429	0.8538	0.6926
Mll1	Mll1<tm1Vss>/Mll1<tm1Vss>	Mll1<tm1Vss>	involves: 129P2/OlaHsd * C57BL/6	MP:0006204	11536426	MGI:96995	ENSMUSG00000002028	ENSMUSP00000002095	KOG1084	7.71429	0.8538	0.6926
Setd8	Setd8<tm1.2Dare>/Setd8<tm1.2Dare>	Setd8<tm1.2Dare>	involves: 129S1/Sv * C57BL/6 * CBA * SJL	MP:0006204	19223465	MGI:1915206	ENSMUSG00000049327	ENSMUSP00000052953	KOG1085	1.73529	0.79362	0.39754
Birc5	Birc5<tm1Emc>/Birc5<tm1Emc>	Birc5<tm1Emc>	involves: 129S1/Sv * 129X1/SvJ * Swiss	MP:0006204	12145814	MGI:1203517	ENSMUSG00000017716	ENSMUSP00000079124	KOG1101	5.31818	0.89292	0.6128
Ercc2	Ercc2<tm1Jhjh>/Ercc2<tm1Jhjh>	Ercc2<tm1Jhjh>	involves: 129 * C57BL/6	MP:0006204	9426063	MGI:95413	ENSMUSG00000030400	ENSMUSP00000054380	KOG1131	1.07692	0.97979	0.05585
Ubr3	Ubr3<tm1Ytkw>/Ubr3<tm1Ytkw>	Ubr3<tm1Ytkw>	129S1/SvImJ-Ubr3<tm1Ytkw>	MP:0006204	17462990	MGI:1861100	ENSMUSG00000044308	ENSMUSP00000060159	KOG1139	1.54054	0.87658	0.29376
Bub1	Bub1<tm1.1Ssta>/Bub1<tm1.1Ssta>	Bub1<tm1.1Ssta>	involves: 129S1/Sv * 129X1/SvJ * C57BL/6	MP:0006204	17925231	MGI:1100510	ENSMUSG00000027379	ENSMUSP00000028858	KOG1166	1.79592	0.95707	0.28583
Fasn	Fasn<tm1Schi>/Fasn<tm1Schi>	Fasn<tm1Schi>	129S7/SvEvBrd-Fasn<tm1Schi>	MP:0006204	12738878	MGI:95485	ENSMUSG00000025153	ENSMUSP00000052872	KOG1202	4.62857	0.64839	0.69862
Lrp6	Lrp6<Cd>/Lrp6<Cd>	Lrp6<Cd>	A-Lrp6<Cd>	MP:0006204	10545599	MGI:1298218	ENSMUSG00000030201	ENSMUSP00000032322	KOG1215	18.75	0.87167	0.7987
Itgb1	Itgb1<tm3Ref>/Itgb1<tm3Ref>	Itgb1<tm3Ref>	involves: 129S1/Sv * 129X1/SvJ	MP:0006204	7544313	MGI:96610	ENSMUSG00000025809	ENSMUSP00000004192	KOG1226	8.23529	0.86061	0.70011
Plcb3	Plcb3<tm1Sko>/Plcb3<tm1Sko>	Plcb3<tm1Sko>	involves: 129P2/OlaHsd	MP:0006204	9883896	MGI:104778	ENSMUSG00000024960	ENSMUSP00000025912	KOG1265	3.85714	0.86868	0.55769
Faf1	Faf1<Gt(2C98)Wen>/Faf1<Gt(2C98)Wen>	Faf1<Gt(2C98)Wen>	involves: 129/Sv	MP:0006204	18303090	MGI:109419	ENSMUSG00000010517	ENSMUSP00000099785	KOG1363	2.34615	0.96566	0.36956
Rad51	Rad51<tm1Tkm>/Rad51<tm1Tkm>	Rad51<tm1Tkm>	involves: 129S/SvEv	MP:0006204	8692798	MGI:97890	ENSMUSG00000027323	ENSMUSP00000028795	KOG1433	2.15385	0.948	0.35405
Med21	Med21<tm1Ryng>/Med21<tm1Ryng>	Med21<tm1Ryng>	involves: 129S4/SvJae * BALB/c	MP:0006204	10500093	MGI:1347064	ENSMUSG00000030291	ENSMUSP00000032429	KOG1510	1.025	0.91826	0.09301
Fbl	Fbl<Gt(pGT1-3)1Jca>/Fbl<Gt(pGT1-3)1Jca>	Fbl<Gt(pGT1-3)1Jca>	involves: 129P2/OlaHsd * C57BL/6	MP:0006204	14612397	MGI:95486	ENSMUSG00000046865	ENSMUSP00000037613	KOG1596	1.43137	0.94619	0.20913
Pcna	Pcna<tm1.1Mdsc>/Pcna<tm1.1Mdsc>	Pcna<tm1.1Mdsc>	Not Specified	MP:0006204	18854411	MGI:97503	ENSMUSG00000027342	ENSMUSP00000028817	KOG1636	1.13462	0.97648	0.08328
Tmed10	Tmed10<tm1Mjo>/Tmed10<tm1Mjo>	Tmed10<tm1Mjo>	involves: 129P2/OlaHsd * C57BL/6	MP:0006204	10660306	MGI:1915831	ENSMUSG00000021248	ENSMUSP00000037583	KOG1691	1.33333	0.9102	0.21174
Gli3	Gli3<Xt-4H>/Gli3<Xt-4H>	Gli3<Xt-4H>	involves: 101/H * C3H/HeH	MP:0006204	6062373	MGI:95729	ENSMUSG00000021318	ENSMUSP00000106137	KOG1721	259.566	0.8841	0.945125
Tpt1	Tpt1<tm1Kefu>/Tpt1<tm1Kefu>	Tpt1<tm1Kefu>	either: 129S6/SvEvTac-Tpt1<tm1Kefu> or B6.129S6-Tpt1<tm1Kefu>	MP:0006204	19364479	MGI:104890	ENSMUSG00000060126	ENSMUSP00000079661	KOG1727	1.71154	0.93489	0.28539
Dad1	Dad1<tm1Brw>/Dad1<tm1Brw>	Dad1<tm1Brw>	involves: 129P2/OlaHsd * Black Swiss	MP:0006204	10748466	MGI:101912	ENSMUSG00000022174	ENSMUSP00000022781	KOG1746	1.0625	0.95825	0.07036
Pfn1	Pfn1<tm1Wit>/Pfn1<tm1Wit>	Pfn1<tm1Wit>	involves: 129S4/SvJae * BALB/c	MP:0006204	11274401	MGI:97549	ENSMUSG00000018293	ENSMUSP00000018437	KOG1755	2.22449	0.93477	0.37326
Uba3	Uba3<tm1Tchi>/Uba3<tm1Tchi>	Uba3<tm1Tchi>	involves: C57BL/6 * CBA	MP:0006204	11696557	MGI:1341217	ENSMUSG00000030061	ENSMUSP00000086701	KOG2015	1.07407	0.98939	0.04533
Xab2	Xab2<tm1Tnka>/Xab2<tm1Tnka>	Xab2<tm1Tnka>	involves: 129S1/Sv * 129X1/SvJ * C57BL/6J	MP:0006204	15725628	MGI:1914689	ENSMUSG00000019470	ENSMUSP00000019614	KOG2047	1.02381	0.93053	0.08035
Lims1	Lims1<tm1Ref>/Lims1<tm1Ref>	Lims1<tm1Ref>	involves: 129S1/Sv * 129X1/SvJ	MP:0006204	15976450	MGI:1195263	ENSMUSG00000019920	ENSMUSP00000020077	KOG2272	1.88235	0.86617	0.36868
B3galnt1	B3galnt1<tm1Led>/B3galnt1<tm1Led>	B3galnt1<tm1Led>	either: (involves: 129S6/SvEvTac) or (involves: 129S6/SvEvTac * NIH Black Swiss)	MP:0006204	11463849	MGI:1349405	ENSMUSG00000043300	ENSMUSP00000058363	KOG2287	11.1842	0.86453	0.74149
B3gnt5	B3gnt5<tm1Then>/B3gnt5<tm1Then>	B3gnt5<tm1Then>	B6.129-B3gnt5<tm1Then>	MP:0006204	19014510	MGI:2137302	ENSMUSG00000022686	ENSMUSP00000078712	KOG2287	11.1842	0.86453	0.74149
Pes1	Pes1<tm1Sad>/Pes1<tm1Sad>	Pes1<tm1Sad>	involves: 129S1/Sv * 129X1/SvJ	MP:0006204	12237316	MGI:1890613	ENSMUSG00000020430	ENSMUSP00000020705	KOG2481	1.06122	0.96604	0.06224
Gnl3	Gnl3<Gt(W223E05)Wrst>/Gnl3<Gt(W223E05)Wrst>	Gnl3<Gt(W223E05)Wrst>	Not Specified	MP:0006204	17000755	MGI:1353651	ENSMUSG00000042354	ENSMUSP00000047119	KOG2484	1.58182	0.98269	0.21866
Fen1	Fen1<tm1Klng>/Fen1<tm1Klng>	Fen1<tm1Klng>	involves: C57BL/6	MP:0006204	12861020	MGI:102779	ENSMUSG00000024742	ENSMUSP00000025651	KOG2519	1.62963	0.97524	0.23605
Impdh2	Impdh2<tm1Bmi>/Impdh2<tm1Bmi>	Impdh2<tm1Bmi>	involves: 129P2/OlaHsd * C57BL/6	MP:0006204	10953035	MGI:109367	ENSMUSG00000062867	ENSMUSP00000079888	KOG2550	2.98077	0.93759	0.456939
Kat5	Kat5<tm1Jwl>/Kat5<tm1Jwl>	Kat5<tm1Jwl>	involves: 129S1/Sv * 129X1/SvJ * C57BL/6	MP:0006204	17728759	MGI:1932051	ENSMUSG00000024926	ENSMUSP00000025865	KOG2747	4.18182	0.97948	0.52102
Aatf	Aatf<Gt(pGT1.8geo)3Pgr>/Aatf<Gt(pGT1.8geo)3Pgr>	Aatf<Gt(pGT1.8geo)3Pgr>	either: (involves: 129/Sv * C57BL/6) or (involves: 129/Sv * NMRI)	MP:0006204	11071758	MGI:1929608	ENSMUSG00000018697	ENSMUSP00000018841	KOG2773	1	0.96603	0.03397
Pcyt1a	Pcyt1a<tm1.1Irt>/Pcyt1a<tm1.1Irt>	Pcyt1a<tm1.1Irt>	involves: FVB/N	MP:0006204	15798219	MGI:88557	ENSMUSG00000005615	ENSMUSP00000078721	KOG2804	1.66038	0.96835	0.2485
Arid4b	Arid4b<tm1Alb>/Arid4b<tm1Alb>	Arid4b<tm1Alb>	involves: 129S7/SvEvBrd * C57BL/6	MP:0006204	17043311	MGI:2137512	ENSMUSG00000039219	ENSMUSP00000043889	KOG3001	3.875	0.90236	0.5416
Zfp830	Zfp830<tm1Cota>/Zfp830<tm1Cota>	Zfp830<tm1Cota>	either: (involves: 129S2/SvPas) or (involves: 129S2/SvPas * C57BL/6N)	MP:0006204	15988037	MGI:1914233	ENSMUSG00000046010	ENSMUSP00000056154	KOG3032	1	0.81303	0.18697
Snap23	Snap23<tm1.1Paro>/Snap23<tm1.1Paro>	Snap23<tm1.1Paro>	Not Specified	MP:0006204	20118925	MGI:109356	ENSMUSG00000027287	ENSMUSP00000087470	KOG3065	3.125	0.93076	0.47348
Arpc3	Arpc3<Tn(sb-lacZ,GFP)T5.117Jtak>/Arpc3<Tn(sb-lacZ,GFP)T5.117Jtak>	Arpc3<Tn(sb-lacZ,GFP)T5.117Jtak>	Not Specified	MP:0006204	16880528	MGI:1928375	ENSMUSG00000029465	ENSMUSP00000031421	KOG3155	1.1	0.96618	0.07878
Eif6	Eif6<tm1Sbif>/Eif6<tm1Sbif>	Eif6<tm1Sbif>	involves: 129 * C57BL/6	MP:0006204	18784653	MGI:1196288	ENSMUSG00000027613	ENSMUSP00000029142	KOG3185	1.05882	0.9762	0.0513
Pmm2	Pmm2<tm1Cthl>/Pmm2<tm1Cthl>	Pmm2<tm1Cthl>	involves: 129P2/OlaHsd * C57BL/6	MP:0006204	16847317	MGI:1859214	ENSMUSG00000022711	ENSMUSP00000023396	KOG3189	1.56604	0.96698	0.22729
Timm23	Timm23<Gt(W023C08)Wrst>/Timm23<Gt(W023C08)Wrst>	Timm23<Gt(W023C08)Wrst>	involves: 129P2/OlaHsd * C57BL/6	MP:0006204	19111522	MGI:1858317	ENSMUSG00000013701	ENSMUSP00000013845	KOG3324	1.32558	0.90463	0.21428
Rps19	Rps19<tm1Dahl>/Rps19<tm1Dahl>	Rps19<tm1Dahl>	B6.129-Rps19<tm1Dahl>	MP:0006204	15082795	MGI:1333780	ENSMUSG00000040952	ENSMUSP00000048491	KOG3411	1.5625	0.87438	0.3005
Pcsk1	Pcsk1<tm1Mbi>/Pcsk1<tm1Mbi>	Pcsk1<tm1Mbi>	involves: 129S1/Sv * 129X1/SvJ * C57BL/6J * FVB/N	MP:0006204	17490633	MGI:97511	ENSMUSG00000021587	ENSMUSP00000022075	KOG3525	7.42553	0.89367	0.67205
Eomes	Eomes<tm1Jrt>/Eomes<tm1Jrt>	Eomes<tm1Jrt>	either: (involves: 129S1/Sv * 129X1/SvJ) or (involves: 129S1/Sv * 129X1/SvJ * ICR)	MP:0006204	15788452	MGI:1201683	ENSMUSG00000032446	ENSMUSP00000035020	KOG3585	11.0882	0.86332	0.74074
Rgs14	Rgs14<tm1Pngr>/Rgs14<tm1Pngr>	Rgs14<tm1Pngr>	either: (involves: 129P2/OlaHsd * C57BL/6J) or (involves: 129P2/OlaHsd * CD-1)	MP:0006204	15525537	MGI:1859709	ENSMUSG00000052087	ENSMUSP00000068731	KOG3589	21.7436	0.80983	0.82633
Cdh1	Cdh1<tm1Kem>/Cdh1<tm1Kem>	Cdh1<tm1Kem>	involves: 129S2/SvPas * C57BL/6	MP:0006204	8058792	MGI:88354	ENSMUSG00000000303	ENSMUSP00000000312	KOG3594	54.9118	0.84783	0.88559
Dsc3	Dsc3<tm1Pko>/Dsc3<tm1Pko>	Dsc3<tm1Pko>	involves: 129S6/SvEvTac * C57BL/6	MP:0006204	16418220	MGI:1194993	ENSMUSG00000059898	ENSMUSP00000078818	KOG3594	54.9118	0.84783	0.88559
Nup214	Nup214<tm1Gcg>/Nup214<tm1Gcg>	Nup214<tm1Gcg>	involves: 129P2/OlaHsd	MP:0006204	8896451	MGI:1095411	ENSMUSG00000001855	ENSMUSP00000066492	KOG3630	1.04348	0.95162	0.06842
Ctnna1	Ctnna1<Gt(pGT1.8geo)4Pgr>/Ctnna1<Gt(pGT1.8geo)4Pgr>	Ctnna1<Gt(pGT1.8geo)4Pgr>	involves: 129S1/Sv * 129X1/SvJ	MP:0006204	9023354	MGI:88274	ENSMUSG00000037815	ENSMUSP00000049007	KOG3681	5.4	0.86679	0.62699
Rfx1	Rfx1<Gt(RRO347)Byg>/Rfx1<Gt(RRO347)Byg>	Rfx1<Gt(RRO347)Byg>	involves: 129P2/OlaHsd * C57BL/6J	MP:0006204	19559676	MGI:105982	ENSMUSG00000031706	ENSMUSP00000005600	KOG3712	5.26667	0.89306	0.61085
Prkra	Prkra<tm1Wsmay>/Prkra<tm1Wsmay>	Prkra<tm1Wsmay>	involves: 129S4/SvJae * C57BL/6J	MP:0006204	18634873	MGI:1344375	ENSMUSG00000002731	ENSMUSP00000002808	KOG3732	3.69697	0.86409	0.5506
Pnn	Pnn<tm1.2Sps>/Pnn<tm1.2Sps>	Pnn<tm1.2Sps>	involves: 129S4/SvJae * C57BL/6	MP:0006204	17654715	MGI:1100514	ENSMUSG00000020994	ENSMUSP00000021381	KOG3756	1.02941	0.87733	0.13529
Mapk8ip1	Mapk8ip1<tm1Wae>/Mapk8ip1<tm1Wae>	Mapk8ip1<tm1Wae>	either: (involves: 129P2/OlaHsd * 129X1/SvJ * C57BL/6) or (involves: 129P2/OlaHsd * C57BL/6)	MP:0006204	11390367	MGI:1309464	ENSMUSG00000027223	ENSMUSP00000050773	KOG3775	1.875	0.84221	0.38494
Cdc73	Cdc73<Gt(RRE190)Byg>/Cdc73<Gt(RRE190)Byg>	Cdc73<Gt(RRE190)Byg>	involves: 129P2/OlaHsd	MP:0006204	18212049	MGI:2384876	ENSMUSG00000026361	ENSMUSP00000018337	KOG3786	1.11765	0.97021	0.08227
Tead4	Tead4<tm1Hssk>/Tead4<tm1Hssk>	Tead4<tm1Hssk>	involves: C57BL/6 * CBA	MP:0006204	18083014	MGI:106907	ENSMUSG00000030353	ENSMUSP00000006311	KOG3841	2.76744	0.90463	0.45621
Alppl2	Alppl2<tm1Jlm>/Alppl2<tm1Jlm>	Alppl2<tm1Jlm>	129P3.Cg-Alppl2<tm1Jlm>	MP:0006204	10767088	MGI:108009	ENSMUSG00000026246	ENSMUSP00000027455	KOG4126	3	0.86931	0.4981
Uros	Uros<tm2Cged>/Uros<tm2Cged>	Uros<tm2Cged>	involves: 129S2/SvPas	MP:0006204		MGI:98917	ENSMUSG00000030979	ENSMUSP00000033276	KOG4132	1.04878	0.92249	0.09922
Ctnnb1	Ctnnb1<tm2.1Kem>/Ctnnb1<tm2.1Kem>	Ctnnb1<tm2.1Kem>	involves: 129/Sv * C57BL/6	MP:0006204	11262227	MGI:88276	ENSMUSG00000006932	ENSMUSP00000007130	KOG4203	4.50943	0.96434	0.54588
Mbtps1	Mbtps1<Gt(PST115)Byg>/Mbtps1<Gt(PST115)Byg>	Mbtps1<Gt(PST115)Byg>	involves: 129P2/OlaHsd * C57BL/6	MP:0006204	11431694	MGI:1927235	ENSMUSG00000031835	ENSMUSP00000080117	KOG4266	1.27778	0.85665	0.24216
Smn1	Smn1<tm1Msd>/Smn1<tm1Msd>	Smn1<tm1Msd>	involves: 129P2/OlaHsd * MF1	MP:0006204	9275227	MGI:109257	ENSMUSG00000021645	ENSMUSP00000022147	KOG4327	1.15625	0.8508	0.20877
Taf8	Taf8<Gt(pGT1.8geo)9Pgr>/Taf8<Gt(pGT1.8geo)9Pgr>	Taf8<Gt(pGT1.8geo)9Pgr>	either: (involves: 129/Sv * C57BL/6) or (involves: 129/Sv * NMRI)	MP:0006204	11076765	MGI:1926879	ENSMUSG00000023980	ENSMUSP00000063201	KOG4336	1.06818	0.93869	0.09176
Chaf1a	Chaf1a<tm1Ger>/Chaf1a<tm1Ger>	Chaf1a<tm1Ger>	involves: 129S2/SvPasCrl	MP:0006204	17083276	MGI:1351331	ENSMUSG00000002835	ENSMUSP00000002914	KOG4364	1	0.86485	0.13515
Nasp	Nasp<tm1Mgor>/Nasp<tm1Mgor>	Nasp<tm1Mgor>	involves: 129S/SvEv * C57BL/6	MP:0006204	16728391	MGI:1355328	ENSMUSG00000028693	ENSMUSP00000030456	KOG4563	1.18605	0.92433	0.15126
Ints1	Ints1<tm1Mnkm>/Ints1<tm1Mnkm>	Ints1<tm1Mnkm>	involves: 129S1/Sv * 129X1/SvJ * C57BL/6J	MP:0006204	16807365	MGI:1915760	ENSMUSG00000029547	ENSMUSP00000072406	KOG4596	1.12121	0.86368	0.18434
Tyr	Tyr<c-10FR60L>/Tyr<c-10FR60L>	Tyr<c-10FR60L>	involves: 101/Rl * C3H/Rl	MP:0006204	5741047117820	MGI:98880	ENSMUSG00000004651	ENSMUSP00000004770	NOG08919	1.37255	0.5888	0.49742
Odf2	Odf2<Gt(RRO072)Byg>/Odf2<Gt(RRO072)Byg>	Odf2<Gt(RRO072)Byg>	involves: 129P2/OlaHsd * C57BL/6	MP:0006204	17078042	MGI:1098824	ENSMUSG00000026790	ENSMUSP00000049272	NOG116573	1.13333	0.5194	0.51211
Cttn	Cttn<Gt(RRS284)Byg>/Cttn<Gt(RRS284)Byg>	Cttn<Gt(RRS284)Byg>	involves: 129P2/OlaHsd * C57BL/6	MP:0006204	20004659	MGI:99695	ENSMUSG00000031078	ENSMUSP00000033407	NOG123488	1.75758	0.53584	0.595817
Lifr	Lifr<tm1Imx>/Lifr<tm1Imx>	Lifr<tm1Imx>	involves: 129 * 129S7/SvEvBrd * C57BL/6	MP:0006204	7789261	MGI:96788	ENSMUSG00000054263	ENSMUSP00000064551	NOG147644	1.03704	0.50928	0.4999
Gmnn	Gmnn<Gt(XT0615)Wtsi>/Gmnn<Gt(XT0615)Wtsi>	Gmnn<Gt(XT0615)Wtsi>	Not Specified	MP:0006204	16847348	MGI:1927344	ENSMUSG00000006715	ENSMUSP00000006898	NOG39688	1	0.53275	0.46725
Cdca8	Cdca8<tm1Tatn>/Cdca8<tm1Tatn>	Cdca8<tm1Tatn>	involves: C57BL/6 * CBA	MP:0006204	18337066	MGI:1196274	ENSMUSG00000028873	ENSMUSP00000030690	NOG39975	1.03846	0.50336	0.50605
Fbxo5	Fbxo5<tm1Dlim>/Fbxo5<tm1Dlim>	Fbxo5<tm1Dlim>	involves: 129S4/SvJaeSor	MP:0006204	16809773	MGI:1914391	ENSMUSG00000019773	ENSMUSP00000019907	NOG45978	1.07407	0.50758	0.51023
Skil	Skil<tm1Sis>/Skil<tm1Sis>	Skil<tm1Sis>	involves: C57BL/6 * CBA	MP:0006204	10811619	MGI:106203	ENSMUSG00000027660	ENSMUSP00000029194	NOG82850	1.17857	0.50987	0.53034
Actb	Cdk1<tm1(Cdk2)Kald>/Cdk1<tm1(Cdk2)Kald>	Actb<tm1Dost>	involves: 129P2/OlaHsd * C57BL/6	MP:0008527	18308728	MGI:87904	ENSMUSG00000029580	ENSMUSP00000031564	KOG0676	12.7818	0.93915	0.73731
Bsg	Bsg<tm1Tmu>/Bsg<tm1Tmu>	Bsg<tm1Tmu>	involves: 129S2/SvPas * C57BL/6J	MP:0008527	9501026	MGI:88208	ENSMUSG00000023175	ENSMUSP00000070751	NOG83713	1.04545	0.47709	0.5334
Cdk1	Cdk1<tm1(Cdk2)Kald>/Cdk1<tm1(Cdk2)Kald>	Cdk1<tm1(Cdk2)Kald>	Not Specified	MP:0008527	18787066	MGI:88351	ENSMUSG00000019942	ENSMUSP00000020099	KOG0594	7.05455	0.97148	0.63424
Ddx20	Ddx20<tm1Yosa>/Ddx20<tm1Yosa>	Ddx20<tm1Yosa>	involves: 129/Sv * C57BL/6	MP:0008527	18258677	MGI:1858415	ENSMUSG00000027905	ENSMUSP00000088176	KOG4284	1	0.89424	0.10576
Egfr	Egfr<tm1Mag>/Egfr<tm1Mag>	Egfr<tm1Mag>	involves: 129/Sv * 129S2/SvPas	MP:0008527	7618084	MGI:95294	ENSMUSG00000020122	ENSMUSP00000020329	KOG1025	4.61765	0.85195	0.60354
Flii	Flii<tm1Hdc>/Flii<tm1Hdc>	Flii<tm1Hdc>	involves: BALB/cJ * C57BL/6	MP:0008527	11971982	MGI:1342286	ENSMUSG00000002812	ENSMUSP00000002889	KOG0444	1.18182	0.86099	0.20801
Itgb1	Itgb1<tm1Lscd>/Itgb1<tm1Lscd>	Itgb1<tm1Lscd>	involves: 129X1/SvJ * Black Swiss	MP:0008527	7544312	MGI:96610	ENSMUSG00000025809	ENSMUSP00000004192	KOG1226	8.23529	0.86061	0.70011
Klf5	Klf5<tm1Yfk>/Klf5<tm1Yfk>	Klf5<tm1Yfk>	either: (involves: 129P2/OlaHsd * C57BL/6) or (involves: 129P2/OlaHsd * ICR)	MP:0008527	18983969	MGI:1338056	ENSMUSG00000005148	ENSMUSP00000005279	KOG1721	259.566	0.8841	0.94512
Pkm2	Pkm2<r>/Pkm2<r>	Pkm2<r>	C57BL/6-Pkm2<r>	MP:0008527		MGI:97591	ENSMUSG00000032294	ENSMUSP00000034834	KOG2323	2.24528	0.91579	0.38883
Ptpn11	Ptpn11<tm1Yan>/Ptpn11<tm1Yan>	Ptpn11<tm1Yan>	involves: 129S4/SvJae * C57BL/6J	MP:0008527	16516835	MGI:99511	ENSMUSG00000043733	ENSMUSP00000058757	KOG0790	2.26471	0.85673	0.430705
Tyr	Tyr<c-11DSD>/Tyr<c-11DSD>	Tyr<c-11DSD>	involves: 101/Rl * C3H/Rl	MP:0008527	5741047117820	MGI:98880	ENSMUSG00000004651	ENSMUSP00000004770	NOG08919	1.37255	0.5888	0.49742
Vezt	Vezt<tm1.1Smc>/Vezt<tm1.1Smc>	Vezt<tm1.1Smc>	either: (involves: 129S2/SvPas * BALB/c * C57BL/6 * MF1) or (involves: 129S2/SvPas * BALB/c * C57BL/6 * C57BL/6N * MF1)	MP:0008527	17452094	MGI:2143698	ENSMUSG00000036099	ENSMUSP00000037955	NOG67649	1	0.52241	0.47759
Hsp90b1	Hsp90b1<tm1Yarg>/Hsp90b1<tm1Yarg>	Hsp90b1<tm1Yarg>	B6.129X1-Hsp90b1<tm1Yarg>	MP:0006205	17634284	MGI:98817	ENSMUSG00000020048	ENSMUSP00000020238	KOG0020	1.175	0.9037	0.16631
Myl1	Myl1<tm1Nros>/Myl1<tm1Nros>	Myl1<tm1Nros>	involves: 129S4/SvJae * C57BL/6J	MP:0006206	11884037	MGI:97269	ENSMUSG00000061816	ENSMUSP00000027151	KOG0030	4.62857	0.86805	0.59652
Capns1	Capns1<tm1Ujz>/Capns1<tm1Ujz>	Capns1<tm1Ujz>	involves: 129X1/SvJ * C57BL/6	MP:0006206	11087123	MGI:88266	ENSMUSG00000001794	ENSMUSP00000001845	KOG0037	3.46	0.92246	0.50408
Macf1	Macf1<tm1Liem>/Macf1<tm1Liem>	Macf1<tm1Liem>	involves: 129S6/SvEvTac * C57BL/6J	MP:0006205	16815997	MGI:108559	ENSMUSG00000028649	ENSMUSP00000081324	KOG0040	1.91176	0.86867	0.37174
Mybl2	Mybl2<tm1Sis>/Mybl2<tm1Sis>	Mybl2<tm1Sis>	involves: C57BL/6 * CBA	MP:0006205	10497154	MGI:101785	ENSMUSG00000017861	ENSMUSP00000018005	KOG0048	5.44681	0.60919	0.73898
Srsf1	Srsf1<tm1.1Xdfu>/Srsf1<tm1.1Xdfu>	Srsf1<tm1.1Xdfu>	involves: 129S4/SvJae	MP:0006205	15652482	MGI:98283	ENSMUSG00000018379	ENSMUSP00000103553	KOG0105	1.92308	0.89803	0.352422
Rbm19	Rbm19<Gt(XC768)Byg>/Rbm19<Gt(XC768)Byg>	Rbm19<Gt(XC768)Byg>	involves: 129P2/OlaHsd	MP:0006205	19087264	MGI:1921361	ENSMUSG00000029594	ENSMUSP00000031590	KOG0110	1.1875	0.94971	0.12849
Hnrnpc	Hnrnpc<Gt(U3His)4A4Rul>/Hnrnpc<Gt(U3His)4A4Rul>	Hnrnpc<Gt(U3His)4A4Rul>	involves: 129S2/SvPas * C57BL/6	MP:0006205	10805751	MGI:107795	ENSMUSG00000060373	ENSMUSP00000075198	KOG0118	24.8889	0.9418	0.81122
Tra2b	Tra2b<tm1.2Bwir>/Tra2b<tm1.2Bwir>	Tra2b<tm1.2Bwir>	involves: 129S4/SvJae * C57BL/6 * C57BL/6N	MP:0009850	20190275	MGI:106016	ENSMUSG00000022858	ENSMUSP00000023564	KOG0118	24.8889	0.9418	0.81122
Sf1	Sf1<Gt(pU17)1Teya>/Sf1<Gt(pU17)1Teya>	Sf1<Gt(pU17)1Teya>	involves: C57BL/6 * CBA	MP:0006206	17900258	MGI:1095403	ENSMUSG00000024949	ENSMUSP00000075689	KOG0119	1.04082	0.96759	0.05157
Cyp17a1	Cyp17a1<tm1Mell>/Cyp17a1<tm1Mell>	Cyp17a1<tm1Mell>	involves: 129X1/SvJ * C57BL/6	MP:0006205	15169901	MGI:88586	ENSMUSG00000003555	ENSMUSP00000026012	KOG0156	27.3256	0.86783	0.83398
Myh9	Myh9<Gt(Betageo-btk)1Dash>/Myh9<Gt(Betageo-btk)1Dash>	Myh9<Gt(Betageo-btk)1Dash>	involves: 129X1/SvJ * C57BL/6	MP:0006205	15555549	MGI:107717	ENSMUSG00000022443	ENSMUSP00000016771	KOG0161	13.3061	0.87667	0.75967
Ilk	Ilk<tm1Ref>/Ilk<tm1Ref>	Ilk<tm1Ref>	Not Specified	MP:0006205	12670870	MGI:1195267	ENSMUSG00000030890	ENSMUSP00000033182	KOG0195	1.15152	0.86221	0.19652
Fgfr1	Fgfr1<tm1Jrt>/Fgfr1<tm1Jrt>	Fgfr1<tm1Jrt>	either: (involves: 129S1/Sv * 129X1/SvJ * C57BL/6J) or (involves: 129S1/Sv * 129X1/SvJ * CD-1)	MP:0006205	8001822	MGI:95522	ENSMUSG00000031565	ENSMUSP00000081041	KOG0200	17.6765	0.86712	0.79376
Fgfr2	Fgfr2<tm1.1Wrst>/Fgfr2<tm1.1Wrst>	Fgfr2<tm1.1Wrst>	involves: BALB/c * C57BL/6	MP:0006205	17150206	MGI:95523	ENSMUSG00000030849	ENSMUSP00000033138	KOG0200	17.6765	0.86712	0.79376
Pfkfb3	Pfkfb3<tm1Jche>/Pfkfb3<tm1Jche>	Pfkfb3<tm1Jche>	B6J.129-Pfkfb3<tm1Jche>	MP:0006205	15845370	MGI:2181202	ENSMUSG00000026773	ENSMUSP00000089043	KOG0234	3.65385	0.96512	0.4951
Kif5b	Kif5b<tm1Noh>/Kif5b<tm1Noh>	Kif5b<tm1Noh>	involves: 129S4/SvJae * C57BL/6J	MP:0006206	9657148	MGI:1098268	ENSMUSG00000006740	ENSMUSP00000025083	KOG0240	2.71698	0.94953	0.42394
Cenpe	Cenpe<tm1Dwc>/Cenpe<tm1Dwc>	Cenpe<tm1Dwc>	involves: 129S1/Sv * 129X1/SvJ * C57BL/6	MP:0006205	12361599	MGI:1098230	ENSMUSG00000045328	ENSMUSP00000057938	KOG0242	3.76364	0.95865	0.50585
Kif11	Kif11<Gt(XE579)Byg>/Kif11<Gt(XE579)Byg>	Kif11<Gt(XE579)Byg>	involves: 129P2/OlaHsd * 129S6/SvEvTac	MP:0006205	17449012	MGI:1098231	ENSMUSG00000012443	ENSMUSP00000012587	KOG0243	1.34615	0.9555	0.17646
Nle1	Nle1<tm1Cba>/Nle1<tm1Cba>	Nle1<tm1Cba>	involves: 129S2/SvPas * C57BL/6 * SJL/J	MP:0006205	16611995	MGI:2429770	ENSMUSG00000020692	ENSMUSP00000099502	KOG0271	1.21154	0.97141	0.11746
Wdr77	Wdr77<tm1Zwan>/Wdr77<tm1Zwan>	Wdr77<tm1Zwan>	involves: 129P2/OlaHsd * C57BL/6J	MP:0006206	17032745	MGI:1917715	ENSMUSG00000000561	ENSMUSP00000010278	KOG0284	1.61111	0.97324	0.23324
Pafah1b1	Pafah1b1<tm1Or>/Pafah1b1<tm1Or>	Pafah1b1<tm1Or>	Not Specified	MP:0006205	11344260	MGI:109520	ENSMUSG00000020745	ENSMUSP00000021091	KOG0295	2.29167	0.94048	0.37874
Cdc20	Cdc20<Gt(XE368)Byg>/Cdc20<Gt(XE368)Byg>	Cdc20<Gt(XE368)Byg>	involves: 129P2/OlaHsd * C57BL/6	MP:0006205	17325031	MGI:1859866	ENSMUSG00000006398	ENSMUSP00000084708	KOG0305	2.94444	0.97058	0.43437
Rbbp6	Rbbp6<tm1Xya>/Rbbp6<tm1Xya>	Rbbp6<tm1Xya>	involves: 129S6/SvEvTac	MP:0006205	17470788	MGI:894835	ENSMUSG00000030779	ENSMUSP00000095670	KOG0314	3.76923	0.5251	0.72953
Wdr1	Wdr1<Gt(XN462)Byg>/Wdr1<Gt(XN462)Byg>	Wdr1<Gt(XN462)Byg>	involves: 129P2/OlaHsd	MP:0006205	17515402	MGI:1337100	ENSMUSG00000005103	ENSMUSP00000005234	KOG0318	1.06122	0.96604	0.06224
Recql4	Recql4<tm1Furu>/Recql4<tm1Furu>	Recql4<tm1Furu>	Not Specified	MP:0006205	11979727	MGI:1931028	ENSMUSG00000033762	ENSMUSP00000044363	KOG0351	2.56364	0.97897	0.38858
Acaca	Acaca<tm1Sjw>/Acaca<tm1Sjw>	Acaca<tm1Sjw>	involves: 129S7/SvEvBrd * C57BL/6J	MP:0006206	16103361	MGI:108451	ENSMUSG00000020532	ENSMUSP00000020843	KOG0368	1.83019	0.96214	0.2888
Ppp2ca	Ppp2ca<tm1Gotz>/Ppp2ca<tm1Gotz>	Ppp2ca<tm1Gotz>	involves: 129/Sv * C57BL/6	MP:0006205	9770493	MGI:1321159	ENSMUSG00000020349	ENSMUSP00000020608	KOG0371	1.92593	0.97535	0.29719
Smarca5	Smarca5<tm1Ais>/Smarca5<tm1Ais>	Smarca5<tm1Ais>	involves: 129/Sv * C57BL/6 * SJL	MP:0006205	14617767	MGI:1935129	ENSMUSG00000031715	ENSMUSP00000044361	KOG0385	3.16667	0.97689	0.45104
Cdc42	Cdc42<Gt(Ex160)Byg>/Cdc42<Gt(Ex160)Byg>	Cdc42<Gt(Ex160)Byg>	involves: 129P2/OlaHsd * C57BL/6	MP:0006205	11431694	MGI:106211	ENSMUSG00000006699	ENSMUSP00000054634	KOG0393	15.5098	0.94104	0.76105
Rac1	Rac1<tm1.1Djk>/Rac1<tm1.1Djk>	Rac1<tm1.1Djk>	involves: 129S4/SvJae * C57BL/6	MP:0006206	12759446	MGI:97845	ENSMUSG00000001847	ENSMUSP00000098058	KOG0393	15.5098	0.94104	0.76105
Ube2n	Ube2n<Gt(OST374154)Lex>/Ube2n<Gt(OST374154)Lex>	Ube2n<Gt(OST374154)Lex>	involves: 129S5/SvEvBrd * C57BL/6	MP:0006205	17404240	MGI:1934835	ENSMUSG00000074781	ENSMUSP00000096932	KOG0417	7.4	0.96686	0.64458
Ube2i	Ube2i<tm1.1Adej>/Ube2i<tm1.1Adej>	Ube2i<tm1.1Adej>	involves: 129S1/Sv * BALB/c * C57BL/6	MP:0006205	16326389	MGI:107365	ENSMUSG00000015120	ENSMUSP00000055714	KOG0424	1.21277	0.94364	0.143126
Mcm4	Mcm4<Gt(RRE056)Byg>/Mcm4<Gt(RRE056)Byg>	Mcm4<Gt(RRE056)Byg>	involves: 129P2/OlaHsd	MP:0006205	17143284	MGI:103199	ENSMUSG00000022673	ENSMUSP00000023353	KOG0478	1.07407	0.98939	0.04533
Tlx2	Tlx2<tm1Ut>/Tlx2<tm1Ut>	Tlx2<tm1Ut>	involves: 129S1/Sv * 129X1/SvJ * CD-1	MP:0006205	9550720	MGI:1350935	ENSMUSG00000068327	ENSMUSP00000087069	KOG0488	10.6176	0.8609	0.7358
Nanog	Nanog<tm1Yam>/Nanog<tm1Yam>	Nanog<tm1Yam>	involves: 129S4/SvJae	MP:0006205	12787504	MGI:1919200	ENSMUSG00000012396	ENSMUSP00000012540	KOG0491	2	0.8207	0.41968
Ppp1r12a	Ppp1r12a<tm1Mito>/Ppp1r12a<tm1Mito>	Ppp1r12a<tm1Mito>	involves: 129X1/SvJ * C57BL/6	MP:0006205	16145842	MGI:1309528	ENSMUSG00000019907	ENSMUSP00000069257	KOG0505	5.48571	0.86027	0.6327
Dsp	Dsp<tm2Efu>/Dsp<tm2Efu>	Dsp<tm2Efu>	involves: 129S1/Sv * 129X1/SvJ	MP:0006205	9864371	MGI:109611	ENSMUSG00000054889	ENSMUSP00000064230	KOG0516	14.3889	0.8504	0.77581
Ssrp1	Ssrp1<tm1Rul>/Ssrp1<tm1Rul>	Ssrp1<tm1Rul>	either: (involves: 129S4/SvJae * 129/Sv) or (involves: 129S4/SvJae * C57BL/6)	MP:0006205	12861016	MGI:107912	ENSMUSG00000027067	ENSMUSP00000028463	KOG0526	1.16667	0.98447	0.08856
Sox2	Sox2<tm1Rlb>/Sox2<tm1Rlb>	Sox2<tm1Rlb>	either: (involves: 129S/SvEv) or (involves: 129S/SvEv * MF1)	MP:0006205	12514105	MGI:98364	ENSMUSG00000074637	ENSMUSP00000096755	KOG0527	7.8125	0.87839	0.68574
Plk4	Plk4<tm1Jwd>/Plk4<tm1Jwd>	Plk4<tm1Jwd>	either: 129/Sv or (involves: 129S1/Sv * 129X1/SvJ * CD-1)	MP:0006205	11301255	MGI:101783	ENSMUSG00000025758	ENSMUSP00000026858	KOG0575	3.26415	0.95479	0.47153
Chek1	Chek1<tm1Mkt>/Chek1<tm1Mkt>	Chek1<tm1Mkt>	involves: 129P2/OlaHsd * C57BL/6J	MP:0006205	10859163	MGI:1202065	ENSMUSG00000032113	ENSMUSP00000034625	KOG0590	2.4375	0.86671	0.44486
Rock1	Rock1<tm1Leiw>/Rock1<tm1Leiw>	Rock1<tm1Leiw>	FVB.129S7-Rock1<tm1Leiw>	MP:0006205	16675849	MGI:107927	ENSMUSG00000024290	ENSMUSP00000069549	KOG0612	5.81081	0.87332	0.63771
Odc1	Odc1<tm1Jlc>/Odc1<tm1Jlc>	Odc1<tm1Jlc>	involves: 129S1/Sv	MP:0006205	11533243	MGI:97402	ENSMUSG00000011179	ENSMUSP00000011323	KOG0622	3.13208	0.94203	0.46771
Rae1	Rae1<tm1Jvd>/Rae1<tm1Jvd>	Rae1<tm1Jvd>	Not Specified	MP:0006205	12551952	MGI:1913929	ENSMUSG00000027509	ENSMUSP00000029013	KOG0647	1.09615	0.97857	0.06533
Ccna2	Ccna2<tm1Sot>/Ccna2<tm1Sot>	Ccna2<tm1Sot>	either: (involves: 129P2/OlaHsd * BALB/c) or (involves: 129X1/SvJ * BALB/c)	MP:0006205	8988174	MGI:108069	ENSMUSG00000027715	ENSMUSP00000029270	KOG0654	3.55263	0.87628	0.53509
Gapdh	Gapdh<m1Neu>/Gapdh<m1Neu>	Gapdh<m1Neu>	C3.Cg-Gapdh<m1Neu>	MP:0006205	17874335	MGI:95640	ENSMUSG00000057666	ENSMUSP00000073289	KOG0657	7.5	0.63534	0.76801
Mapk1	Mapk1<tm1Melo>/Mapk1<tm1Melo>	Mapk1<tm1Melo>	either: (involves: 129S2/SvPas * C57BL/6) or (involves: 129S2/SvPas * CD-1)	MP:0006205	14502223	MGI:1346858	ENSMUSG00000063358	ENSMUSP00000065983	KOG0660	7.87037	0.96362	0.65651
Cdk11b	Cdk11b<tm1Vjk>/Cdk11b<tm1Vjk>	Cdk11b<tm1Vjk>	involves: 129S/SvEv * C57BL/6	MP:0006205	15060143	MGI:88353	ENSMUSG00000029062	ENSMUSP00000070527	KOG0663	1.91304	0.93934	0.32086
Kdm1a	Kdm1a<tm1.2Rsd>/Kdm1a<tm1.2Rsd>	Kdm1a<tm1.2Rsd>	Not Specified	MP:0006205	17392792	MGI:1196256	ENSMUSG00000036940	ENSMUSP00000035457	KOG0685	2.9697	0.84191	0.51145
Dicer1	Dicer1<tm1.1Bdh>/Dicer1<tm1.1Bdh>	Dicer1<tm1.1Bdh>	involves: 129	MP:0006205	16040801	MGI:2177178	ENSMUSG00000041415	ENSMUSP00000043676	KOG0701	1.52381	0.87963	0.287418
Dnaja3	Dnaja3<tm1.2Jdl>/Dnaja3<tm1.2Jdl>	Dnaja3<tm1.2Jdl>	involves: 129X1/SvJ * C57BL/6 * FVB/N	MP:0006205	14993262	MGI:1933786	ENSMUSG00000004069	ENSMUSP00000053842	KOG0715	2.96296	0.9624	0.4409
Amd1	Amd1<tm1Kiga>/Amd1<tm1Kiga>	Amd1<tm1Kiga>	involves: 129P2/OlaHsd * C57BL/6	MP:0006205	11856372	MGI:88004	ENSMUSG00000075232	ENSMUSP00000097528	KOG0788	1.38298	0.92363	0.2146
Ptpn11	Ptpn11<tm2Bgn>/Ptpn11<tm2Bgn>	Ptpn11<tm2Bgn>	involves: 129S4/SvJae	MP:0006205	16516835	MGI:99511	ENSMUSG00000043733	ENSMUSP00000058757	KOG0790	2.26471	0.85673	0.430705
Stx4a	Stx4a<tm1Jepn>/Stx4a<tm1Jepn>	Stx4a<tm1Jepn>	involves: 129S1/Sv * 129X1/SvJ * C57BL/6J	MP:0006205	11375421	MGI:893577	ENSMUSG00000030805	ENSMUSP00000033075	KOG0810	4.4	0.93498	0.55427
Traip	Traip<tm1Jarh>/Traip<tm1Jarh>	Traip<tm1Jarh>	involves: C57BL/6J	MP:0006206	17927961	MGI:1096377	ENSMUSG00000032586	ENSMUSP00000040001	KOG0827	1.22857	0.87118	0.21403
Cdx2	Cdx2<tm1Mmt>/Cdx2<tm1Mmt>	Cdx2<tm1Mmt>	involves: 129X1/SvJ * C57BL/6	MP:0006205	10383162	MGI:88361	ENSMUSG00000029646	ENSMUSP00000031650	KOG0848	2.3	0.82265	0.45756
Pax3	Pax3<Sp-4H>/Pax3<Sp-4H>	Pax3<Sp-4H>	involves: 101/H * C3H/HeH	MP:0006205	8661050	MGI:97487	ENSMUSG00000004872	ENSMUSP00000004994	KOG0849	7	0.82787	0.68709
Pax6	Pax6<Sey-Dey>/Pax6<Sey-Dey>	Pax6<Sey-Dey>	C3H/HeJ-Pax6<Sey-Dey>	MP:0006205	103464	MGI:97490	ENSMUSG00000027168	ENSMUSP00000097236	KOG0849	7	0.82787	0.68709
Eef1e1	Eef1e1<Gt(OST377244)Lex>/Eef1e1<Gt(OST377244)Lex>	Eef1e1<Gt(OST377244)Lex>	involves: 129S5/SvEvBrd * C57BL/6	MP:0006206	15680327	MGI:1913393	ENSMUSG00000001707	ENSMUSP00000001757	KOG0867	7.86538	0.9259	0.66986
Atr	Atr<tm1Bal>/Atr<tm1Bal>	Atr<tm1Bal>	involves: 129 * C57BL/6	MP:0006205	10691732	MGI:108028	ENSMUSG00000032409	ENSMUSP00000034980	KOG0890	1.07843	0.97247	0.06356
Mtor	Mtor<tm1Yam>/Mtor<tm1Yam>	Mtor<tm1Yam>	involves: 129S4/SvJae	MP:0006205	15254238	MGI:1928394	ENSMUSG00000028991	ENSMUSP00000099510	KOG0891	3.55769	0.92171	0.51134
Pik3cb	Pik3cb<tm1Nbm>/Pik3cb<tm1Nbm>	Pik3cb<tm1Nbm>	involves: 129S6/SvEvTac	MP:0006206	11919689	MGI:1922019	ENSMUSG00000032462	ENSMUSP00000035037	KOG0904	4	0.87236	0.56382
Txn1	Txn1<tm1Mmt>/Txn1<tm1Mmt>	Txn1<tm1Mmt>	involves: 129S2/SvPas * C57BL/6	MP:0006205	8812119	MGI:98874	ENSMUSG00000028367	ENSMUSP00000030051	KOG0907	3.81481	0.92235	0.52776
Dhx9	Dhx9<tm1Ehl>/Dhx9<tm1Ehl>	Dhx9<tm1Ehl>	involves: 129S1/Sv * C57BL/6	MP:0006205	9811865	MGI:108177	ENSMUSG00000042699	ENSMUSP00000038135	KOG0921	1.10345	0.83242	0.20756
Rad50	Rad50<tm1Jpt>/Rad50<tm1Jpt>	Rad50<tm1Jpt>	involves: 129S7/SvEvBrd	MP:0006205	10377422	MGI:109292	ENSMUSG00000020380	ENSMUSP00000099817	KOG0962	1.07547	0.98235	0.05274
Rev3l	Rev3l<tm1Esp>/Rev3l<tm1Esp>	Rev3l<tm1Esp>	involves: C57BL/6	MP:0006205	11050393	MGI:1337131	ENSMUSG00000019841	ENSMUSP00000019986	KOG0968	1.38	0.9133	0.22255
Pold1	Pold1<tm1Uchi>/Pold1<tm1Uchi>	Pold1<tm1Uchi>	C57BL/6-Pold1<tm1Uchi>	MP:0006205	19145245	MGI:97741	ENSMUSG00000038644	ENSMUSP00000039776	KOG0969	1.04082	0.96759	0.05157
Lamb1-1	Lamb1-1<GT(PST084)Byg>/Lamb1-1<GT(PST084)Byg>	Lamb1-1<GT(PST084)Byg>	involves: 129P2/OlaHsd * C57BL/6	MP:0006205	15102706	MGI:96743	ENSMUSG00000002900	ENSMUSP00000002979	KOG0994	5.55882	0.84674	0.64086
Hsd17b12	Hsd17b12<Gt(A030E06)Wrst>/Hsd17b12<Gt(A030E06)Wrst>	Hsd17b12<Gt(A030E06)Wrst>	involves: 129S2/SvPas * C57BL/6N	MP:0006206	20130115	MGI:1926967	ENSMUSG00000027195	ENSMUSP00000028619	KOG1014	2.96154	0.9482	0.44901
Ext1	Ext1<tm1Dews>/Ext1<tm1Dews>	Ext1<tm1Dews>	involves: 129S7/SvEvBrd * C57BL/6	MP:0006205	10926768	MGI:894663	ENSMUSG00000061731	ENSMUSP00000076505	KOG1021	3.16667	0.71469	0.59838
Ext2	Ext2<tm1Werb>/Ext2<tm1Werb>	Ext2<tm1Werb>	involves: C57BL/6	MP:0006205	16236767	MGI:108050	ENSMUSG00000027198	ENSMUSP00000028623	KOG1022	1.91176	0.87268	0.36884
Egfr	Egfr<tm1Mag>/Egfr<tm1Mag>	Egfr<tm1Mag>	involves: 129S2/SvPas * CF1	MP:0006205	7618084	MGI:95294	ENSMUSG00000020122	ENSMUSP00000020329	KOG1025	4.61765	0.85195	0.60354
Bub3	Bub3<tm1Jvd>/Bub3<tm1Jvd>	Bub3<tm1Jvd>	Not Specified	MP:0006205	12551952	MGI:1343463	ENSMUSG00000066979	ENSMUSP00000081547	KOG1036	1.08333	0.95688	0.08066
Eif2c2	Eif2c2<Gt(XE344)Byg>/Eif2c2<Gt(XE344)Byg>	Eif2c2<Gt(XE344)Byg>	involves: 129P2/OlaHsd * C57BL/6	MP:0006205	17418524	MGI:2446632	ENSMUSG00000036698	ENSMUSP00000042207	KOG1041	4.4	0.86036	0.58984
Sall4	Sall4<Gt(RRC044)Byg>/Sall4<Gt(RRC044)Byg>	Sall4<Gt(RRC044)Byg>	involves: 129P2/OlaHsd * C57BL/6	MP:0006205	18781635	MGI:2139360	ENSMUSG00000027547	ENSMUSP00000029061	KOG1074	3.63636	0.84697	0.55584
Ezh2	Ezh2<tm1.1Sho>/Ezh2<tm1.1Sho>	Ezh2<tm1.1Sho>	involves: 129/Sv * C57BL/6J	MP:0006205	18311137	MGI:107940	ENSMUSG00000029687	ENSMUSP00000080419	KOG1079	3.125	0.80551	0.54433
Met	Met<tm1Gvw>/Met<tm1Gvw>	Met<tm1Gvw>	involves: 129/Sv * C57BL/6J	MP:0006205	15557554	MGI:96969	ENSMUSG00000009376	ENSMUSP00000079324	KOG1095	5.67647	0.86248	0.638
Mst1r	Mst1r<tm1Sjd>/Mst1r<tm1Sjd>	Mst1r<tm1Sjd>	either: (involves: 129 * C57BL/6) or (involves: 129 * CD-1) or (involves: 129 * NIH Black Swiss)	MP:0006205	10225971	MGI:99614	ENSMUSG00000032584	ENSMUSP00000035203	KOG1095	5.67647	0.86248	0.638
Birc5	Birc5<tm1Vaux>/Birc5<tm1Vaux>	Birc5<tm1Vaux>	C57BL/6-Birc5<tm1Vaux>	MP:0006205	11084331	MGI:1203517	ENSMUSG00000017716	ENSMUSP00000079124	KOG1101	5.31818	0.89292	0.6128
Ercc3	Ercc3<tm1Jhjh>/Ercc3<tm1Jhjh>	Ercc3<tm1Jhjh>	B6.129P2-Ercc3<tm1Jhjh>	MP:0006206	19114557	MGI:95414	ENSMUSG00000024382	ENSMUSP00000025241	KOG1123	1.07692	0.97979	0.05585
Setdb1	Setdb1<tm1Enl>/Setdb1<tm1Enl>	Setdb1<tm1Enl>	involves: 129S4/SvJae	MP:0006205	14993285	MGI:1934229	ENSMUSG00000015697	ENSMUSP00000015841	KOG1141	1.94118	0.87183	0.37425
Bub1	Bub1<tm1.1Jvd>/Bub1<tm1.1Jvd>	Bub1<tm1.1Jvd>	involves: 129/Sv * C57BL/6	MP:0006205	17938250	MGI:1100510	ENSMUSG00000027379	ENSMUSP00000028858	KOG1166	1.79592	0.95707	0.28583
Bub1b	Bub1b<Gt(neo-btk)1Dai>/Bub1b<Gt(neo-btk)1Dai>	Bub1b<Gt(neo-btk)1Dai>	involves: 129S4/SvJae * C57BL/6	MP:0006206	14576056	MGI:1333889	ENSMUSG00000040084	ENSMUSP00000037126	KOG1166	1.79592	0.95707	0.28583
Cdc7	Cdc7<tm1Hmas>/Cdc7<tm1Hmas>	Cdc7<tm1Hmas>	involves: 129 * C57BL/6	MP:0006205	11980714	MGI:1309511	ENSMUSG00000029283	ENSMUSP00000031221	KOG1167	1.12766	0.94913	0.10621
Fbn1	Fbn1<Tsk>/Fbn1<Tsk>	Fbn1<Tsk>	B10.D2/(58N)Sn	MP:0006205	176891	MGI:95489	ENSMUSG00000027204	ENSMUSP00000028633	KOG1217	47.5897	0.87592	0.87303
Ltbp2	Ltbp2<tm1Ship>/Ltbp2<tm1Ship>	Ltbp2<tm1Ship>	129X1/SvJ-Ltbp2<tm1Ship>	MP:0006205	10848613	MGI:99502	ENSMUSG00000002020	ENSMUSP00000002073	KOG1217	47.5897	0.87592	0.87303
Itgb1	Itgb1<tm1.1Efu>/Itgb1<tm1.1Efu>	Itgb1<tm1.1Efu>	involves: 129X1/SvJ	MP:0006205	16618804	MGI:96610	ENSMUSG00000025809	ENSMUSP00000004192	KOG1226	8.23529	0.86061	0.70011
Kpnb1	Kpnb1<Gt(pU-hachi)1Arak>/Kpnb1<Gt(pU-hachi)1Arak>	Kpnb1<Gt(pU-hachi)1Arak>	B6.Cg-Kpnb1<Gt(pU-hachi)1Arak>	MP:0006205	16414015	MGI:107532	ENSMUSG00000001440	ENSMUSP00000001479	KOG1241	1.03922	0.9777	0.04093
Acly	Acly<Gt(NPX098)Byg>/Acly<Gt(NPX098)Byg>	Acly<Gt(NPX098)Byg>	involves: 129P2/OlaHsd * C57BL/6	MP:0006206	14662765	MGI:103251	ENSMUSG00000020917	ENSMUSP00000098025	KOG1254	1.5814	0.88922	0.29289
Plcg1	Plcg1<tm1Ine>/Plcg1<tm1Ine>	Plcg1<tm1Ine>	involves: 129P2/OlaHsd	MP:0006206	11748152	MGI:97615	ENSMUSG00000016933	ENSMUSP00000099404	KOG1264	2.14286	0.86096	0.41185
Smarcc1	Smarcc1<tm1Rhs>/Smarcc1<tm1Rhs>	Smarcc1<tm1Rhs>	involves: 129S4/SvJaeSor * C57BL/6	MP:0006205	11604513	MGI:1203524	ENSMUSG00000032481	ENSMUSP00000086094	KOG1279	2.39216	0.95212	0.3844
Apex1	Apex1<tm1Cur>/Apex1<tm1Cur>	Apex1<tm1Cur>	involves: 129S1/Sv * C57BL/6J	MP:0006205	8799128	MGI:88042	ENSMUSG00000035960	ENSMUSP00000042602	KOG1294	1.84906	0.94799	0.30285
Stxbp3a	Stxbp3a<tm1Dct>/Stxbp3a<tm1Dct>	Stxbp3a<tm1Dct>	B6J.129-Stxbp3<tm1Dct>	MP:0006205	15734838	MGI:107362	ENSMUSG00000027882	ENSMUSP00000099681	KOG1300	2.26415	0.93901	0.37595
Fh1	Fh1<tm1.1Pjp>/Fh1<tm1.1Pjp>	Fh1<tm1.1Pjp>	involves: 129X1/SvJ * BALB/c * C57BL/6	MP:0006205	17418408	MGI:95530	ENSMUSG00000026526	ENSMUSP00000027810	KOG1317	1.17021	0.94339	0.12791
Fech	Fech<tm1Dab>/Fech<tm1Dab>	Fech<tm1Dab>	involves: 129P2/OlaHsd * C57BL/6	MP:0006206	12149233	MGI:95513	ENSMUSG00000024588	ENSMUSP00000025484	KOG1321	1.08163	0.96465	0.07246
Dld	Dld<tm1Ptl>/Dld<tm1Ptl>	Dld<tm1Ptl>	involves: 129P2/OlaHsd * Black Swiss	MP:0006206	9405644	MGI:107450	ENSMUSG00000020664	ENSMUSP00000002980	KOG1335	1.28846	0.95758	0.15639
Hdac1	Hdac1<tm1.2Eno>/Hdac1<tm1.2Eno>	Hdac1<tm1.2Eno>	involves: 129S/SvEv * C57BL/6 * CD-1	MP:0006206	17639084	MGI:108086	ENSMUSG00000028800	ENSMUSP00000099657	KOG1342	3.54545	0.98031	0.47937
Alas1	Alas1<tm1.1Mym>/Alas1<tm1.1Mym>	Alas1<tm1.1Mym>	either: (involves: C57BL/6) or (involves: ICR)	MP:0009850	20015225	MGI:87989	ENSMUSG00000032786	ENSMUSP00000073725	KOG1360	1.59574	0.94302	0.25348
Hk2	Hk2<tm1Laak>/Hk2<tm1Laak>	Hk2<tm1Laak>	involves: 129P2/OlaHsd * BALB/c * DBA/2	MP:0006206	10428828	MGI:1315197	ENSMUSG00000000628	ENSMUSP00000000642	KOG1369	3.98113	0.96609	0.51581
Tubg1	Tubg1<tm1Sts>/Tubg1<tm1Sts>	Tubg1<tm1Sts>	involves: 129S4/SvJae * C57BL/6J	MP:0006205	15893303	MGI:101834	ENSMUSG00000035198	ENSMUSP00000048036	KOG1374	2.01852	0.96942	0.31767
Rad51	Rad51<tm1Hst>/Rad51<tm1Hst>	Rad51<tm1Hst>	involves: 129S7/SvEvBrd * C57BL/6	MP:0006205	8943369	MGI:97890	ENSMUSG00000027323	ENSMUSP00000028795	KOG1433	2.15385	0.948	0.35405
Rad51l1	Rad51l1<tm1Kmic>/Rad51l1<tm1Kmic>	Rad51l1<tm1Kmic>	involves: 129S4/SvJae * C57BL/6J	MP:0006205	10567591	MGI:1099436	ENSMUSG00000059060	ENSMUSP00000078490	KOG1433	2.15385	0.948	0.35405
Rad51c	Rad51c<tm1.1Sks>/Rad51c<tm1.1Sks>	Rad51c<tm1.1Sks>	involves: 129/Sv * C57BL/6J * FVB/N	MP:0006205	17312021	MGI:2150020	ENSMUSG00000007646	ENSMUSP00000007790	KOG1434	1.61702	0.94698	0.2553
Cops2	Cops2<tm1Nwe>/Cops2<tm1Nwe>	Cops2<tm1Nwe>	involves: 129/Sv * C57BL/6J	MP:0006205	12972599	MGI:1330276	ENSMUSG00000027206	ENSMUSP00000028635	KOG1464	1.06522	0.94999	0.07955
Bptf	Bptf<Gt(XG023)Byg>/Bptf<Gt(XG023)Byg>	Bptf<Gt(XG023)Byg>	involves: 129P2/OlaHsd	MP:0006205	18974875	MGI:2444008	ENSMUSG00000040481	ENSMUSP00000052303	KOG1473	1.23529	0.8606	0.22569
Brd4	Brd4<Gt(pGT1.8TM)ST132Nimr>/Brd4<Gt(pGT1.8TM)ST132Nimr>	Brd4<Gt(pGT1.8TM)ST132Nimr>	involves: 129P2/Ola * C57BL/6J	MP:0006206	11997514	MGI:1888520	ENSMUSG00000024002	ENSMUSP00000003726	KOG1474	3.49057	0.93389	0.50014
Nrf1	Nrf1<tm1Rcs>/Nrf1<tm1Rcs>	Nrf1<tm1Rcs>	involves: 129X1/SvJ	MP:0006205	11134350	MGI:1332235	ENSMUSG00000058440	ENSMUSP00000065568	KOG1491	1.71698	0.95874	0.26832
Prmt1	Prmt1<Gt(U3BetaGeo)7.4.2Rul>/Prmt1<Gt(U3BetaGeo)7.4.2Rul>	Prmt1<Gt(U3BetaGeo)7.4.2Rul>	Not Specified	MP:0006205	10848611	MGI:107846	ENSMUSG00000052429	ENSMUSP00000045365	KOG1499	3.69811	0.9595	0.50105
Cops5	Cops5<tm1Jka>/Cops5<tm1Jka>	Cops5<tm1Jka>	involves: 129S4/SvJae * C57BL/6	MP:0006205	15299027	MGI:1349415	ENSMUSG00000025917	ENSMUSP00000027050	KOG1554	1.07843	0.97484	0.06128
Psmd7	Psmd7<Mov34>/Psmd7<Mov34>	Psmd7<Mov34>	involves: C57BL/6J * SWR	MP:0006205	2824282	MGI:1351511	ENSMUSG00000039067	ENSMUSP00000041968	KOG1556	1.03846	0.98261	0.03576
Qk	Qk<qk-k2>/Qk<qk-k2>	Qk<qk-k2>	involves: C57BL/6 * CBA/Ca	MP:0006206	3410318	MGI:97837	ENSMUSG00000044407	ENSMUSP00000061842	KOG1588	4.31429	0.87018	0.581057
Gata6	Gata6<tm1Eno>/Gata6<tm1Eno>	Gata6<tm1Eno>	either: (involves: 129/Sv) or (involves: 129/Sv * C57BL/6)	MP:0006205	16847256	MGI:107516	ENSMUSG00000005836	ENSMUSP00000041774	KOG1601	7.54	0.88323	0.67835
Cxxc1	Cxxc1<tm1Skk>/Cxxc1<tm1Skk>	Cxxc1<tm1Skk>	involves: C57BL/6	MP:0006205	11604496	MGI:1921572	ENSMUSG00000024560	ENSMUSP00000025444	KOG1632	2.7234	0.90871	0.44936
Tpi1	Tpi1<a-m1Neu>/Tpi1<a-m1Neu>	Tpi1<a-m1Neu>	involves: 101/El * C3H/El	MP:0006205	2693209	MGI:98797	ENSMUSG00000023456	ENSMUSP00000024223	KOG1643	1.3	0.95784	0.15992
Smarcb1	Smarcb1<Gt(OST32815)Lex>/Smarcb1<Gt(OST32815)Lex>	Smarcb1<Gt(OST32815)Lex>	either: (involves: 129 * 129S5/SvEvBrd) or (involves: 129S5/SvEvBrd * C57BL/6)	MP:0006205	11313485	MGI:1328366	ENSMUSG00000000902	ENSMUSP00000000925	KOG1649	1.40816	0.94941	0.19993
Gpx4	Gpx4<tm1Prol>/Gpx4<tm1Prol>	Gpx4<tm1Prol>	involves: 129/Sv * C57BL/6J	MP:0006205	12566075	MGI:104767	ENSMUSG00000075706	ENSMUSP00000094863	KOG1651	4.67925	0.94038	0.56527
Chmp4b	Chmp4b<Gt(RRB034)Byg>/Chmp4b<Gt(RRB034)Byg>	Chmp4b<Gt(RRB034)Byg>	involves: 129P2/OlaHsd * C57BL/6	MP:0006205	17683935	MGI:1922858	ENSMUSG00000038467	ENSMUSP00000036206	KOG1656	2.06	0.94775	0.33967
Drap1	Drap1<tm1Mms>/Drap1<tm1Mms>	Drap1<tm1Mms>	either: (involves: 129S6/SvEvTac) or (involves: 129S6/SvEvTac * Black Swiss) or (involves: 129S6/SvEvTac * C57BL/6J)	MP:0006206	12471260	MGI:1913806	ENSMUSG00000024914	ENSMUSP00000025853	KOG1659	1.10256	0.90336	0.13968
Chordc1	Chordc1<tm1Mbra>/Chordc1<tm1Mbra>	Chordc1<tm1Mbra>	Not Specified	MP:0006205	20230755	MGI:1914167	ENSMUSG00000001774	ENSMUSP00000001825	KOG1667	1.61905	0.91683	0.27946
Prickle1	Prickle1<tm1Nue>/Prickle1<tm1Nue>	Prickle1<tm1Nue>	involves: C57BL/6 * CBA	MP:0006206	19706528	MGI:1916034	ENSMUSG00000036158	ENSMUSP00000049204	KOG1704	9.23404	0.89178	0.70653
E4f1	E4f1<tm1Pisc>/E4f1<tm1Pisc>	E4f1<tm1Pisc>	involves: 129S4/SvJae * C57BL/6	MP:0006205	15226446	MGI:109530	ENSMUSG00000024137	ENSMUSP00000062344	KOG1721	259.566	0.8841	0.94512
Klf5	Klf5<tm1Rng>/Klf5<tm1Rng>	Klf5<tm1Rng>	involves: 129/Sv * C57BL/6	MP:0006206	12101409	MGI:1338056	ENSMUSG00000005148	ENSMUSP00000005279	KOG1721	259.566	0.8841	0.94512
Yy1	Yy1<tm1Yshi>/Yy1<tm1Yshi>	Yy1<tm1Yshi>	either: (involves: 129S4/SvJae) or (involves: 129S4/SvJae * C57BL/6)	MP:0006206	10490658	MGI:99150	ENSMUSG00000021264	ENSMUSP00000021692	KOG1721	259.566	0.8841	0.94512
Zbtb17	Zbtb17<tm1Elr>/Zbtb17<tm1Elr>	Zbtb17<tm1Elr>	involves: 129X1/SvJ * C57BL/6	MP:0006206	14560010	MGI:107410	ENSMUSG00000006215	ENSMUSP00000006377	KOG1721	259.566	0.8841	0.94512
Zfp191	Zfp191<tm1Jifu>/Zfp191<tm1Jifu>	Zfp191<tm1Jifu>	involves: 129X1/SvJ * C57BL/6J	MP:0006205	17064688	MGI:1929704	ENSMUSG00000051469	ENSMUSP00000064637	KOG1721	259.566	0.8841	0.94512
Tpt1	Tpt1<tm1.1Atel>/Tpt1<tm1.1Atel>	Tpt1<tm1.1Atel>	involves: C57BL/6	MP:0006205	18274553	MGI:104890	ENSMUSG00000060126	ENSMUSP00000079661	KOG1727	1.71154	0.93489	0.28539
Cenpa	Cenpa<tm1Khac>/Cenpa<tm1Khac>	Cenpa<tm1Khac>	involves: 129 * C57BL/6	MP:0006205	10655499	MGI:88375	ENSMUSG00000029177	ENSMUSP00000031073	KOG1745	12.5636	0.92255	0.73973
Dad1	Dad1<tm1Brw>/Dad1<tm1Brw>	Dad1<tm1Brw>	involves: 129P2/OlaHsd * Black Swiss	MP:0006205	10748466	MGI:101912	ENSMUSG00000022174	ENSMUSP00000022781	KOG1746	1.0625	0.95825	0.07036
H2afz	H2afz<tm1Ily>/H2afz<tm1Ily>	H2afz<tm1Ily>	C.129P2-H2afz<tm1Ily>	MP:0006205	11516949	MGI:1888388	ENSMUSG00000037894	ENSMUSP00000036907	KOG1757	1.66667	0.93815	0.27331
Upf1	Upf1<tm1Hcd>/Upf1<tm1Hcd>	Upf1<tm1Hcd>	involves: 129X1/SvJ * C57BL/6	MP:0006205	11152657	MGI:107995	ENSMUSG00000058301	ENSMUSP00000075089	KOG1802	1.76471	0.94052	0.292
Lama1	Lama1<GT(PST008)Byg>/Lama1<GT(PST008)Byg>	Lama1<GT(PST008)Byg>	involves: 129P2/OlaHsd * C57BL/6	MP:0006205	15102706	MGI:99892	ENSMUSG00000032796	ENSMUSP00000043957	KOG1836	9	0.86299	0.71234
Lamc1	Lamc1<Gt(Ex183)Byg>/Lamc1<Gt(Ex183)Byg>	Lamc1<Gt(Ex183)Byg>	involves: 129P2/OlaHsd * C57BL/6	MP:0006205	11431694	MGI:99914	ENSMUSG00000026478	ENSMUSP00000027752	KOG1836	9	0.86299	0.71234
Espl1	Espl1<tm1.2Kna>/Espl1<tm1.2Kna>	Espl1<tm1.2Kna>	involves: 129P2/OlaHsd * C57BL/6	MP:0006205	16533945	MGI:2146156	ENSMUSG00000058290	ENSMUSP00000064465	KOG1849	1.03774	0.98742	0.0307
Ndel1	Ndel1<tm1.1Shr>/Ndel1<tm1.1Shr>	Ndel1<tm1.1Shr>	involves: 129S6/SvEvTac	MP:0006205	16107726	MGI:1932915	ENSMUSG00000018736	ENSMUSP00000018880	KOG1853	1.85	0.89088	0.34501
Ppp1r8	Ppp1r8<tm1Ave>/Ppp1r8<tm1Ave>	Ppp1r8<tm1Ave>	involves: 129S1/Sv * 129X1/SvJ * Swiss	MP:0006205	15199142	MGI:2140494	ENSMUSG00000028882	ENSMUSP00000030702	KOG1880	1.0303	0.8698	0.14309
Nup155	Nup155<Gt(RRD107)Byg>/Nup155<Gt(RRD107)Byg>	Nup155<Gt(RRD107)Byg>	involves: 129P2/OlaHsd	MP:0006206	19070573	MGI:2181182	ENSMUSG00000022142	ENSMUSP00000022742	KOG1900	1.09434	0.98118	0.06207
Rangap1	Rangap1<Gt(U3neo)1B6Rul>/Rangap1<Gt(U3neo)1B6Rul>	Rangap1<Gt(U3neo)1B6Rul>	involves: 129S2/SvPas * C57BL/6	MP:0006205	8314081	MGI:103071	ENSMUSG00000022391	ENSMUSP00000057771	KOG1909	1.14286	0.95659	0.10519
Ncapg2	Ncapg2<tm1Jdc>/Ncapg2<tm1Jdc>	Ncapg2<tm1Jdc>	involves: 129S1/Sv * C57BL/6	MP:0006205	14729962	MGI:1923294	ENSMUSG00000042029	ENSMUSP00000081889	KOG1949	1.06061	0.86744	0.15771
Top3a	Top3a<tm1Jcw>/Top3a<tm1Jcw>	Top3a<tm1Jcw>	involves: 129S6/SvEvTac * C57BL/6	MP:0006205	9448276	MGI:1197527	ENSMUSG00000002814	ENSMUSP00000002891	KOG1956	1.07273	0.99407	0.04022
Timeless	Timeless<tm1Rep>/Timeless<tm1Rep>	Timeless<tm1Rep>	involves: 129S4/SvJae	MP:0006205	10903565	MGI:1321393	ENSMUSG00000039994	ENSMUSP00000058021	KOG1974	1.1087	0.94468	0.10282
Cse1l	Cse1l<tmIpa>/Cse1l<tmIpa>	Cse1l<tmIpa>	involves: C57BL/6	MP:0006205	11564884	MGI:1339951	ENSMUSG00000002718	ENSMUSP00000002790	KOG1992	1.01852	0.99371	0.01537
Uba3	Uba3<tm1Tchi>/Uba3<tm1Tchi>	Uba3<tm1Tchi>	involves: C57BL/6 * CBA	MP:0006205	11696557	MGI:1341217	ENSMUSG00000030061	ENSMUSP00000086701	KOG2015	1.07407	0.98939	0.04533
Paxip1	Paxip1<L5Jcs36>/Paxip1<L5Jcs36>	Paxip1<L5Jcs36>	involves: C57BL/6	MP:0006205	16024820	MGI:1890430	ENSMUSG00000002221	ENSMUSP00000002291	KOG2043	1.65957	0.93413	0.27488
Acvr1	Acvr1<tm1Bhr>/Acvr1<tm1Bhr>	Acvr1<tm1Bhr>	involves: 129S7/SvEvBrd * C57BL/6	MP:0006205	10479450	MGI:87911	ENSMUSG00000026836	ENSMUSP00000056784	KOG2052	6.94118	0.86529	0.67157
Bmpr1a	Bmpr1a<tm1Bhr>/Bmpr1a<tm1Bhr>	Bmpr1a<tm1Bhr>	involves: 129S7/SvEvBrd * C57BL/6	MP:0006205	8543149	MGI:1338938	ENSMUSG00000021796	ENSMUSP00000035900	KOG2052	6.94118	0.86529	0.67157
Parg	Parg<tm1Tmd>/Parg<tm1Tmd>	Parg<tm1Tmd>	involves: 129X1/SvJ	MP:0006205	15591342	MGI:1347094	ENSMUSG00000021911	ENSMUSP00000022470	KOG2064	1.44444	0.86123	0.28341
Apc	Apc<tm1Mmt>/Apc<tm1Mmt>	Apc<tm1Mmt>	involves: 129S2/SvPas * C57BL/6J	MP:0006205	7753829	MGI:88039	ENSMUSG00000005871	ENSMUSP00000078337	KOG2122	1.90323	0.84305	0.38891
Anapc2	Anapc2<tm2Kna>/Anapc2<tm2Kna>	Anapc2<tm2Kna>	involves: 129P2/OlaHsd * C57BL/6	MP:0006205	14724179	MGI:2139135	ENSMUSG00000026965	ENSMUSP00000028341	KOG2165	1	0.96078	0.03922
Cul1	Cul1<tm1Rsjo>/Cul1<tm1Rsjo>	Cul1<tm1Rsjo>	involves: 129S1/Sv * 129X1/SvJ	MP:0006205	10508527	MGI:1349658	ENSMUSG00000029686	ENSMUSP00000031697	KOG2166	3.09259	0.97573	0.44516
Cul3	Cul3<tm1Jro>/Cul3<tm1Jro>	Cul3<tm1Jro>	involves: 129S4/SvJaeSor * C57BL/6J	MP:0006205	10500095	MGI:1347360	ENSMUSG00000004364	ENSMUSP00000004478	KOG2166	3.09259	0.97573	0.44516
Trim28	Trim28<tm1.2Ipc>/Trim28<tm1.2Ipc>	Trim28<tm1.2Ipc>	involves: 129S2/SvPas * C57BL/6	MP:0006205	10851139	MGI:109274	ENSMUSG00000005566	ENSMUSP00000005705	KOG2177	56.44	0.85133	0.88668
Trim33	Trim33<tm1.1Vk>/Trim33<tm1.1Vk>	Trim33<tm1.1Vk>	involves: 129S2/SvPas * FVB/N	MP:0006206	18543301	MGI:2137357	ENSMUSG00000033014	ENSMUSP00000029444	KOG2177	56.44	0.85133	0.88668
Rint1	Rint1<tm1Whl>/Rint1<tm1Whl>	Rint1<tm1Whl>	Not Specified	MP:0006205	17470549	MGI:1916233	ENSMUSG00000028999	ENSMUSP00000030852	KOG2218	1.10417	0.95159	0.09441
Btf3	Btf3<Gt(ROSA)1Bhr>/Btf3<Gt(ROSA)1Bhr>	Btf3<Gt(ROSA)1Bhr>	involves: 129S7/SvEvBrd * C57BL/6J	MP:0006205	7655515	MGI:1202875	ENSMUSG00000021660	ENSMUSP00000022163	KOG2240	2.34615	0.9142	0.40315
Lims1	Lims1<tm1.2Chen>/Lims1<tm1.2Chen>	Lims1<tm1.2Chen>	involves: 129S1/Sv * 129X1/SvJ * Black Swiss	MP:0006205	15798193	MGI:1195263	ENSMUSG00000019920	ENSMUSP00000020077	KOG2272	1.88235	0.86617	0.36868
Pten	Pten<tm1Ppp>/Pten<tm1Ppp>	Pten<tm1Ppp>	involves: 129S1/Sv * C57BL/6J	MP:0006205	9697695	MGI:109583	ENSMUSG00000013663	ENSMUSP00000013807	KOG2283	4.67308	0.91734	0.57565
Srrt	Srrt<tm1Bfk>/Srrt<tm1Bfk>	Srrt<tm1Bfk>	either: (involves: 129S1/Sv * 129S2/SvPasCrl * 129X1/SvJ) or (involves: 129S1/Sv * 129X1/SvJ * Crl:CD-1)	MP:0006205	18086880	MGI:1933527	ENSMUSG00000037364	ENSMUSP00000043123	KOG2295	1.18421	0.89321	0.1792
Tsg101	Tsg101<tm1.1Kuw>/Tsg101<tm1.1Kuw>	Tsg101<tm1.1Kuw>	Not Specified	MP:0006205	12482969	MGI:106581	ENSMUSG00000014402	ENSMUSP00000014546	KOG2391	1.86364	0.91693	0.32833
Serpinb5	Serpinb5<tm1Zha>/Serpinb5<tm1Zha>	Serpinb5<tm1Zha>	involves: 129	MP:0006205	14985257	MGI:109579	ENSMUSG00000067006	ENSMUSP00000083908	KOG2392	28	0.86945	0.83569
Serpind1	Serpind1<tm1Moto>/Serpind1<tm1Moto>	Serpind1<tm1Moto>	B6.Cg-Serpind1<tm1Moto>	MP:0006206	17549254	MGI:96051	ENSMUSG00000022766	ENSMUSP00000023450	KOG2392	28	0.86945	0.83569
Snai1	Snai1<tm1Grid>/Snai1<tm1Grid>	Snai1<tm1Grid>	Not Specified	MP:0006206	11689706	MGI:98330	ENSMUSG00000042821	ENSMUSP00000050581	KOG2462	3.91176	0.85204	0.5692
Cdc45	Cdc45<tm1Dta>/Cdc45<tm1Dta>	Cdc45<tm1Dta>	involves: 129S4/SvJae * C57BL/6	MP:0006205	11416137	MGI:1338073	ENSMUSG00000000028	ENSMUSP00000000028	KOG2475	1.0625	0.95825	0.07036
Hmgcr	Hmgcr<tm1Ishi>/Hmgcr<tm1Ishi>	Hmgcr<tm1Ishi>	involves: 129S7/SvEvBrd * C57BL/6J	MP:0006206	12920113	MGI:96159	ENSMUSG00000021670	ENSMUSP00000022176	KOG2480	1.24	0.95873	0.13904
Max	Max<tm1Rdp>/Max<tm1Rdp>	Max<tm1Rdp>	either: B6.Cg-Max<tm1Rdp> or CD-1.Cg-Max<tm1Rdp>	MP:0006205	10640271	MGI:96921	ENSMUSG00000059436	ENSMUSP00000080778	KOG2483	4.525	0.87911	0.58673
Thoc1	Thoc1<tm1Dwg>/Thoc1<tm1Dwg>	Thoc1<tm1Dwg>	involves: 129S4/SvJae	MP:0006205	16705185	MGI:1919668	ENSMUSG00000024287	ENSMUSP00000025137	KOG2491	1.04651	0.93455	0.08645
Arid1a	Arid1a<tm1.2Zhwa>/Arid1a<tm1.2Zhwa>	Arid1a<tm1.2Zhwa>	involves: 129P2/OlaHsd * 129S4/SvJae * C57BL/6	MP:0006205	18448678	MGI:1935147	ENSMUSG00000007880	ENSMUSP00000008024	KOG2510	2.17647	0.85286	0.4219
Pgm3	Pgm3<Gt(W037B08)Wrst>/Pgm3<Gt(W037B08)Wrst>	Pgm3<Gt(W037B08)Wrst>	involves: 129S1/Sv * C57BL/6	MP:0006205	17548465	MGI:97566	ENSMUSG00000056131	ENSMUSP00000070871	KOG2537	1.03774	0.98505	0.03303
Ugcg	Ugcg<tm1Rlp>/Ugcg<tm1Rlp>	Ugcg<tm1Rlp>	involves: 129S6/SvEvTac	MP:0006205	1043090912417400	MGI:1332243	ENSMUSG00000028381	ENSMUSP00000030074	KOG2547	1.06818	0.93133	0.09888
Fgl2	Fgl2<tm1Pam>/Fgl2<tm1Pam>	Fgl2<tm1Pam>	involves: 129X1/SvJ * C57BL/6	MP:0006206	12840059	MGI:103266	ENSMUSG00000039899	ENSMUSP00000046131	KOG2579	26.5294	0.85825	0.83337
Slc40a1	Slc40a1<tm1Nca>/Slc40a1<tm1Nca>	Slc40a1<tm1Nca>	involves: 129S4/SvJae * 129S6/SvEvTac	MP:0006205	16054062	MGI:1315204	ENSMUSG00000025993	ENSMUSP00000027137	KOG2601	1.36842	0.88784	0.24103
Ncdn	Ncdn<tm1Afu>/Ncdn<tm1Afu>	Ncdn<tm1Afu>	involves: C57BL/6 * CBA	MP:0006205	14559245	MGI:1347351	ENSMUSG00000028833	ENSMUSP00000030637	KOG2611	1	0.81303	0.18697
Eno1	Eno1<Gt(ROSABetageo)1Ev>/Eno1<Gt(ROSABetageo)1Ev>	Eno1<Gt(ROSABetageo)1Ev>	involves: 129S/SvEv	MP:0006205	9626503	MGI:95393	ENSMUSG00000063524	ENSMUSP00000081546	KOG2670	3.40741	0.93269	0.49473
Lias	Lias<tm1Mae>/Lias<tm1Mae>	Lias<tm1Mae>	either: 129S6/SvEvTac-Lias<tm1Mae> or (involves: 129S6/SvEvTac * C57Bl/6J)	MP:0006206	16135825	MGI:1934604	ENSMUSG00000029199	ENSMUSP00000031101	KOG2672	1.06122	0.96353	0.06468
Chka	Chka<Gt(XH252)Byg>/Chka<Gt(XH252)Byg>	Chka<Gt(XH252)Byg>	involves: 129P2/OlaHsd * C57BL/6	MP:0006205	18029352	MGI:107760	ENSMUSG00000024843	ENSMUSP00000025760	KOG2686	1.59184	0.94133	0.25391
Myst1	Myst1<tm1.1Avo>/Myst1<tm1.1Avo>	Myst1<tm1.1Avo>	involves: BALB/cJ * C57BL/6	MP:0006205	18541669	MGI:1915023	ENSMUSG00000030801	ENSMUSP00000033070	KOG2747	4.18182	0.97948	0.52102
Becn1	Becn1<tm1Htz>/Becn1<tm1Htz>	Becn1<tm1Htz>	Not Specified	MP:0006205	14657337	MGI:1891828	ENSMUSG00000035086	ENSMUSP00000040094	KOG2751	1.18367	0.95957	0.11801
Eif2s2	Eif2s2<Gt(XH413)Byg>/Eif2s2<Gt(XH413)Byg>	Eif2s2<Gt(XH413)Byg>	involves: 129P2/OlaHsd	MP:0006206	19168544	MGI:1914454	ENSMUSG00000074656	ENSMUSP00000096777	KOG2768	1.18182	0.98445	0.09444
Metap2	Metap2<tm1.2Ccr>/Metap2<tm1.2Ccr>	Metap2<tm1.2Ccr>	involves: 129S6/SvEvTac * C57BL/6 * FVB/N	MP:0006206	16790550	MGI:1929701	ENSMUSG00000036112	ENSMUSP00000048285	KOG2775	1.24074	0.97628	0.12354
Nmt1	Nmt1<Gt(XE400)Byg>/Nmt1<Gt(XE400)Byg>	Nmt1<Gt(XE400)Byg>	involves: 129P2/OlaHsd * C57BL/6	MP:0006205	15888483	MGI:102579	ENSMUSG00000020936	ENSMUSP00000021314	KOG2779	1.60377	0.96818	0.23549
Dpagt1	Dpagt1<tm1Jxm>/Dpagt1<tm1Jxm>	Dpagt1<tm1Jxm>	involves: 129S1/Sv * 129X1/SvJ * C57BL/6	MP:0006205	10536042	MGI:1196396	ENSMUSG00000032123	ENSMUSP00000056282	KOG2788	1.1	0.96618	0.07878
Pcyt2	Pcyt2<tm1Mbak>/Pcyt2<tm1Mbak>	Pcyt2<tm1Mbak>	involves: 129S6/SvEvTac * C57BL/6	MP:0006206	17325045	MGI:1915921	ENSMUSG00000025137	ENSMUSP00000026129	KOG2803	1.17391	0.94175	0.1308
Pelo	Pelo<tm1Imad>/Pelo<tm1Imad>	Pelo<tm1Imad>	either: 129/Sv or (involves: 129S1/Sv * 129X1/SvJ * C57BL/6J)	MP:0006205	12556505	MGI:2145154	ENSMUSG00000042275	ENSMUSP00000104849	KOG2869	1.10256	0.90336	0.139681
Urod	Urod<tm1Kush>/Urod<tm1Kush>	Urod<tm1Kush>	involves: 129S1/Sv * 129X1/SvJ	MP:0006205	11134514	MGI:98916	ENSMUSG00000028684	ENSMUSP00000030446	KOG2872	1.02128	0.95882	0.05122
Psmd4	Psmd4<tm1Smta>/Psmd4<tm1Smta>	Psmd4<tm1Smta>	involves: C57BL/6 * CBA	MP:0006205	17646385	MGI:1201670	ENSMUSG00000005625	ENSMUSP00000071589	KOG2884	1.15385	0.97341	0.09381
Sbds	Sbds<tm1Jrom>/Sbds<tm1Jrom>	Sbds<tm1Jrom>	involves: 129S6/SvEvTac * C57BL/6J	MP:0006205	16914746	MGI:1913961	ENSMUSG00000025337	ENSMUSP00000026387	KOG2917	1.03774	0.98742	0.0307
Rbx1	Rbx1<Gt(XB674)Byg>/Rbx1<Gt(XB674)Byg>	Rbx1<Gt(XB674)Byg>	involves: 129P2/OlaHsd * C57BL/6J	MP:0006205	19325126	MGI:1891829	ENSMUSG00000022400	ENSMUSP00000023036	KOG2930	1.66038	0.97376	0.2443
Pnpla6	Pnpla6<tm1Mos>/Pnpla6<tm1Mos>	Pnpla6<tm1Mos>	C57BL/6-Pnpla6<tm1Mos>	MP:0006206	14749382	MGI:1354723	ENSMUSG00000004565	ENSMUSP00000004681	KOG2968	1.6087	0.93318	0.26425
Vav1	Vav1<tm1Bbd>/Vav1<tm1Bbd>	Vav1<tm1Bbd>	involves: 129S2/SvPas * C57BL/6J	MP:0006205	7828581	MGI:98923	ENSMUSG00000034116	ENSMUSP00000005889	KOG2996	2.8	0.84062	0.49763
Phb	Phb<Gt(BGB069)Byg>/Phb<Gt(BGB069)Byg>	Phb<Gt(BGB069)Byg>	involves: 129P2/OlaHsd * C57BL	MP:0006205	17932104	MGI:97572	ENSMUSG00000038845	ENSMUSP00000047536	KOG3083	1.42	0.88013	0.26141
Phb2	Phb2<tm1.1Tlan>/Phb2<tm1.1Tlan>	Phb2<tm1.1Tlan>	involves: BALB/cJ * C57BL/6 * SJL	MP:0006206	18281461	MGI:102520	ENSMUSG00000004264	ENSMUSP00000004375	KOG3090	1.275	0.89464	0.20769
Csnk2b	Csnk2b<tm1.2Bb>/Csnk2b<tm1.2Bb>	Csnk2b<tm1.2Bb>	involves: 129S2/SvPasCrl * C57BL/6	MP:0006205	12529396	MGI:88548	ENSMUSG00000024387	ENSMUSP00000025246	KOG3092	1.82692	0.90924	0.3273
Rfk	Rfk<tm1.2Jcbr>/Rfk<tm1.2Jcbr>	Rfk<tm1.2Jcbr>	involves: C57BL/6	MP:0006205	19641494	MGI:1914688	ENSMUSG00000024712	ENSMUSP00000025617	KOG3110	1.14583	0.94968	0.11281
Mllt1	Mllt1<tm1Dw>/Mllt1<tm1Dw>	Mllt1<tm1Dw>	involves: 129S/SvEv * C57BL/6	MP:0006206	12367585	MGI:1927238	ENSMUSG00000024212	ENSMUSP00000025053	KOG3149	2.88679	0.97022	0.42897
Xrcc1	Xrcc1<tm1Rpe>/Xrcc1<tm1Rpe>	Xrcc1<tm1Rpe>	involves: 129X1/SvJ	MP:0006206	10191063	MGI:99137	ENSMUSG00000051768	ENSMUSP00000070995	KOG3226	1.03226	0.85404	0.15941
Clns1a	Clns1a<tm1Kwn>/Clns1a<tm1Kwn>	Clns1a<tm1Kwn>	involves: 129/Sv * C57BL/6J	MP:0006205	10717474	MGI:109638	ENSMUSG00000025439	ENSMUSP00000026506	KOG3238	1.15625	0.85433	0.20549
Mad2l1	Mad2l1<tm1Sorg>/Mad2l1<tm1Sorg>	Mad2l1<tm1Sorg>	involves: 129S2/SvPas * C57BL/6	MP:0006205	10892650	MGI:1860374	ENSMUSG00000029910	ENSMUSP00000098897	KOG3285	1.66	0.91662	0.28856
Lsm4	Lsm4<Gt(geo)G101Ref>/Lsm4<Gt(geo)G101Ref>	Lsm4<Gt(geo)G101Ref>	involves: 129S1/Sv * 129X1/SvJ * C57BL/6	MP:0006205	10629062	MGI:1354692	ENSMUSG00000031848	ENSMUSP00000034311	KOG3293	1.02041	0.9693	0.04044
Tbp	Tbp<tm1Idvd>/Tbp<tm1Idvd>	Tbp<tm1Idvd>	involves: C57BL/6	MP:0006205	12411709	MGI:101838	ENSMUSG00000014767	ENSMUSP00000014911	KOG3302	2.37037	0.96442	0.37359
Gins1	Gins1<tm1Ntak>/Gins1<tm1Ntak>	Gins1<tm1Ntak>	involves: 129P2/OlaHsd * C57BL/6J	MP:0006205	16287864	MGI:1916520	ENSMUSG00000027454	ENSMUSP00000028948	KOG3303	1.06383	0.95546	0.07365
Gnpnat1	Gnpnat1<tm1Mak>/Gnpnat1<tm1Mak>	Gnpnat1<tm1Mak>	either: (involves: C57BL/6J) or (involves: CD-1)	MP:0006205	11013212	MGI:1858963	ENSMUSG00000037722	ENSMUSP00000042860	KOG3396	1.15385	0.97559	0.09178
Fxn	Fxn<tm1Mkn>/Fxn<tm1Mkn>	Fxn<tm1Mkn>	involves: 129/Sv * C57BL/6J	MP:0006205	10767347	MGI:1096879	ENSMUSG00000059363	ENSMUSP00000080081	KOG3413	1.04762	0.92562	0.09566
Rapgef1	Rapgef1<tm1Mats>/Rapgef1<tm1Mats>	Rapgef1<tm1Mats>	involves: 129P2/OlaHsd * C57BL/6J	MP:0006205	11432821	MGI:104580	ENSMUSG00000039844	ENSMUSP00000092703	KOG3417	8.65306	0.92201	0.68656
Taf10	Taf10<tm1.1Lzt>/Taf10<tm1.1Lzt>	Taf10<tm1.1Lzt>	involves: 129 * C57BL/6 * SJL	MP:0006205	12773572	MGI:1346320	ENSMUSG00000043866	ENSMUSP00000118105	KOG3423	1.30952	0.85213	0.255354
Pcsk5	Pcsk5<tm1.1Prat>/Pcsk5<tm1.1Prat>	Pcsk5<tm1.1Prat>	B6.129(Cg)-Pcsk5<tm1.1Prat>	MP:0006205	16354705	MGI:97515	ENSMUSG00000024713	ENSMUSP00000025618	KOG3525	7.42553	0.89367	0.67205
Nf2	Nf2<tm1Tyj>/Nf2<tm1Tyj>	Nf2<tm1Tyj>	involves: 129S2/SvPas * C57BL/6J	MP:0006205	9171370	MGI:97307	ENSMUSG00000009073	ENSMUSP00000091066	KOG3529	7.55882	0.85779	0.688
Epb4.1l5	Epb4.1l5<Gt(AE0088)Wtsi>/Epb4.1l5<Gt(AE0088)Wtsi>	Epb4.1l5<Gt(AE0088)Wtsi>	involves: C57BL/6J	MP:0006206	17507402	MGI:103006	ENSMUSG00000026383	ENSMUSP00000058966	KOG3530	4.70588	0.86863	0.59958
Adamts9	Adamts9<tm1Dgen>/Adamts9<tm1Dgen>	Adamts9<tm1Dgen>	involves: 129P2/OlaHsd * C57BL/6	MP:0006205	1845420519922870	MGI:1916320	ENSMUSG00000030022	ENSMUSP00000093338	KOG3538	23.3714	0.86009	0.82209
Hif1a	Hif1a<tm1.1Mcs>/Hif1a<tm1.1Mcs>	Hif1a<tm1.1Mcs>	involves: 129S6/SvEvTac	MP:0006205	16510872	MGI:106918	ENSMUSG00000021109	ENSMUSP00000021530	KOG3558	4.67647	0.85595	0.60419
Racgap1	Racgap1<Gt(pSABetageo)11Huy>/Racgap1<Gt(pSABetageo)11Huy>	Racgap1<Gt(pSABetageo)11Huy>	involves: 129X1/SvJ * C57BL/6	MP:0006205	11287179	MGI:1349423	ENSMUSG00000023015	ENSMUSP00000023756	KOG3564	1.70588	0.85885	0.34243
Nr6a1	Nr6a1<tm2Coo>/Nr6a1<tm2Coo>	Nr6a1<tm2Coo>	involves: 129S * C57BL/6	MP:0006206	12381721	MGI:1352459	ENSMUSG00000063972	ENSMUSP00000075624	KOG3575	38.8235	0.82858	0.86702
Tjp2	Tjp2<tm1Whun>/Tjp2<tm1Whun>	Tjp2<tm1Whun>	either: (involves: 129S6/SvEvTac) or (involves: 129S6/SvEvTac * C57BL/6)	MP:0006205	18172007	MGI:1341872	ENSMUSG00000024812	ENSMUSP00000097154	KOG3580	2.97059	0.84679	0.50869
Eomes	Eomes<tm1.1Rob>/Eomes<tm1.1Rob>	Eomes<tm1.1Rob>	involves: 129S/SvEv * C57BL/6 * CBA	MP:0006205	18171685	MGI:1201683	ENSMUSG00000032446	ENSMUSP00000035020	KOG3585	11.0882	0.86332	0.74074
T	T<7J>/T<7J>	T<7J>	involves: 129S2/SvPas * C57BL/6J	MP:0006205	9383288	MGI:98472	ENSMUSG00000062327	ENSMUSP00000074236	KOG3585	11.0882	0.86332	0.74074
Rgs4	Rgs4<tm1.1Jbr>/Rgs4<tm1.1Jbr>	Rgs4<tm1.1Jbr>	involves: 129P2/OlaHsd * C57BL/6 * DBA/2	MP:0006206	15870291	MGI:108409	ENSMUSG00000038530	ENSMUSP00000027991	KOG3589	21.7436	0.80983	0.82633
Mtap1b	Mtap1b<tm1Rak>/Mtap1b<tm1Rak>	Mtap1b<tm1Rak>	involves: 129P2/OlaHsd * C57BL/6J	MP:0006206	8577753	MGI:1306778	ENSMUSG00000052727	ENSMUSP00000068374	KOG3592	2.9375	0.83518	0.51271
Cdh1	Cdh1<tm4(Cdn2)Kem>/Cdh1<tm4(Cdn2)Kem>	Cdh1<tm4(Cdn2)Kem>	involves: 129P2/OlaHsd * C57BL/6	MP:0006205	17138661	MGI:88354	ENSMUSG00000000303	ENSMUSP00000000312	KOG3594	54.9118	0.84783	0.88559
Dsg2	Dsg2<tm1Leu>/Dsg2<tm1Leu>	Dsg2<tm1Leu>	either: (involves: 129S1/Sv * 129X1/SvJ) or (involves: 129S1/Sv * 129X1/SvJ * C57BL/6)	MP:0006205	12494996	MGI:1196466	ENSMUSG00000044393	ENSMUSP00000057096	KOG3594	54.9118	0.84783	0.88559
Dync1h1	Dync1h1<tm1Noh>/Dync1h1<tm1Noh>	Dync1h1<tm1Noh>	involves: 129S4/SvJae	MP:0006205	9531547	MGI:103147	ENSMUSG00000018707	ENSMUSP00000018851	KOG3595	16.4717	0.90536	0.77692
Grb2	Grb2<tm1Paw>/Grb2<tm1Paw>	Grb2<tm1Paw>	involves: 129S1/Sv * 129X1/SvJ	MP:0006205	9865697	MGI:95805	ENSMUSG00000059923	ENSMUSP00000021090	KOG3601	2.55556	0.92059	0.42413
Hinfp	Hinfp<tm1Gss>/Hinfp<tm1Gss>	Hinfp<tm1Gss>	involves: 129S7/SvEvBrd * C57BL/6	MP:0006205	19590016	MGI:2429620	ENSMUSG00000032119	ENSMUSP00000034629	KOG3608	1.25	0.84482	0.24437
Trpm7	Trpm7<Gt(XC765)Byg>/Trpm7<Gt(XC765)Byg>	Trpm7<Gt(XC765)Byg>	involves: 129P2/OlaHsd * C57BL/6J	MP:0006205	18974357	MGI:1929996	ENSMUSG00000027365	ENSMUSP00000099513	KOG3614	6.79412	0.85823	0.67074
Tnnt2	Tnnt2<tm1Feah>/Tnnt2<tm1Feah>	Tnnt2<tm1Feah>	involves: 129S6/SvEvTac * FVB/N	MP:0006206	18612386	MGI:104597	ENSMUSG00000026414	ENSMUSP00000027671	KOG3634	2.90625	0.80894	0.52549
Bmpr2	Bmpr2<tm1.2Enl>/Bmpr2<tm1.2Enl>	Bmpr2<tm1.2Enl>	involves: 129S4/SvJae * C57BL/6	MP:0006206	15736264	MGI:1095407	ENSMUSG00000067336	ENSMUSP00000084701	KOG3653	4.55882	0.86109	0.59671
Polg	Polg<tm1.2Lrsn>/Polg<tm1.2Lrsn>	Polg<tm1.2Lrsn>	involves: 129S1/Sv * 129X1/SvJ	MP:0006206	15888483	MGI:1196389	ENSMUSG00000039176	ENSMUSP00000035345	KOG3657	1.02222	0.94789	0.06247
Stat3	Stat3<tm1Aki>/Stat3<tm1Aki>	Stat3<tm1Aki>	involves: 129P2/OlaHsd	MP:0006205	9108058	MGI:103038	ENSMUSG00000004040	ENSMUSP00000090342	KOG3667	5.74286	0.86281	0.63996
Pitpnb	Pitpnb<tm1Vab>/Pitpnb<tm1Vab>	Pitpnb<tm1Vab>	involves: 129S7/SvEvBrd	MP:0006205	11907258	MGI:1927542	ENSMUSG00000050017	ENSMUSP00000061059	KOG3668	5.65789	0.88003	0.63003
Smad2	Smad2<tm1Rak>/Smad2<tm1Rak>	Smad2<tm1Rak>	involves: 129/Sv * C57BL/6J * SJL	MP:0006205	10535967	MGI:108051	ENSMUSG00000024563	ENSMUSP00000025453	KOG3701	8.05882	0.86361	0.69578
Smad4	Smad4<m4Mag>/Smad4<m4Mag>	Smad4<m4Mag>	either: (involves: 129S/Sv * Black Swiss) or (involves: 129S/Sv * C57BL/6)	MP:0006205	12432092	MGI:894293	ENSMUSG00000024515	ENSMUSP00000025393	KOG3701	8.05882	0.86361	0.69578
Fermt2	Fermt2<Gt(AM0293)Wtsi>/Fermt2<Gt(AM0293)Wtsi>	Fermt2<Gt(AM0293)Wtsi>	involves: 129P2/OlaHsd * C57BL/6	MP:0006205	18174465	MGI:2385001	ENSMUSG00000037712	ENSMUSP00000044554	KOG3727	2.44118	0.8616	0.44855
Rbpj	Rbpj<tm1Kyo>/Rbpj<tm1Kyo>	Rbpj<tm1Kyo>	involves: 129S2/SvPas * C57BL/6	MP:0006206	10476967	MGI:96522	ENSMUSG00000039191	ENSMUSP00000040694	KOG3743	1.7027	0.89112	0.31708
Gclc	Gclc<tm1Mwl>/Gclc<tm1Mwl>	Gclc<tm1Mwl>	involves: 129S7/SvEvBrd * C57BL/6	MP:0006205	10805773	MGI:104990	ENSMUSG00000032350	ENSMUSP00000034905	KOG3754	1.09615	0.97399	0.06971
Cdc25a	Cdc25a<tm1.1Hpw>/Cdc25a<tm1.1Hpw>	Cdc25a<tm1.1Hpw>	involves: 129X1/SvJ * C57BL/6	MP:0006205	19273838	MGI:103198	ENSMUSG00000032477	ENSMUSP00000091882	KOG3772	2.14286	0.94708	0.35302
Zfr	Zfr<tm1Reb>/Zfr<tm1Reb>	Zfr<tm1Reb>	involves: 129S4/SvJae * 129X1/SvJ * C57BL/6	MP:0006206	11283266	MGI:1341890	ENSMUSG00000022201	ENSMUSP00000022814	KOG3792	3.58824	0.85286	0.549767
Mnat1	Mnat1<tm1Tpm>/Mnat1<tm1Tpm>	Mnat1<tm1Tpm>	either: (involves: 129S1/Sv * 129X1/SvJ) or (involves: 129S1/Sv * 129X1/SvJ * CD-1)	MP:0006205	11387217	MGI:106207	ENSMUSG00000021103	ENSMUSP00000021523	KOG3800	1.06	0.97117	0.05672
Pou5f1	Pou5f1<tm1Cgre>/Pou5f1<tm1Cgre>	Pou5f1<tm1Cgre>	either: 129P2/OlaHsd or (involves: 129P2/OlaHsd * CBA) or (involves: 129P2/OlaHsd * MF1)	MP:0006205	9814708	MGI:101893	ENSMUSG00000024406	ENSMUSP00000025271	KOG3802	8.44118	0.84611	0.70878
Elf5	Elf5<tm1Mapr>/Elf5<tm1Mapr>	Elf5<tm1Mapr>	involves: 129S4/SvJae * C57BL/6J	MP:0006205	15650748	MGI:1335079	ENSMUSG00000027186	ENSMUSP00000028609	KOG3804	6.11765	0.86108	0.65186
Ets2	Ets2<tm1Rgo>/Ets2<tm1Rgo>	Ets2<tm1Rgo>	either: (involves: 129S2/SvPas * 129/Sv) or (involves: 129S2/SvPas * Black Swiss)	MP:0006206	9573048	MGI:95456	ENSMUSG00000022895	ENSMUSP00000023612	KOG3806	13.9412	0.86818	0.76748
Tcfap2c	Tcfap2c<tm1Will>/Tcfap2c<tm1Will>	Tcfap2c<tm1Will>	involves: 129S1/Sv * Black Swiss	MP:0006205	12015300	MGI:106032	ENSMUSG00000028640	ENSMUSP00000096657	KOG3811	4.15152	0.85143	0.58213
Tead4	Tead4<tm1.1Bnno>/Tead4<tm1.1Bnno>	Tead4<tm1.1Bnno>	involves: 129S1/Sv * 129X1/SvJ * C57BL/6 * FVB/N	MP:0006205	17913785	MGI:106907	ENSMUSG00000030353	ENSMUSP00000006311	KOG3841	2.76744	0.90463	0.45621
Efnb2	Efnb2<tm1Henk>/Efnb2<tm1Henk>	Efnb2<tm1Henk>	either: 129 or (involves: 129 * C57BL/6) or (involves: 129 * CD-1)	MP:0006205	15223333	MGI:105097	ENSMUSG00000001300	ENSMUSP00000096546	KOG3858	6.5	0.84928	0.66688
Nfe2l1	Nfe2l1<tm1Tow>/Nfe2l1<tm1Tow>	Nfe2l1<tm1Tow>	involves: 129S1/Sv * 129X1/SvJ	MP:0006205	9087432	MGI:99421	ENSMUSG00000038615	ENSMUSP00000080467	KOG3863	5.44118	0.85921	0.63166
Bysl	Bysl<tm1Mfu>/Bysl<tm1Mfu>	Bysl<tm1Mfu>	either: (involves: 129S2/SvPas) or (involves: 129S2/SvPas * C57BL/6)	MP:0006205	17055491	MGI:1858419	ENSMUSG00000023988	ENSMUSP00000024783	KOG3871	1.05882	0.97378	0.05365
Fgf4	Fgf4<tm1.1Mrt>/Fgf4<tm1.1Mrt>	Fgf4<tm1.1Mrt>	involves: 129P2/OlaHsd	MP:0006205	10802662	MGI:95518	ENSMUSG00000050917	ENSMUSP00000056752	KOG3885	17.7576	0.83584	0.80165
Atoh8	Atoh8<tm1(cre)Gasa>/Atoh8<tm1(cre)Gasa>	Atoh8<tm1(cre)Gasa>	involves: 129P2/OlaHsd * C57BL/6 * SJL	MP:0006205	18560595	MGI:1918343	ENSMUSG00000037621	ENSMUSP00000036981	KOG3898	8.23529	0.83869	0.70774
Bmp4	Bmp4<tm1Blh>/Bmp4<tm1Blh>	Bmp4<tm1Blh>	involves: 129S2/SvPas * C57BL/6	MP:0006206	7657163	MGI:88180	ENSMUSG00000021835	ENSMUSP00000073720	KOG3900	25.6177	0.85433	0.83121
Gdf3	Gdf3<Gt(AD0857)Wtsi>/Gdf3<Gt(AD0857)Wtsi>	Gdf3<Gt(AD0857)Wtsi>	involves: 129P2/OlaHsd * C57BL/6	MP:0006205	17936261	MGI:95686	ENSMUSG00000030117	ENSMUSP00000032211	KOG3900	25.6177	0.85433	0.83121
Nodal	Nodal<tm1.1Dbc>/Nodal<tm1.1Dbc>	Nodal<tm1.1Dbc>	involves: 129S/SvEv * C57BL/6	MP:0006205	16950123	MGI:97359	ENSMUSG00000037171	ENSMUSP00000039653	KOG3900	25.6177	0.85433	0.83121
Mtap	Mtap<Gt(RRK081)Byg>/Mtap<Gt(RRK081)Byg>	Mtap<Gt(RRK081)Byg>	129P2/OlaHsd-Mtap<Gt(RRK081)Byg>	MP:0006206	17534888	MGI:1914152	ENSMUSG00000062937	ENSMUSP00000061092	KOG3985	1.0625	0.96081	0.06788
Hand1	Hand1<tm1Cse>/Hand1<tm1Cse>	Hand1<tm1Cse>	involves: 129S1/Sv	MP:0006205	15073150	MGI:103577	ENSMUSG00000037335	ENSMUSP00000046999	KOG4029	14.7353	0.85117	0.77826
Scx	Scx<tm1Eno>/Scx<tm1Eno>	Scx<tm1Eno>	either: (involves: 129S7/SvEvBrd * C57BL/6) or (involves: 129S7/SvEvBrd * Black Swiss)	MP:0006206	10477299	MGI:102934	ENSMUSG00000034161	ENSMUSP00000043668	KOG4029	14.7353	0.85117	0.77826
Frs2	Frs2<tm3Scl>/Frs2<tm3Scl>	Frs2<tm3Scl>	either: (involves: 129S6/SvEvTac) or (involves: 129S6/SvEvTac * Swiss Webster)	MP:0006205	1144728915870280	MGI:1100860	ENSMUSG00000020170	ENSMUSP00000020381	KOG4047	5.79412	0.8525	0.64584
Sdhd	Sdhd<tm1Jlob>/Sdhd<tm1Jlob>	Sdhd<tm1Jlob>	involves: 129X1/SvJ	MP:0006205	15572694	MGI:1914175	ENSMUSG00000000171	ENSMUSP00000000175	KOG4097	1.275	0.90142	0.20169
Mbd3	Mbd3<tm1Bh>/Mbd3<tm1Bh>	Mbd3<tm1Bh>	involves: 129P2/OlaHsd * C57BL/6	MP:0006205	11274056	MGI:1333812	ENSMUSG00000035478	ENSMUSP00000089948	KOG4161	4.54054	0.8604	0.59622
Sin3a	Sin3a<tm1.1Rdp>/Sin3a<tm1.1Rdp>	Sin3a<tm1.1Rdp>	involves: 129	MP:0006205	15998811	MGI:107157	ENSMUSG00000042557	ENSMUSP00000082868	KOG4204	2.18	0.85891	0.41827
Srsf2	Srsf2<tm1.1Xdfu>/Srsf2<tm1.1Xdfu>	Srsf2<tm1.1Xdfu>	involves: 129S4/SvJae * FVB/N	MP:0006205	14963485	MGI:98284	ENSMUSG00000034120	ENSMUSP00000090058	KOG4207	1.37037	0.80052	0.31616
Ssb	Ssb<tm1Rjma>/Ssb<tm1Rjma>	Ssb<tm1Rjma>	involves: 129S/SvEv * C57BL/6	MP:0006205	16449655	MGI:98423	ENSMUSG00000068882	ENSMUSP00000088365	KOG4213	1.08824	0.8695	0.1665
Nr4a3	Nr4a3<tm1Wnt>/Nr4a3<tm1Wnt>	Nr4a3<tm1Wnt>	involves: 129S4/SvJae	MP:0006206	13129926	MGI:1352457	ENSMUSG00000028341	ENSMUSP00000030025	KOG4217	2.70588	0.8613	0.4764
Nr5a2	Nr5a2<tm1Bel>/Nr5a2<tm1Bel>	Nr5a2<tm1Bel>	involves: 129/Sv * C57BL/6 * SJL	MP:0006205	15014077	MGI:1346834	ENSMUSG00000026398	ENSMUSP00000027649	KOG4218	2	0.84958	0.39926
Ptk2	Ptk2<tm1Imeg>/Ptk2<tm1Imeg>	Ptk2<tm1Imeg>	CB.Cg-Ptk2<tm1Imeg>	MP:0006206	12595342	MGI:95481	ENSMUSG00000022607	ENSMUSP00000079561	KOG4257	2.17647	0.8573	0.41889
Tln1	Tln1<tm4Crit>/Tln1<tm4Crit>	Tln1<tm4Crit>	involves: 129P2/OlaHsd * C57BL/6 * CBA	MP:0006206		MGI:1099832	ENSMUSG00000028465	ENSMUSP00000030187	KOG4261	2.74286	0.84697	0.48859
Mrc1	Mrc1<tm1Jub>/Mrc1<tm1Jub>	Mrc1<tm1Jub>	involves: 129X1/SvJ * C57BL/6J	MP:0006205	11805139	MGI:97142	ENSMUSG00000026712	ENSMUSP00000028045	KOG4297	63.8108	0.84945	0.89366
Smn1	Smn1<tm1.1Jme>/Smn1<tm1.1Jme>	Smn1<tm1.1Jme>	involves: 129 * C57BL/6 * SJL	MP:0006205	10749994	MGI:109257	ENSMUSG00000021645	ENSMUSP00000022147	KOG4327	1.15625	0.8508	0.20877
Dgcr8	Dgcr8<tm1.2Blel>/Dgcr8<tm1.2Blel>	Dgcr8<tm1.2Blel>	Not Specified	MP:0006205	17259983	MGI:2151114	ENSMUSG00000022718	ENSMUSP00000009321	KOG4334	1	0.87253	0.12747
Bard1	Bard1<tm1Thl>/Bard1<tm1Thl>	Bard1<tm1Thl>	involves: 129S1/Sv	MP:0006206	12832489	MGI:1328361	ENSMUSG00000026196	ENSMUSP00000027393	KOG4362	2.7027	0.8859	0.46113
Brca1	Brca1<tm1Mak>/Brca1<tm1Mak>	Brca1<tm1Mak>	either: (involves: 129P2/OlaHsd * C3H/HeJ) or (involves: 129P2/OlaHsd * C57BL/6J) or (involves: 129P2/OlaHsd * CD-1)	MP:0006205	8674108	MGI:104537	ENSMUSG00000017146	ENSMUSP00000017290	KOG4362	2.7027	0.8859	0.46113
Stim1	Stim1<Sax>/Stim1<Sax>	Stim1<Sax>	involves: C3HeB/FeJ * C57BL/6	MP:0006206	17965774	MGI:107476	ENSMUSG00000030987	ENSMUSP00000033289	KOG4403	1.9697	0.85471	0.391
Lig3	Lig3<tm1Czhu>/Lig3<tm1Czhu>	Lig3<tm1Czhu>	involves: 129/Sv	MP:0006205	16648486	MGI:109152	ENSMUSG00000020697	ENSMUSP00000090525	KOG4437	1.06061	0.86744	0.15771
Incenp	Incenp<tm1Khac>/Incenp<tm1Khac>	Incenp<tm1Khac>	involves: 129P2/OlaHsd * C57BL/6	MP:0006206	10369859	MGI:1313288	ENSMUSG00000024660	ENSMUSP00000025562	KOG4456	1.16667	0.83779	0.22436
Ric8	Ric8<tm1Aks>/Ric8<tm1Aks>	Ric8<tm1Aks>	B6.129P2-Ric8<tm1Aks>	MP:0006205	16221497	MGI:2141866	ENSMUSG00000025485	ENSMUSP00000026558	KOG4464	1.91176	0.84912	0.38588
Suds3	Suds3<tm1.1Rdp>/Suds3<tm1.1Rdp>	Suds3<tm1.1Rdp>	involves: 129S6/SvEvTac	MP:0006205	14522945	MGI:1919204	ENSMUSG00000066900	ENSMUSP00000083662	KOG4466	2.475	0.89502	0.43109
Rybp	Rybp<tm1Nisa>/Rybp<tm1Nisa>	Rybp<tm1Nisa>	involves: 129S1/Sv * 129X1/SvJ * ICR	MP:0006205	16055728	MGI:1929059	ENSMUSG00000072872	ENSMUSP00000098677	KOG4477	2.0625	0.85215	0.40664
Odz4	Odz4<l7Rn3-1R>/Odz4<l7Rn3-1R>	Odz4<l7Rn3-1R>	FRCH.Cg-Odz4<l7Rn3-2R>	MP:0006205	15489520	MGI:2447063	ENSMUSG00000048078	ENSMUSP00000058525	KOG4659	4.05556	0.86644	0.56976
Cdk2ap1	Cdk2ap1<tm1Dtw>/Cdk2ap1<tm1Dtw>	Cdk2ap1<tm1Dtw>	involves: 129S4/SvJae	MP:0006205	19229340	MGI:1202069	ENSMUSG00000029394	ENSMUSP00000031341	KOG4713	1.90323	0.82427	0.40252
Txnrd1	Txnrd1<tm1.1Ees>/Txnrd1<tm1.1Ees>	Txnrd1<tm1.1Ees>	B6.129X1-Txnrd1<tm1.1Ees>	MP:0006206	17697936	MGI:1354175	ENSMUSG00000020250	ENSMUSP00000020484	KOG4716	2.42857	0.87595	0.43791
Ippk	Ippk<Gt(XA232)Byg>/Ippk<Gt(XA232)Byg>	Ippk<Gt(XA232)Byg>	involves: 129P2/OlaHsd * C57BL/6J	MP:0006206	15939868	MGI:1922928	ENSMUSG00000021385	ENSMUSP00000021817	KOG4749	1.19444	0.8601	0.21301
Brca2	Brca2<tm1Mbn>/Brca2<tm1Mbn>	Brca2<tm1Mbn>	involves: 129P2/OlaHsd * 129S/SvEv	MP:0006206	10942534	MGI:109337	ENSMUSG00000041147	ENSMUSP00000038576	KOG4751	1.05556	0.88953	0.1342
Pot1a	Pot1a<Gt(RRA096)Byg>/Pot1a<Gt(RRA096)Byg>	Pot1a<Gt(RRA096)Byg>	involves: 129P2/OlaHsd * C57BL/6J	MP:0006205	16839877	MGI:2141503	ENSMUSG00000029676	ENSMUSP00000031687	KOG4757	1.12121	0.86015	0.18767
Ell	Ell<tm1Hhi>/Ell<tm1Hhi>	Ell<tm1Hhi>	involves: 129X1/SvJ * C57BL/6	MP:0006205	11118326	MGI:109377	ENSMUSG00000070002	ENSMUSP00000091163	KOG4796	4.63636	0.83943	0.61015
Gadd45gip1	Gadd45gip1<tm1Kong>/Gadd45gip1<tm1Kong>	Gadd45gip1<tm1Kong>	involves: 129P2/OlaHsd * C57BL/6	MP:0006205	18200042	MGI:1914947	ENSMUSG00000033751	ENSMUSP00000037783	KOG4848	1	0.79306	0.20694
Tyr	Tyr<c-Bc>/Tyr<c-Bc>	Tyr<c-Bc>	SELH/Bc	MP:0006206	8200511	MGI:98880	ENSMUSG00000004651	ENSMUSP00000004770	NOG08919	1.37255	0.5888	0.49742
Amot	Amot<tm1Bhr>/Y	Amot<tm1Bhr>	involves: 129S7/SvEvBrd * C57BL/6	MP:0006205	12676095	MGI:108440	ENSMUSG00000041688	ENSMUSP00000038033	NOG131728	1	0.53768	0.46232
Rbbp8	Rbbp8<tm1Whl>/Rbbp8<tm1Whl>	Rbbp8<tm1Whl>	Not Specified	MP:0006205	15831459	MGI:2442995	ENSMUSG00000041238	ENSMUSP00000046255	NOG145529	1.03448	0.5205	0.48825
Rai1	Rai1<tm1Jrl>/Rai1<tm1Jrl>	Rai1<tm1Jrl>	involves: 129S5/SvEvBrd * C57BL/6	MP:0006205	15746153	MGI:103291	ENSMUSG00000062115	ENSMUSP00000099749	NOG146768	1.18182	0.47238	0.56547
Kitl	Kitl<Sl-18H>/Kitl<Sl-18H>	Kitl<Sl-18H>	involves: 101/H * C3H/HeH	MP:0006205		MGI:96974	ENSMUSG00000019966	ENSMUSP00000020129	NOG39386	1	0.49938	0.50062
S100a8	S100a8<tm1Hume>/S100a8<tm1Hume>	S100a8<tm1Hume>	involves: 129S1/Sv * 129X1/SvJ	MP:0006206	10438963	MGI:88244	ENSMUSG00000056054	ENSMUSP00000064385	NOG39611	1	0.43955	0.56045
Gmnn	Gmnn<tm1.2Kio>/Gmnn<tm1.2Kio>	Gmnn<tm1.2Kio>	involves: 129S4/SvJae	MP:0006205	20107189	MGI:1927344	ENSMUSG00000006715	ENSMUSP00000006898	NOG39688	1	0.53275	0.46725
Caml	Caml<tm1Rjb>/Caml<tm1Rjb>	Caml<tm1Rjb>	involves: 129X1/SvJ	MP:0006205	12919676	MGI:104728	ENSMUSG00000021501	ENSMUSP00000021963	NOG39919	1.14815	0.505	0.52871
Pphln1	Pphln1<Gt(A043F08)Wrst>/Pphln1<Gt(A043F08)Wrst>	Pphln1<Gt(A043F08)Wrst>	involves: 129S2/SvPas	MP:0006205	19621438	MGI:1917029	ENSMUSG00000036167	ENSMUSP00000042762	NOG40035	1.25	0.50242	0.55062
Tinf2	Tinf2<tm1Yjc>/Tinf2<tm1Yjc>	Tinf2<tm1Yjc>	involves: 129S1/Sv * C57BL/6	MP:0006205	15254230	MGI:107246	ENSMUSG00000007589	ENSMUSP00000098104	NOG43106	1.26087	0.46453	0.58631
Mdm2	Mdm2<tm1Bay>/Mdm2<tm1Bay>	Mdm2<tm1Bay>	involves: 129S7/SvEvBrd	MP:0006205	7477327	MGI:96952	ENSMUSG00000020184	ENSMUSP00000020408	NOG44072	1.03448	0.5205	0.48825
Tshz2	Tshz2<Tn(sb-lacZ,GFP)T1.67Jtak>/Tshz2<Tn(sb-lacZ,GFP)T1.67Jtak>	Tshz2<Tn(sb-lacZ,GFP)T1.67Jtak>	involves: C3H * C57BL * C57BL/6 * DBA	MP:0006205	14645530	MGI:2153084	ENSMUSG00000047907	ENSMUSP00000096661	NOG45055	1	0.50547	0.49453
Mtbp	Mtbp<tm1Glo>/Mtbp<tm1Glo>	Mtbp<tm1Glo>	involves: 129S7/SvEvBrd * C57BL/6J	MP:0006205	17906694	MGI:2146005	ENSMUSG00000022369	ENSMUSP00000022998	NOG45076	1.11538	0.50016	0.52642
Thap11	Thap11<tm1.1Tpz>/Thap11<tm1.1Tpz>	Thap11<tm1.1Tpz>	involves: 129S1/Sv * 129X1/SvJ * C57BL/6	MP:0006205	18585351	MGI:1930964	ENSMUSG00000036442	ENSMUSP00000048994	NOG45430	1	0.45681	0.54319
Mdm4	Mdm4<tm1Glo>/Mdm4<tm1Glo>	Mdm4<tm1Glo>	Not Specified	MP:0006205	11528400	MGI:107934	ENSMUSG00000054387	ENSMUSP00000068661	NOG46328	1.13793	0.51638	0.51593
Gjb3	Gjb3<tm2.1Kwi>/Gjb3<tm2.1Kwi>	Gjb3<tm2.1Kwi>	involves: 129P2/OlaHsd * C57BL/6	MP:0006205	17446259	MGI:95721	ENSMUSG00000042367	ENSMUSP00000046755	NOG46534	1.04762	0.46977	0.54103
Cobra1	Cobra1<tm1.2Roli>/Cobra1<tm1.2Roli>	Cobra1<tm1.2Roli>	involves: 129S4/SvJaeSor * 129S6/SvEvTac * C57BL/6 * FVB/N	MP:0006205	19340312	MGI:1931035	ENSMUSG00000013465	ENSMUSP00000057731	NOG69243	1.03333	0.52582	0.48273
Ahctf1	Ahctf1<tm1Taga>/Ahctf1<tm1Taga>	Ahctf1<tm1Taga>	involves: C57BL/6 * CBA	MP:0006205	15507119	MGI:1915033	ENSMUSG00000026491	ENSMUSP00000027768	NOG70776	1.12903	0.527	0.50403
Terf1	Terf1<tm1Tdl>/Terf1<tm1Tdl>	Terf1<tm1Tdl>	129/Sv	MP:0006205	12944479	MGI:109634	ENSMUSG00000025925	ENSMUSP00000027057	NOG72230	1.28571	0.52781	0.53451
Hnf1b	Hnf1b<tm1Mya>/Hnf1b<tm1Mya>	Hnf1b<tm1Mya>	involves: 129S2/SvPas	MP:0006205	10518495	MGI:98505	ENSMUSG00000020679	ENSMUSP00000021016	NOG72494	1.03571	0.51499	0.49397
Vegfa	Vegfa<tm2.1Nagy>/Vegfa<tm2.1Nagy>	Vegfa<tm2.1Nagy>	involves: 129S1/Sv * 129X1/SvJ * CD-1	MP:0006206	11934854	MGI:103178	ENSMUSG00000023951	ENSMUSP00000071575	NOG73329	1.20833	0.47973	0.56358
Sip1	Sip1<tm1Msd>/Sip1<tm1Msd>	Sip1<tm1Msd>	involves: 129P2/OlaHsd * C57BL/6	MP:0006205	12091709	MGI:1913853	ENSMUSG00000060121	ENSMUSP00000021379	NOG78095	1.05556	0.55302	0.46173
Arc	Arc<tm1Amt>/Arc<tm1Amt>	Arc<tm1Amt>	either: (involves: 129P2/OlaHsd) or (involves: 129P2/OlaHsd * C57BL/6)	MP:0006206	10727859	MGI:88067	ENSMUSG00000022602	ENSMUSP00000023268	NOG81608	1	0.37201	0.62799
Htt	Htt<tm1Mem>/Htt<tm1Mem>	Htt<tm1Mem>	involves: 129S1/Sv * 129X1/SvJ * C57BL/6 * CD-1	MP:0006206	7618107	MGI:96067	ENSMUSG00000029104	ENSMUSP00000078945	NOG82191	1.12121	0.53114	0.49839
Dmbt1	Dmbt1<tm1Qaa>/Dmbt1<tm1Qaa>	Dmbt1<tm1Qaa>	either: (involves: 129S/SvEv * C57BL/6) or (involves: 129S/SvEv * SWR)	MP:0006205	15452149	MGI:106210	ENSMUSG00000047517	ENSMUSP00000081556	NOG83796	4.39286	0.48667	0.7678
Asah1	Asah1<tm1Esc>/Asah1<tm1Esc>	Asah1<tm1Esc>	involves: 129S1/Sv * C57BL/6	MP:0006206	11829492	MGI:1277124	ENSMUSG00000031591	ENSMUSP00000034000	NOG84249	1.1	0.5229	0.50143
Med1	Med1<tm1Rgr>/Med1<tm1Rgr>	Med1<tm1Rgr>	either: (involves: 129P2/OlaHsd * C57BL/6J) or (involves: 129P2/OlaHsd * 129X1/SvJ)	MP:0006206	10882104	MGI:1100846	ENSMUSG00000018160	ENSMUSP00000018304	NOG84754	1	0.52767	0.47233
Nbn	Nbn<tm1Nus>/Nbn<tm1Nus>	Nbn<tm1Nus>	involves: 129 * C57BL/6	MP:0006205	11231126	MGI:1351625	ENSMUSG00000028224	ENSMUSP00000029879	NOG84999	1.03125	0.53594	0.47224
Chrd	Chrd<tm1Emdr>/Chrd<tm1Emdr>	Chrd<tm1Emdr>	either: B6SJL.129-Chrd<tm1Emdr> or (involves: 129S1/Sv * 129X1/SvJ * C57BL/6J * SJL/J)	MP:0006206	12810603	MGI:1313268	ENSMUSG00000006958	ENSMUSP00000007171	NOG85639	1	0.51696	0.48304
Cenpc1	Cenpc1<tm1Khac>/Cenpc1<tm1Khac>	Cenpc1<tm1Khac>	involves: 129S1/Sv * 129X1/SvJ * C57BL/6	MP:0006206	9448298	MGI:99700	ENSMUSG00000029253	ENSMUSP00000031170	NOG85740	1	0.53768	0.46232
Camk4	Camk4<tm2Arm>/Camk4<tm2Arm>	Camk4<tm2Arm>	involves: 129/Sv * C57BL/6J	MP:0002169	11486043	MGI:88258	ENSMUSG00000038128	ENSMUSP00000046539	KOG0032	17.8545	0.95086	0.77497
Pdcd6	Pdcd6<tm1Hua>/Pdcd6<tm1Hua>	Pdcd6<tm1Hua>	involves: C57BL/6J	MP:0002169	12024023	MGI:109283	ENSMUSG00000021576	ENSMUSP00000022060	KOG0037	3.46	0.92246	0.50408
Spna2	Spna2<tm1.1Gnic>/Spna2<tm1.1Gnic>	Spna2<tm1.1Gnic>	either: (involves: 129/Sv) or (involves: 129/Sv * C57BL/6)	MP:0002169	17374614	MGI:98386	ENSMUSG00000057738	ENSMUSP00000092697	KOG0040	1.91176	0.86867	0.37174
Gnai3	Gnai3<tm1Rmm>/Gnai3<tm1Rmm>	Gnai3<tm1Rmm>	involves: 129S4/SvJae * C57BL/6	MP:0002169	11158953	MGI:95773	ENSMUSG00000000001	ENSMUSP00000000001	KOG0082	7.38775	0.92493	0.65971
Gna15	Gna15<tm1Tmw>/Gna15<tm1Tmw>	Gna15<tm1Tmw>	involves: 129S1/Sv * 129X1/SvJ	MP:0002169	10629036	MGI:95770	ENSMUSG00000034792	ENSMUSP00000049175	KOG0085	3.85294	0.83649	0.57385
Cyp1a1	Cyp1a1<tm1.1Dwn>/Cyp1a1<tm1.1Dwn>	Cyp1a1<tm1.1Dwn>	involves: 129P2/OlaHsd * C57BL/6J	MP:0002169	10623596	MGI:88588	ENSMUSG00000032315	ENSMUSP00000034865	KOG0156	27.3256	0.86783	0.83398
Cyp3a13	Cyp3a13<tm1Ahs>/Cyp3a13<tm1Ahs>	Cyp3a13<tm1Ahs>	involves: 129P2/OlaHsd	MP:0002169	17975676	MGI:88610	ENSMUSG00000029727	ENSMUSP00000031741	KOG0158	9.575	0.74757	0.75841
Ephb6	Ephb6<tm1Tom>/Ephb6<tm1Tom>	Ephb6<tm1Tom>	involves: 129S4/SvJae * ICR	MP:0002169	12379224	MGI:1096338	ENSMUSG00000029869	ENSMUSP00000031903	KOG0196	13.8824	0.84477	0.77327
Blk	Blk<tm1Tara>/Blk<tm1Tara>	Blk<tm1Tara>	involves: 129P2/OlaHsd	MP:0002169	10648608	MGI:88169	ENSMUSG00000014453	ENSMUSP00000014597	KOG0197	18.6571	0.86748	0.79917
Fgr	Fgr<tm2Hev>/Fgr<tm2Hev>	Fgr<tm2Hev>	involves: 129S7/SvEvBrd * C57BL/6J	MP:0002169	8125254	MGI:95527	ENSMUSG00000028874	ENSMUSP00000030693	KOG0197	18.6571	0.86748	0.79917
Matk	Matk<tm1Hua>/Matk<tm1Hua>	Matk<tm1Hua>	involves: 129P2/OlaHsd	MP:0002169	9315289	MGI:99259	ENSMUSG00000004933	ENSMUSP00000089932	KOG0197	18.6571	0.86748	0.79917
Srms	Srms<tm1Sia>/Srms<tm1Sia>	Srms<tm1Sia>	involves: C57BL/6 * CBA	MP:0002169	7935409	MGI:101865	ENSMUSG00000027579	ENSMUSP00000016498	KOG0197	18.6571	0.86748	0.79917
Kif5c	Kif5c<tm1Gsn>/Kif5c<tm1Gsn>	Kif5c<tm1Gsn>	B6.129-Kif5c<tm1Gsn>	MP:0002169		MGI:1098269	ENSMUSG00000026764	ENSMUSP00000028102	KOG0240	2.71698	0.94953	0.42394
Slc22a2	Slc22a2<tm1Ahs>/Slc22a2<tm1Ahs>	Slc22a2<tm1Ahs>	involves: 129P2/OlaHsd * FVB	MP:0002169	14560032	MGI:1335072	ENSMUSG00000040966	ENSMUSP00000041186	KOG0255	23.7292	0.94487	0.80603
Ppp5c	Ppp5c<tm1Lex>/Ppp5c<tm1Lex>	Ppp5c<tm1Lex>	involves: 129S5/SvEvBrd * C57BL/6J	MP:0002169		MGI:102666	ENSMUSG00000003099	ENSMUSP00000003183	KOG0376	1.29167	0.9322	0.17977
Ppef1	Ppef1<tm1Nat>/Y	Ppef1<tm1Nat>	involves: 129S1/Sv * 129X1/SvJ * C57BL/6	MP:0002169	11713293	MGI:1097157	ENSMUSG00000062168	ENSMUSP00000071191	KOG0377	1.90909	0.86086	0.37696
Ppef2	Ppef2<tm1Nat>/Ppef2<tm1Nat>	Ppef2<tm1Nat>	involves: 129S1/Sv * 129X1/SvJ * C57BL/6	MP:0002169	11713293	MGI:1342304	ENSMUSG00000029410	ENSMUSP00000031359	KOG0377	1.90909	0.86086	0.37696
Sod3	Sod3<tm1Dgh>/Sod3<tm1Dgh>	Sod3<tm1Dgh>	involves: C57BL/6	MP:0002169	18787098	MGI:103181	ENSMUSG00000072941	ENSMUSP00000098768	KOG0441	1.80435	0.9214	0.31406
Aco1	Aco1<tm1.1Mwh>/Aco1<tm1.1Mwh>	Aco1<tm1.1Mwh>	involves: 129P2/OlaHsd * C57BL/6 * SJL	MP:0002169	16283625	MGI:87879	ENSMUSG00000028405	ENSMUSP00000030112	KOG0452	1.92308	0.89977	0.35117
Gtpbp1	Gtpbp1<tm1Ynim>/Gtpbp1<tm1Ynim>	Gtpbp1<tm1Ynim>	involves: C57BL/6 * CBA	MP:0002169	10938096	MGI:109443	ENSMUSG00000042535	ENSMUSP00000043575	KOG0463	1.1	0.91287	0.129613
Rhox9	Rhox9<tm1Dean>/Rhox9<tm1Dean>	Rhox9<tm1Dean>	involves: 129S1/Sv * 129X1/SvJ * CF-1	MP:0002169	11689708	MGI:1890128	ENSMUSG00000068048	ENSMUSP00000086462	KOG0486	2.025	0.88961	0.37485
Obox6	Obox6<tm1Hung>/Obox6<tm1Hung>	Obox6<tm1Hung>	B6.Cg-Obox6<tm1Hung>	MP:0002169	17676645	MGI:2149036	ENSMUSG00000041583	ENSMUSP00000046024	KOG0488	10.6176	0.8609	0.7358
Hoxa7	Hoxa7<tm1Mrc>/Hoxa7<tm1Mrc>	Hoxa7<tm1Mrc>	involves: 129S7/SvEvBrd	MP:0002169	9784603	MGI:96179	ENSMUSG00000038236	ENSMUSP00000048648	KOG0489	23.3235	0.85857	0.82222
Gsc2	Gsc2<tm1Ais>/Gsc2<tm1Ais>	Gsc2<tm1Ais>	involves: 129/Sv * C57BL/6J * SJL	MP:0002169	9811927	MGI:892006	ENSMUSG00000022738	ENSMUSP00000012279	KOG0490	22.2245	0.88778	0.81168
Isx	Isx<tm1Shiv>/Isx<tm1Shiv>	Isx<tm1Shiv>	involves: 129S6/SvEvTac	MP:0002169	16971476	MGI:1918847	ENSMUSG00000031621	ENSMUSP00000034034	KOG0490	22.2245	0.88778	0.81168
Ankrd32	Ankrd32<tm1Brd>/Ankrd32<tm1Brd>	Ankrd32<tm1Brd>	involves: 129S7/SvEvBrd * C57BL/6J	MP:0002169	15632077	MGI:2145448	ENSMUSG00000021597	ENSMUSP00000022088	KOG0504	42.3636	0.91676	0.85915
Nfkbib	Nfkbib<tm1Jpmz>/Nfkbib<tm1Jpmz>	Nfkbib<tm1Jpmz>	involves: 129/Sv * C57BL/6	MP:0002169	12397017	MGI:104752	ENSMUSG00000030595	ENSMUSP00000032815	KOG0504	42.3636	0.91676	0.85915
Parp4	Parp4<tm1Leah>/Parp4<tm1Leah>	Parp4<tm1Leah>	involves: 129P2/OlaHsd * C57BL/6J	MP:0002169	15169895	MGI:2685589	ENSMUSG00000054509	ENSMUSP00000066130	KOG0504	42.3636	0.91676	0.859149
Ppp1r16b	Ppp1r16b<tm1Ccb>/Ppp1r16b<tm1Ccb>	Ppp1r16b<tm1Ccb>	involves: 129S1/Sv * 129X1/SvJ	MP:0002169	17683113	MGI:2151841	ENSMUSG00000037754	ENSMUSP00000039540	KOG0505	5.48571	0.86027	0.6327
Ppl	Ppl<tm1Aho>/Ppl<tm1Aho>	Ppl<tm1Aho>	involves: C57BL/6J	MP:0002169	15226441	MGI:1194898	ENSMUSG00000039457	ENSMUSP00000039360	KOG0516	14.3889	0.8504	0.77581
Sox15	Sox15<tm1Yam>/Sox15<tm1Yam>	Sox15<tm1Yam>	involves: 129S4/SvJae	MP:0002169	15863505	MGI:98363	ENSMUSG00000041287	ENSMUSP00000048524	KOG0527	7.8125	0.87839	0.68574
Plk3	Plk3<tm1Pjs>/Plk3<tm1Pjs>	Plk3<tm1Pjs>	involves: 129S6/SvEvTac * Black Swiss	MP:0002169		MGI:109604	ENSMUSG00000028680	ENSMUSP00000076130	KOG0575	3.26415	0.95479	0.47153
Pak6	Pak6<tm1Amin>/Pak6<tm1Amin>	Pak6<tm1Amin>	involves: 129S1/Sv * 129X1/SvJ * C57BL/6	MP:0002169	18675265	MGI:2679420	ENSMUSG00000074923	ENSMUSP00000097153	KOG0578	4.66667	0.94741	0.56143
Hunk	Hunk<tm1Lach>/Hunk<tm1Lach>	Hunk<tm1Lach>	involves: 129P2/OlaHsd	MP:0002169	19717424	MGI:1347352	ENSMUSG00000053414	ENSMUSP00000068007	KOG0583	19.8727	0.77512	0.82612
Pim3	Pim3<tm1Brn>/Pim3<tm1Brn>	Pim3<tm1Brn>	involves: 129P/Ola * FVB/N	MP:0002169	15199164	MGI:1355297	ENSMUSG00000035828	ENSMUSP00000044603	KOG0583	19.8727	0.77512	0.82612
Mapkapk5	Mapkapk5<tm1Mgl>/Mapkapk5<tm1Mgl>	Mapkapk5<tm1Mgl>	involves: 129P2/OlaHsd * C57BL/6	MP:0002169	14560018	MGI:1333110	ENSMUSG00000029454	ENSMUSP00000031410	KOG0604	2.82857	0.87139	0.48188
Mknk1	Mknk1<tm1Fuku>/Mknk1<tm1Fuku>	Mknk1<tm1Fuku>	involves: 129S1/Sv * 129X1/SvJ * C57BL/6	MP:0002169	15254222	MGI:894316	ENSMUSG00000028708	ENSMUSP00000095532	KOG0607	1.72727	0.85867	0.34665
Mknk2	Mknk2<tm1Fuku>/Mknk2<tm1Fuku>	Mknk2<tm1Fuku>	involves: 129S1/Sv * 129X1/SvJ * C57BL/6	MP:0002169	15254222	MGI:894279	ENSMUSG00000020190	ENSMUSP00000072412	KOG0607	1.72727	0.85867	0.34665
Gp5	Gp5<tm1Cgh>/Gp5<tm1Cgh>	Gp5<tm1Cgh>	involves: 129S4/SvJae * C57BL/6	MP:0002169	10590056	MGI:1096363	ENSMUSG00000047953	ENSMUSP00000051895	KOG0619	61.5192	0.8901	0.88652
Lrrc10	Lrrc10<tm1Sgt>/Lrrc10<tm1Sgt>	Lrrc10<tm1Sgt>	either: B6.129P2-Lrrc10<tm1Sgt> or (involves: 129P2/OlaHsd * C57BL/6)	MP:0002169	18781631	MGI:2448063	ENSMUSG00000060187	ENSMUSP00000073502	KOG0619	61.5192	0.8901	0.88652
Lrrtm1	Lrrtm1<tm1Amcr>/Lrrtm1<tm1Amcr>	Lrrtm1<tm1Amcr>	involves: 129S1/Sv * 129X1/SvJ	MP:0002169	19285470	MGI:2389173	ENSMUSG00000060780	ENSMUSP00000020400	KOG0619	61.5192	0.8901	0.88652
Omg	Omg<tm1.2Bzh>/Omg<tm1.2Bzh>	Omg<tm1.2Bzh>	involves: 129S7/SvEvBrd * C57BL/6 * SJL	MP:0002169	19672953	MGI:106586	ENSMUSG00000049612	ENSMUSP00000054140	KOG0619	61.5192	0.8901	0.88652
Rtn4rl2	Rtn4rl2<tm1Lex>/Rtn4rl2<tm1Lex>	Rtn4rl2<tm1Lex>	involves: 129S5/SvEvBrd * C57BL/6J	MP:0002169		MGI:2669796	ENSMUSG00000050896	ENSMUSP00000057725	KOG0619	61.5192	0.8901	0.88652
Hsf2	Hsf2<tm1Ijb>/Hsf2<tm1Ijb>	Hsf2<tm1Ijb>	either: (involves: 129S6/SvEvTac * 129X1/SvJ) or (involves: 129S6/SvEvTac * C57BL/6)	MP:0002169	12391166	MGI:96239	ENSMUSG00000019878	ENSMUSP00000079913	KOG0627	4.86	0.87461	0.60327
Mapk11	Mapk11<tm1Okee>/Mapk11<tm1Okee>	Mapk11<tm1Okee>	involves: 129S/SvEv * C57BL/6	MP:0002169	17855341	MGI:1338024	ENSMUSG00000053137	ENSMUSP00000086204	KOG0660	7.87037	0.96362	0.65651
Mapk12	Mapk12<tm1Cnd>/Mapk12<tm1Cnd>	Mapk12<tm1Cnd>	Not Specified	MP:0002169	15729360	MGI:1353438	ENSMUSG00000022610	ENSMUSP00000086207	KOG0660	7.87037	0.96362	0.65651
Mapk13	Mapk13<tm1Cnd>/Mapk13<tm1Cnd>	Mapk13<tm1Cnd>	Not Specified	MP:0002169	15729360	MGI:1346864	ENSMUSG00000004864	ENSMUSP00000004986	KOG0660	7.87037	0.96362	0.65651
Dnajb1	Dnajb1<tm1Kate>/Dnajb1<tm1Kate>	Dnajb1<tm1Kate>	involves: C57BL/6 * CBA	MP:0002169	17050614	MGI:1931874	ENSMUSG00000005483	ENSMUSP00000005620	KOG0714	9.90909	0.95567	0.69641
Pbx2	Pbx2<tm1Mlc>/Pbx2<tm1Mlc>	Pbx2<tm1Mlc>	either: 129S/Sv or (involves: 129S/Sv * C57BL/6)	MP:0002169	15169896	MGI:1341793	ENSMUSG00000034673	ENSMUSP00000040464	KOG0774	3.54286	0.85913	0.54356
Ptpn7	Ptpn7<tm1Bwz>/Ptpn7<tm1Bwz>	Ptpn7<tm1Bwz>	involves: 129P2/OlaHsd	MP:0002169	11564869	MGI:2156893	ENSMUSG00000031506	ENSMUSP00000045803	KOG0789	9.375	0.87772	0.71334
Ptpn3	Ptpn3<Gt(RRR012)Byg>/Ptpn3<Gt(RRR012)Byg>	Ptpn3<Gt(RRR012)Byg>	involves: 129P2/OlaHsd * C57BL/6	MP:0002169	17339465	MGI:105307	ENSMUSG00000038764	ENSMUSP00000042412	KOG0792	5.94444	0.86723	0.6443
Nit1	Nit1<tm1.1Hbn>/Nit1<tm1.1Hbn>	Nit1<tm1.1Hbn>	involves: 129X1/SvJ * C57BL/6	MP:0002169	16864578	MGI:1350916	ENSMUSG00000013997	ENSMUSP00000014141	KOG0807	1.06977	0.93285	0.09808
Stx16	Stx16<tm1Hju>/Stx16<tm1Hju>	Stx16<tm1Hju>	involves: 129S4/SvJae * C57BL/6J	MP:0002169	17317779	MGI:1923396	ENSMUSG00000027522	ENSMUSP00000091836	KOG0809	1.10256	0.90336	0.13968
Isg15	Isg15<tm1Kpk>/Isg15<tm1Kpk>	Isg15<tm1Kpk>	involves: 129P2/OlaHsd * C57BL/6	MP:0002169	16024773	MGI:1855694	ENSMUSG00000035692	ENSMUSP00000082548	KOG0820	1.55556	0.97591	0.21753
Ywhag	Ywhag<tm1Otto>/Ywhag<tm1Otto>	Ywhag<tm1Otto>	involves: 129P2/OlaHsd	MP:0002169	15684385	MGI:108109	ENSMUSG00000051391	ENSMUSP00000051223	KOG0841	5.16364	0.93968	0.58647
Nkx6-2	Nkx6-2<tm1Ercs>/Nkx6-2<tm1Ercs>	Nkx6-2<tm1Ercs>	involves: 129P2/OlaHsd * C57BL/6	MP:0002169	11567614	MGI:1352738	ENSMUSG00000041309	ENSMUSP00000095588	KOG0847	2.28125	0.84184	0.44263
Prdx6	Prdx6<tm1Abf>/Prdx6<tm1Abf>	Prdx6<tm1Abf>	involves: 129/Sv * C57BL/6J	MP:0002169	14644414	MGI:894320	ENSMUSG00000026701	ENSMUSP00000050703	KOG0854	1.42553	0.93692	0.21528
Vamp3	Vamp3<tm1Jepn>/Vamp3<tm1Jepn>	Vamp3<tm1Jepn>	involves: 129S1/Sv * 129X1/SvJ * C57BL/6J	MP:0002169	11238894	MGI:1321389	ENSMUSG00000028955	ENSMUSP00000030797	KOG0860	3.86957	0.91481	0.53495
Trdmt1	Trdmt1<tm1Bes>/Trdmt1<tm1Bes>	Trdmt1<tm1Bes>	Not Specified	MP:0002169	16424344	MGI:1274787	ENSMUSG00000026723	ENSMUSP00000114572	KOG0919	1.08108	0.89459	0.13961
Hip1r	Hip1r<tm1Tsr>/Hip1r<tm1Tsr>	Hip1r<tm1Tsr>	involves: 129X1/SvJ * C57BL/6	MP:0002169	15121852	MGI:1352504	ENSMUSG00000000915	ENSMUSP00000000939	KOG0980	1.73913	0.93668	0.28973
Pif1	Pif1<tm1Leah>/Pif1<tm1Leah>	Pif1<tm1Leah>	B6.129P2-Pif1<tm1Leah>	MP:0002169	17130244	MGI:2143057	ENSMUSG00000041064	ENSMUSP00000049046	KOG0987	3.0625	0.79014	0.548491
Tert	Tert<tm1Fish>/Tert<tm1Fish>	Tert<tm1Fish>	involves: 129S7/SvEvBrd * C57BL/6	MP:0002169	10583505	MGI:1202709	ENSMUSG00000021611	ENSMUSP00000022104	KOG1005	1.02564	0.91188	0.09959
Rph3a	Rph3a<tm1Sud>/Rph3a<tm1Sud>	Rph3a<tm1Sud>	involves: 129P2/OlaHsd * C57BL/6J	MP:0002169	10407024	MGI:102788	ENSMUSG00000029608	ENSMUSP00000078198	KOG1013	3.18182	0.83989	0.52915
Grin2c	Grin2c<tm1Bnno>/Grin2c<tm1Bnno>	Grin2c<tm1Bnno>	involves: 129S6/SvEvTac * FVB/N	MP:0002169	17276696	MGI:95822	ENSMUSG00000020734	ENSMUSP00000003351	KOG1053	5.63636	0.82232	0.65363
Grin3a	Grin3a<tm1Lex>/Grin3a<tm1Lex>	Grin3a<tm1Lex>	involves: 129S5/SvEvBrd * C57BL/6J	MP:0002169		MGI:1933206	ENSMUSG00000039579	ENSMUSP00000075970	KOG1053	5.63636	0.82232	0.65363
Slfn1	Slfn1<tm1Hed>/Slfn1<tm1Hed>	Slfn1<tm1Hed>	involves: 129S1/Sv * 129X1/SvJ * C57BL/6	MP:0002169	9846487	MGI:1313259	ENSMUSG00000078763	ENSMUSP00000047782	KOG1061	2.48148	0.97939	0.378272
Naip1	Naip1<tm1Dgen>/Naip1<tm1Dgen>	Naip1<tm1Dgen>	involves: 129P2/OlaHsd * C57BL/6	MP:0002169		MGI:1298223	ENSMUSG00000021640	ENSMUSP00000022142	KOG1101	5.31818	0.89292	0.6128
Xiap	Xiap<tm1Thsn>/Xiap<tm1Thsn>	Xiap<tm1Thsn>	involves: 129S1/Sv * 129X1/SvJ * C57BL/6	MP:0002169	11313486	MGI:107572	ENSMUSG00000025860	ENSMUSP00000026978	KOG1101	5.31818	0.89292	0.6128
Prkar2a	Prkar2a<tm1Gsm>/Prkar2a<tm1Gsm>	Prkar2a<tm1Gsm>	involves: 129X1/SvJ * C57BL/6	MP:0002169	9380760	MGI:108025	ENSMUSG00000032601	ENSMUSP00000035220	KOG1113	3.29091	0.9503	0.47616
Tomm34	Tomm34<tm1Kate>/Tomm34<tm1Kate>	Tomm34<tm1Kate>	involves: C57BL/6 * CBA	MP:0002169	12801914	MGI:1914395	ENSMUSG00000018322	ENSMUSP00000018466	KOG1124	12.6981	0.9237	0.74078
Pcp2	Pcp2<tm1(cre)Nobs>/Pcp2<tm1(cre)Nobs>	Pcp2<tm1(cre)Nobs>	involves: 129X1/SvJ * C57BL/6	MP:0002169	15883005	MGI:97508	ENSMUSG00000004630	ENSMUSP00000056949	KOG1130	2.85294	0.84999	0.49677
Acsm3	Acsm3<tm1Njs>/Acsm3<tm1Njs>	Acsm3<tm1Njs>	involves: 129/Sv * 129P2/OlaHsd	MP:0002169	12707288	MGI:99538	ENSMUSG00000030935	ENSMUSP00000095687	KOG1175	5.68518	0.92864	0.61053
Slc27a2	Slc27a2<tm1Kds>/Slc27a2<tm1Kds>	Slc27a2<tm1Kds>	involves: 129S4/SvJae * 129S6/SvEvTac	MP:0002169	12719378	MGI:1347099	ENSMUSG00000027359	ENSMUSP00000057595	KOG1179	4.23913	0.89988	0.56293
Acsl4	Acsl4<tm1Tty>/Y	Acsl4<tm1Tty>	involves: C57BL/6J * CBA	MP:0002169	11409893	MGI:1354713	ENSMUSG00000031278	ENSMUSP00000033634	KOG1180	2.10417	0.93153	0.35782
Faah	Faah<tm1Lex>/Faah<tm1Lex>	Faah<tm1Lex>	involves: 129S5/SvEvBrd * C57BL/6J	MP:0002169		MGI:109609	ENSMUSG00000034171	ENSMUSP00000051700	KOG1212	2.82222	0.89322	0.4683
Egf	Egf<tm1Dle>/Egf<tm1Dle>	Egf<tm1Dle>	involves: 129P2/OlaHsd * C57BL/6J	MP:0002169	10331984	MGI:95290	ENSMUSG00000028017	ENSMUSP00000029653	KOG1215	18.75	0.87167	0.7987
Lrp1b	Lrp1b<tm1Her>/Lrp1b<tm1Her>	Lrp1b<tm1Her>	involves: 129S/SvEv * C57BL/6	MP:0002169	15082773	MGI:2151136	ENSMUSG00000049252	ENSMUSP00000054275	KOG1215	18.75	0.87167	0.7987
Coch	Coch<tm1.1Stw>/Coch<tm1.1Stw>	Coch<tm1.1Stw>	involves: 129S1/Sv	MP:0002169	1465701416481350	MGI:1278313	ENSMUSG00000020953	ENSMUSP00000082533	KOG1216	18.7143	0.84909	0.80372
Kcp	Kcp<tm1Ysas>/Kcp<tm1Ysas>	Kcp<tm1Ysas>	involves: C57BL/6 * CBA	MP:0002169	17035289	MGI:2141640	ENSMUSG00000059022	ENSMUSP00000099135	KOG1216	18.7143	0.84909	0.80372
Efemp1	Efemp1<tm1Lex>/Efemp1<tm1Lex>	Efemp1<tm1Lex>	involves: 129S5/SvEvBrd * C57BL/6J	MP:0002169		MGI:1339998	ENSMUSG00000020467	ENSMUSP00000020759	KOG1217	47.5897	0.87592	0.87303
Egfl7	Egfl7<Gt(1-13)Stmn>/Egfl7<Gt(1-13)Stmn>	Egfl7<Gt(1-13)Stmn>	involves: 129S1/Sv * 129X1/SvJ	MP:0002169	9986727	MGI:2449923	ENSMUSG00000026921	ENSMUSP00000078987	KOG1217	47.5897	0.87592	0.87303
F12	F12<tm1Pbfd>/F12<tm1Pbfd>	F12<tm1Pbfd>	either: 129X1/SvJ-F12<tm1Pbfd> or (involves: 129X1/SvJ * C57BL/6J)	MP:0002169	15351846	MGI:1891012	ENSMUSG00000021492	ENSMUSP00000021948	KOG1217	47.5897	0.87592	0.87303
Matn2	Matn2<tm1Asz>/Matn2<tm1Asz>	Matn2<tm1Asz>	either: (involves: 129S1/Sv * 129X1/SvJ) or (involves: 129S1/Sv * 129X1/SvJ * C57BL/6)	MP:0002169	15296947	MGI:109613	ENSMUSG00000022324	ENSMUSP00000022947	KOG1217	47.5897	0.87592	0.87303
Notch3	Notch3<tm1Grid>/Notch3<tm1Grid>	Notch3<tm1Grid>	129S1/SvImJ-Notch3<tm1Grid>	MP:0002169	14595837	MGI:99460	ENSMUSG00000038146	ENSMUSP00000085016	KOG1217	47.5897	0.87592	0.87303
Notch4	Notch4<tm1Grid>/Notch4<tm1Grid>	Notch4<tm1Grid>	involves: 129S1/Sv	MP:0002169	10837027	MGI:107471	ENSMUSG00000015468	ENSMUSP00000015612	KOG1217	47.5897	0.87592	0.87303
Scarf1	Scarf1<tm1Ishi>/Scarf1<tm1Ishi>	Scarf1<tm1Ishi>	involves: 129S7/SvEvBrd * C57BL/6J	MP:0002169	15145948	MGI:2449455	ENSMUSG00000038188	ENSMUSP00000044248	KOG1218	13.9429	0.8705	0.76687
Fat2	Fat2<tm1Anjm>/Fat2<tm1Anjm>	Fat2<tm1Anjm>	involves: 129P2/OlaHsd * C57BL/6	MP:0002169	19966810	MGI:2685369	ENSMUSG00000055333	ENSMUSP00000067556	KOG1219	5.65714	0.84824	0.64337
Tnc	Tnc<tm1Ref>/Tnc<tm1Ref>	Tnc<tm1Ref>	involves: 129/Sv * 129S2/SvPas	MP:0002169	8692862	MGI:101922	ENSMUSG00000028364	ENSMUSP00000065512	KOG1225	6.02564	0.85294	0.65253
Itgb5	Itgb5<tm1Des>/Itgb5<tm1Des>	Itgb5<tm1Des>	involves: 129S4/SvJae * C57BL/6J	MP:0002169	10629031	MGI:96614	ENSMUSG00000022817	ENSMUSP00000069416	KOG1226	8.23529	0.86061	0.70011
Tcfec	Tcfec<tm1Est>/Tcfec<tm1Est>	Tcfec<tm1Est>	either: (involves: 129/Sv * 129S1/Sv) or (involves: 129S1/Sv * C57BL/6J)	MP:0002169	11930005	MGI:1333760	ENSMUSG00000029553	ENSMUSP00000031533	KOG1318	4.28261	0.90331	0.5635
C3	C3<tm1Pkny>/C3<tm1Pkny>	C3<tm1Pkny>	involves: 129P2/OlaHsd * C57BL/6	MP:0002169	9467654	MGI:88227	ENSMUSG00000024164	ENSMUSP00000024988	KOG1366	12.1143	0.84683	0.7567
Tubg2	Tubg2<tm1Sts>/Tubg2<tm1Sts>	Tubg2<tm1Sts>	involves: 129S4/SvJae * C57BL/6J	MP:0002169	15893303	MGI:2144208	ENSMUSG00000045007	ENSMUSP00000045901	KOG1374	2.01852	0.96942	0.31767
Minpp1	Minpp1<tm1Prr>/Minpp1<tm1Prr>	Minpp1<tm1Prr>	either: (involves: 129P2/OlaHsd * C57BL/6) or (involves: 129P2/OlaHsd * Black Swiss) or (involves: 129P2/OlaHsd * CD-1)	MP:0002169	10938126	MGI:1336159	ENSMUSG00000024896	ENSMUSP00000025827	KOG1382	2.02273	0.89278	0.37227
Pafah1b3	Pafah1b3<tm1Arai>/Pafah1b3<tm1Arai>	Pafah1b3<tm1Arai>	involves: 129X1/SvJ * C57BL/6N	MP:0002169	12551946	MGI:108414	ENSMUSG00000005447	ENSMUSP00000005583	KOG1388	5.05882	0.86469	0.61555
Acaa1b	Acaa1b<tm1Vnf>/Acaa1b<tm1Vnf>	Acaa1b<tm1Vnf>	involves: 129S4/SvJae * C57BL/6J	MP:0002169	15589695	MGI:3605455	ENSMUSG00000010651	ENSMUSP00000010795	KOG1389	1.5	0.88975	0.27352
Kcnk7	Kcnk7<tm1Dgen>/Kcnk7<tm1Dgen>	Kcnk7<tm1Dgen>	involves: 129P2/OlaHsd * C57BL/6	MP:0002169	18572259	MGI:1341841	ENSMUSG00000024936	ENSMUSP00000051278	KOG1418	8.04444	0.87591	0.69118
Ctsw	Ctsw<tm1Ctnp>/Ctsw<tm1Ctnp>	Ctsw<tm1Ctnp>	involves: 129X1/SvJ * C57BL/6	MP:0002169	15087452	MGI:1338045	ENSMUSG00000024910	ENSMUSP00000025844	KOG1542	2.71795	0.88058	0.46587
Kcna3	Kcna3<tm1Lys>/Kcna3<tm1Lys>	Kcna3<tm1Lys>	involves: 129/Sv * C57BL/6	MP:0002169	12878608	MGI:96660	ENSMUSG00000047959	ENSMUSP00000050680	KOG1545	5.48571	0.83449	0.64371
Mmp10	Mmp10<tm1Lex>/Mmp10<tm1Lex>	Mmp10<tm1Lex>	involves: 129S5/SvEvBrd * C57BL/6J	MP:0002169		MGI:97007	ENSMUSG00000047562	ENSMUSP00000034488	KOG1565	21.0571	0.8611	0.81235
Vtn	Vtn<tm1Dgi>/Vtn<tm1Dgi>	Vtn<tm1Dgi>	involves: 129S2/SvPas * C57BL/6 * DBA/2J	MP:0002169	8618914	MGI:98940	ENSMUSG00000017344	ENSMUSP00000017488	KOG1565	21.0571	0.8611	0.81235
Rdh9	Rdh9<tm1Jln>/Rdh9<tm1Jln>	Rdh9<tm1Jln>	B6.129P2-Rdh9<tm1Jln>	MP:0002169	17270348	MGI:2143528	ENSMUSG00000056148	ENSMUSP00000057732	KOG1610	6.76471	0.85799	0.67012
Itpkc	Itpkc<tm1Ssch>/Itpkc<tm1Ssch>	Itpkc<tm1Ssch>	involves: 129S1/Sv * 129X1/SvJ	MP:0002169	14517551	MGI:2442554	ENSMUSG00000003752	ENSMUSP00000003850	KOG1621	2.70588	0.85804	0.47838
Map1lc3b	Map1lc3b<tm1Mrab>/Map1lc3b<tm1Mrab>	Map1lc3b<tm1Mrab>	involves: 129P2/OlaHsd	MP:0002169	18069693	MGI:1914693	ENSMUSG00000031812	ENSMUSP00000034270	KOG1654	4.55769	0.91545	0.57119
Zyx	Zyx<tm1Mbk>/Zyx<tm1Mbk>	Zyx<tm1Mbk>	involves: 129X1/SvJ * C57BL/6J	MP:0002169	12482962	MGI:103072	ENSMUSG00000029860	ENSMUSP00000070427	KOG1701	5.08824	0.84995	0.6232
Pdlim3	Pdlim3<tm1Dsb>/Pdlim3<tm1Dsb>	Pdlim3<tm1Dsb>	involves: 129X1/SvJ * Black Swiss	MP:0002169	11238905	MGI:1859274	ENSMUSG00000031636	ENSMUSP00000034053	KOG1703	7.71429	0.93023	0.66508
Scel	Scel<tm1Hba>/Scel<tm1Hba>	Scel<tm1Hba>	B6.129-Scel<tm1Hba>	MP:0002169	16028229	MGI:1891228	ENSMUSG00000022123	ENSMUSP00000093233	KOG1704	9.23404	0.89178	0.70653
Klf11	Klf11<tm1Czs>/Klf11<tm1Czs>	Klf11<tm1Czs>	involves: 129S1/Sv * 129X1/SvJ * C57BL/6	MP:0002169	15607700	MGI:2653368	ENSMUSG00000020653	ENSMUSP00000020982	KOG1721	259.566	0.8841	0.94512
Nkrf	Nkrf<tm1.1Hjh>/Y	Nkrf<tm1.1Hjh>	involves: 129P2/OlaHsd * C57BL/6	MP:0002169	16354699	MGI:1924536	ENSMUSG00000044149	ENSMUSP00000061546	KOG1721	259.566	0.8841	0.94512
Zbtb32	Zbtb32<tm1Ppp>/Zbtb32<tm1Ppp>	Zbtb32<tm1Ppp>	involves: 129S1/Sv	MP:0002169	15542853	MGI:1891838	ENSMUSG00000006310	ENSMUSP00000006473	KOG1721	259.566	0.8841	0.94512
Zbtb33	Zbtb33<tm1.1Bird>/Y	Zbtb33<tm1.1Bird>	involves: 129P2/OlaHsd * C57BL/6	MP:0002169	16354691	MGI:1927290	ENSMUSG00000048047	ENSMUSP00000049983	KOG1721	259.566	0.8841	0.94512
Zscan21	Zscan21<tm1Htz>/Zscan21<tm1Htz>	Zscan21<tm1Htz>	Not Specified	MP:0002169	10431235	MGI:99182	ENSMUSG00000037017	ENSMUSP00000079557	KOG1721	259.566	0.8841	0.94512
Mif	Mif<tm1Mky>/Mif<tm1Mky>	Mif<tm1Mky>	either: (involves: 129S1/Sv * 129X1/SvJ * BALB/c) or (involves: 129S1/Sv * 129X1/SvJ * C57BL/6)	MP:0002169	10809963	MGI:96982	ENSMUSG00000033307	ENSMUSP00000041149	KOG1759	2.25806	0.81647	0.45666
Sumo1	Sumo1<Gt(RRQ016)Byg>/Sumo1<Gt(RRQ016)Byg>	Sumo1<Gt(RRQ016)Byg>	involves: 129P2/OlaHsd * C57BL/6J	MP:0002169	19033381	MGI:1197010	ENSMUSG00000026021	ENSMUSP00000027175	KOG1769	3.45283	0.90118	0.51502
Cul9	Cul9<tm1Jdec>/Cul9<tm1Jdec>	Cul9<tm1Jdec>	involves: C57BL/6	MP:0002169	15964813	MGI:1925559	ENSMUSG00000040327	ENSMUSP00000067736	KOG1815	7.21154	0.91681	0.6586
Ptch2	Ptch2<tm1Pmc>/Ptch2<tm1Pmc>	Ptch2<tm1Pmc>	involves: 129S1/Sv * C57BL/6	MP:0002169	16849540	MGI:1095405	ENSMUSG00000028681	ENSMUSP00000030443	KOG1935	1.88235	0.86617	0.36868
Fap	Fap<tm1Schn>/Fap<tm1Schn>	Fap<tm1Schn>	involves: 129S1/Sv * 129X1/SvJ * C57BL/6	MP:0002169	10629066	MGI:109608	ENSMUSG00000000392	ENSMUSP00000099793	KOG2100	4.44231	0.95623	0.54631
Ldb2	Ldb2<tm1Lex>/Ldb2<tm1Lex>	Ldb2<tm1Lex>	involves: 129S5/SvEvBrd * C57BL/6J	MP:0002169		MGI:894670	ENSMUSG00000039706	ENSMUSP00000067737	KOG2181	2.17647	0.85715	0.41899
Prss16	Prss16<tm1Cbo>/Prss16<tm1Cbo>	Prss16<tm1Cbo>	involves: 129S1/Sv * 129X1/SvJ * C57BL/6	MP:0002169	15632078	MGI:1859181	ENSMUSG00000006179	ENSMUSP00000006341	KOG2182	2.33333	0.79763	0.47783
Zrsr1	Zrsr1<tm1Mok>/Zrsr1<tm1Mok>	Zrsr1<tm1Mok>	involves: 129S/SvEv * C57BL/6J	MP:0002169	10679248	MGI:98885	ENSMUSG00000044068	ENSMUSP00000062025	KOG2202	2.19608	0.94482	0.36243
Rhpn2	Rhpn2<tm1Ssch>/Rhpn2<tm1Ssch>	Rhpn2<tm1Ssch>	involves: 129S1/Sv * 129X1/SvJ * CD-1	MP:0002169	15767687	MGI:1289234	ENSMUSG00000030494	ENSMUSP00000082692	KOG2220	2.92157	0.96394	0.43605
Lims2	Lims2<tm1.1Ref>/Lims2<tm1.1Ref>	Lims2<tm1.1Ref>	involves: 129S1/Sv * 129X1/SvJ * C57BL/6	MP:0002169	16317048	MGI:2385067	ENSMUSG00000024395	ENSMUSP00000025254	KOG2272	1.88235	0.86617	0.36868
Foxn1	Foxn1<tm1.1Dmsu>/Foxn1<tm1.1Dmsu>	Foxn1<tm1.1Dmsu>	involves: 129/Sv * C57BL/6 * SJL	MP:0002169	19955175	MGI:102949	ENSMUSG00000002057	ENSMUSP00000002126	KOG2294	18.9388	0.89968	0.79327
Foxo4	Foxo4<tm1Kca>/Y	Foxo4<tm1Kca>	involves: 129X1/SvJ * C57BL/6	MP:0002169	14978268	MGI:1891915	ENSMUSG00000042903	ENSMUSP00000059420	KOG2294	18.9388	0.89968	0.79327
Cacna1e	Cacna1e<tm1Rjml>/Cacna1e<tm1Rjml>	Cacna1e<tm1Rjml>	involves: 129S1/Sv * C57BL/6J	MP:0002169	11102459	MGI:106217	ENSMUSG00000004110	ENSMUSP00000004214	KOG2301	13.6863	0.88659	0.76035
Aldh3a1	Aldh3a1<tm1Jpi>/Aldh3a1<tm1Jpi>	Aldh3a1<tm1Jpi>	involves: 129S4/SvJae * 129S6/SvEvTac	MP:0002169	11784860	MGI:1353451	ENSMUSG00000019102	ENSMUSP00000019246	KOG2456	2.70833	0.9288	0.43562
Dkc1	Dkc1<tm1Bsl>/Y	Dkc1<tm1Bsl>	involves: 129/Sv * C57BL/6	MP:0002169	12400016	MGI:1861727	ENSMUSG00000031403	ENSMUSP00000033776	KOG2529	1.78182	0.98483	0.26222
Dntt	Dntt<tm1Gfn>/Dntt<tm1Gfn>	Dntt<tm1Gfn>	involves: 129S2/SvPas * C57BL/6	MP:0002169	8356452	MGI:98659	ENSMUSG00000025014	ENSMUSP00000062078	KOG2534	3.02222	0.92149	0.46994
Fut9	Fut9<tm1Nari>/Fut9<tm1Nari>	Fut9<tm1Nari>	involves: 129S4/SvJae * BALB/cJ * C57BL/6N	MP:0002169	15121843	MGI:1330859	ENSMUSG00000055373	ENSMUSP00000081826	KOG2619	7.62162	0.78493	0.71568
H2afy	H2afy<tm1Peh>/H2afy<tm1Peh>	H2afy<tm1Peh>	B6.129X1-H2afy<tm1Peh>	MP:0002169	17242180	MGI:1349392	ENSMUSG00000015937	ENSMUSP00000016081	KOG2633	5.46667	0.90187	0.61427
Sirt3	Sirt3<tm1.1Fwa>/Sirt3<tm1.1Fwa>	Sirt3<tm1.1Fwa>	involves: 129/Sv * FVB/N	MP:0002169	17923681	MGI:1927665	ENSMUSG00000025486	ENSMUSP00000026559	KOG2682	1.58696	0.93376	0.25877
Sirt4	Sirt4<tm1Fwa>/Sirt4<tm1Fwa>	Sirt4<tm1Fwa>	Not Specified	MP:0002169	1695957317923680	MGI:1922637	ENSMUSG00000029524	ENSMUSP00000031499	KOG2683	1.025	0.91826	0.09301
Sirt5	Sirt5<tm1Fwa>/Sirt5<tm1Fwa>	Sirt5<tm1Fwa>	involves: 129/Sv * 129S1/Sv	MP:0002169	17923681	MGI:1915596	ENSMUSG00000054021	ENSMUSP00000071048	KOG2684	2.17647	0.96206	0.34788
Arhgap6	Arhgap6<tm1Hzo>/Arhgap6<tm1Hzo>	Arhgap6<tm1Hzo>	involves: 129S7/SvEvBrd * C57BL/6J	MP:0002169	10699171	MGI:1196332	ENSMUSG00000031355	ENSMUSP00000033721	KOG2710	2.66667	0.94109	0.4237
Pctp	Pctp<tm1Bor>/Pctp<tm1Bor>	Pctp<tm1Bor>	involves: 129P2/OlaHsd * FVB	MP:0002169	10500206	MGI:107375	ENSMUSG00000020553	ENSMUSP00000020864	KOG2761	2.75	0.87449	0.47266
Ogg1	Ogg1<tm1Tld>/Ogg1<tm1Tld>	Ogg1<tm1Tld>	involves: 129P2/OlaHsd	MP:0002169	10557315	MGI:1097693	ENSMUSG00000030271	ENSMUSP00000032406	KOG2875	1.02	0.97437	0.03523
Ung	Ung<tm1Tld>/Ung<tm1Tld>	Ung<tm1Tld>	involves: 129/Sv * C57BL/6J	MP:0002169	10912000	MGI:109352	ENSMUSG00000029591	ENSMUSP00000031587	KOG2994	1.0625	0.96081	0.06788
Vav3	Vav3<tm1Swat>/Vav3<tm1Swat>	Vav3<tm1Swat>	involves: 129S6/SvEvTac * C57BL/6	MP:0002169	14623913	MGI:1888518	ENSMUSG00000033721	ENSMUSP00000036270	KOG2996	2.8	0.84062	0.49763
Ppap2c	Ppap2c<tm1Grid>/Ppap2c<tm1Grid>	Ppap2c<tm1Grid>	involves: 129S1/Sv	MP:0002169	10992322	MGI:1354945	ENSMUSG00000052151	ENSMUSP00000069670	KOG3030	6.67308	0.92917	0.64031
Scamp1	Scamp1<tm1Sud>/Scamp1<tm1Sud>	Scamp1<tm1Sud>	involves: 129S6/SvEvTac	MP:0002169	10551807	MGI:1349480	ENSMUSG00000021687	ENSMUSP00000022197	KOG3088	3.57895	0.86417	0.543205
Cenpb	Cenpb<tm1Gmay>/Cenpb<tm1Gmay>	Cenpb<tm1Gmay>	involves: 129S7/SvEvBrd	MP:0002169	9933410	MGI:88376	ENSMUSG00000068267	ENSMUSP00000086938	KOG3105	5.04762	0.84982	0.62175
Pmm1	Pmm1<tm1Gmat>/Pmm1<tm1Gmat>	Pmm1<tm1Gmat>	B6.129-Pmm1<tm1Gmat>	MP:0002169	16847318	MGI:1353418	ENSMUSG00000022474	ENSMUSP00000023112	KOG3189	1.56604	0.96698	0.22729
Arhgdig	Arhgdig<tm1Caw>/Arhgdig<tm1Caw>	Arhgdig<tm1Caw>	either: (involves: 129/Sv) or (involves: 129/Sv * C57BL/6)	MP:0002169	16054116	MGI:108430	ENSMUSG00000073433	ENSMUSP00000025019	KOG3205	1.75	0.93465	0.29347
Sat1	Sat1<tm1Alh>/Sat1<tm1Alh>	Sat1<tm1Alh>	involves: 129X1/SvJ	MP:0002169	15958588	MGI:98233	ENSMUSG00000025283	ENSMUSP00000026318	KOG3216	2.13333	0.92063	0.36969
Hint1	Hint1<tm1.1Tpm>/Hint1<tm1.1Tpm>	Hint1<tm1.1Tpm>	involves: BALB/c * C57BL/6	MP:0002169	12748294	MGI:1321133	ENSMUSG00000020267	ENSMUSP00000020504	KOG3275	1.88462	0.94654	0.31051
Hprt	Hprt<tm1(Ggt1-Agtr1)Cof>/Y	Hprt<tm1(Ggt1-Agtr1)Cof>	involves: 129P2/OlaHsd	MP:0002169	15306694	MGI:96217	ENSMUSG00000025630	ENSMUSP00000026723	KOG3367	2.27778	0.86333	0.42797
Sos2	Sos2<tm1Esn>/Sos2<tm1Esn>	Sos2<tm1Esn>	involves: 129S1/Sv	MP:0002169	10938118	MGI:98355	ENSMUSG00000034801	ENSMUSP00000044866	KOG3417	8.65306	0.92201	0.68656
Igsf9	Igsf9<tm1Kln>/Igsf9<tm1Kln>	Igsf9<tm1Kln>	involves: 129P2/OlaHsd * C57BL/6	MP:0002169	18268009	MGI:2135283	ENSMUSG00000037995	ENSMUSP00000058275	KOG3510	24.3823	0.84548	0.82878
Epb4.1l1	Epb4.1l1<tm1.1Aliv>/Epb4.1l1<tm1.1Aliv>	Epb4.1l1<tm1.1Aliv>	involves: 129P2/OlaHsd * FVB/N	MP:0002169	19225127	MGI:103010	ENSMUSG00000027624	ENSMUSP00000085926	KOG3527	4	0.85258	0.57371
Epb4.1l2	Epb4.1l2<tm1.1Aliv>/Epb4.1l2<tm1.1Aliv>	Epb4.1l2<tm1.1Aliv>	involves: 129P2/OlaHsd * FVB/N	MP:0002169	19225127	MGI:103009	ENSMUSG00000019978	ENSMUSP00000055122	KOG3527	4	0.85258	0.57371
Epb4.1l3	Epb4.1l3<tm1Jkis>/Epb4.1l3<tm1Jkis>	Epb4.1l3<tm1Jkis>	involves: 129S4/SvJae	MP:0002169	16260618	MGI:103008	ENSMUSG00000024044	ENSMUSP00000079098	KOG3527	4	0.85258	0.57371
Msn	Msn<tm1Sts>/Y	Msn<tm1Sts>	involves: 129S4/SvJae * C57BL/6	MP:0002169	9890997	MGI:97167	ENSMUSG00000031207	ENSMUSP00000051217	KOG3529	7.55882	0.85779	0.688
Itpr2	Itpr2<tm1Kmik>/Itpr2<tm1Kmik>	Itpr2<tm1Kmik>	involves: 129S4/SvJae * C57BL/6J	MP:0002169	16195467	MGI:99418	ENSMUSG00000030287	ENSMUSP00000049584	KOG3533	2.72222	0.86449	0.47604
Itpr3	Itpr3<tm1Kmik>/Itpr3<tm1Kmik>	Itpr3<tm1Kmik>	involves: 129S4/SvJae * C57BL/6J	MP:0002169	16195467	MGI:96624	ENSMUSG00000042644	ENSMUSP00000038150	KOG3533	2.72222	0.86449	0.47604
Adamts13	Adamts13<tm1Dgi>/Adamts13<tm1Dgi>	Adamts13<tm1Dgi>	involves: 129X1/SvJ * C57BL/6J	MP:0002169	16200209	MGI:2685556	ENSMUSG00000014852	ENSMUSP00000099955	KOG3538	23.3714	0.86009	0.82209
Adamts4	Adamts4<tm1.1Eam>/Adamts4<tm1.1Eam>	Adamts4<tm1.1Eam>	involves: 129S5/SvEvBrd	MP:0002169	15334469	MGI:1339949	ENSMUSG00000006403	ENSMUSP00000006570	KOG3538	23.3714	0.86009	0.82209
Col4a6	Col4a6<tm1Jrs>/Y	Col4a6<tm1Jrs>	involves: 129	MP:0002169	17418794	MGI:2152695	ENSMUSG00000031273	ENSMUSP00000098765	KOG3544	42.6579	0.84184	0.87111
Sntb2	Sntb2<tm1Maad>/Sntb2<tm1Maad>	Sntb2<tm1Maad>	involves: 129P2/OlaHsd * C57BL/6	MP:0002169	15548643	MGI:101771	ENSMUSG00000041308	ENSMUSP00000037324	KOG3551	2.41935	0.83911	0.46053
Spock1	Spock1<tm1Htmn>/Spock1<tm1Htmn>	Spock1<tm1Htmn>	involves: 129P2/OlaHsd * C57BL/6	MP:0002169	16806869	MGI:105371	ENSMUSG00000056222	ENSMUSP00000070114	KOG3555	2.90625	0.84247	0.50582
Eps8	Eps8<tm1Ppdf>/Eps8<tm1Ppdf>	Eps8<tm1Ppdf>	involves: 129P2/OlaHsd	MP:0002169	10499589	MGI:104684	ENSMUSG00000015766	ENSMUSP00000098402	KOG3557	3.4375	0.82544	0.55479
Ncoa1	Ncoa1<tm1Hkaw>/Ncoa1<tm1Hkaw>	Ncoa1<tm1Hkaw>	involves: C57BL/6J	MP:0002169	15312245	MGI:1276523	ENSMUSG00000020647	ENSMUSP00000072285	KOG3561	8.45714	0.85787	0.70501
Rxrg	Rxrg<tm1Ipc>/Rxrg<tm1Ipc>	Rxrg<tm1Ipc>	involves: 129S2/SvPas	MP:0002169	8799145	MGI:98216	ENSMUSG00000015843	ENSMUSP00000015987	KOG3575	38.8235	0.82858	0.86702
Frzb	Frzb<tm1Nat>/Frzb<tm1Nat>	Frzb<tm1Nat>	involves: 129S1/Sv * 129X1/SvJ * C57BL/6	MP:0002169		MGI:892032	ENSMUSG00000027004	ENSMUSP00000028389	KOG3577	13.7353	0.86303	0.76713
Tjp3	Tjp3<tm1Mada>/Tjp3<tm1Mada>	Tjp3<tm1Mada>	involves: 129S4/SvJae * C57BL/6	MP:0002169	17000770	MGI:1351650	ENSMUSG00000034917	ENSMUSP00000036438	KOG3580	2.97059	0.84679	0.50869
Lgals1	Lgals1<tm1Rob>/Lgals1<tm1Rob>	Lgals1<tm1Rob>	involves: 129S/SvEv * MF1	MP:0002169	8306885	MGI:96777	ENSMUSG00000068220	ENSMUSP00000086795	KOG3587	11.4412	0.85914	0.746
Rgs4	Rgs4<tm1.1Jlr>/Rgs4<tm1.1Jlr>	Rgs4<tm1.1Jlr>	involves: 129S1/SvImJ * 129S4/SvJae * 129S6/SvEvTac	MP:0002169	19638972	MGI:108409	ENSMUSG00000038530	ENSMUSP00000027991	KOG3589	21.7436	0.80983	0.82633
Rgs5	Rgs5<tm1.1Rgan>/Rgs5<tm1.1Rgan>	Rgs5<tm1.1Rgan>	involves: 129 * C57BL/6	MP:0002169	18418378	MGI:1098434	ENSMUSG00000026678	ENSMUSP00000027997	KOG3589	21.7436	0.80983	0.82633
Dsc1	Dsc1<tm1Pko>/Dsc1<tm1Pko>	Dsc1<tm1Pko>	involves: 129S7/SvEvBrd	MP:0002169	14673151	MGI:109173	ENSMUSG00000044322	ENSMUSP00000025187	KOG3594	54.9118	0.84783	0.88559
Pcdh12	Pcdh12<tm1Hub>/Pcdh12<tm1Hub>	Pcdh12<tm1Hub>	involves: 129S2/SvPasCrl * CD-1	MP:0002169	15541725	MGI:1855700	ENSMUSG00000024440	ENSMUSP00000025311	KOG3594	54.9118	0.84783	0.88559
Pcdh8	Pcdh8<tm1Emdr>/Pcdh8<tm1Emdr>	Pcdh8<tm1Emdr>	either: (involves: 129 * 129X1/SvJ) or (involves: 129X1/SvJ * C57BL/6) or (involves: 129X1/SvJ * C57BL/6 * SJL)	MP:0002169	10890978	MGI:1306800	ENSMUSG00000036422	ENSMUSP00000045333	KOG3594	54.9118	0.84783	0.88559
Tep1	Tep1<tm1Leah>/Tep1<tm1Leah>	Tep1<tm1Leah>	involves: 129P2/OlaHsd * C57BL/6J	MP:0002169	11027287	MGI:109573	ENSMUSG00000006281	ENSMUSP00000006444	KOG3602	2.82857	0.86251	0.48716
Adam1b	Adam1b<tm1Tba>/Adam1b<tm1Tba>	Adam1b<tm1Tba>	involves: 129S2/SvPas * C57BL/6	MP:0002169	16407235	MGI:2429506	ENSMUSG00000062438	ENSMUSP00000078343	KOG3607	13.5	0.85735	0.76666
Adam33	Adam33<tm1.1Chch>/Adam33<tm1.1Chch>	Adam33<tm1.1Chch>	129S4/SvJae-Adam33<tm1.1Chch>	MP:0002169	16943435	MGI:1341813	ENSMUSG00000027318	ENSMUSP00000052486	KOG3607	13.5	0.85735	0.76666
Plxnc1	Plxnc1<tm1Alk>/Plxnc1<tm1Alk>	Plxnc1<tm1Alk>	B6.129-Plxnc1<tm1Alk>	MP:0002169	12879062	MGI:1890127	ENSMUSG00000074785	ENSMUSP00000096939	KOG3610	11.5294	0.82746	0.75631
Sema3b	Sema3b<tm1.1Brd>/Sema3b<tm1.1Brd>	Sema3b<tm1.1Brd>	involves: 129S7/SvEvBrd * C57BL/6J	MP:0002169	15789413	MGI:107561	ENSMUSG00000057969	ENSMUSP00000099590	KOG3611	18.8529	0.85024	0.80418
Ctsg	Ctsg<tm1Ley>/Ctsg<tm1Ley>	Ctsg<tm1Ley>	either: (involves: 129X1/SvJ * C57BL/6) or (involves: 129X1/SvJ)	MP:0002169	10590073	MGI:88563	ENSMUSG00000040314	ENSMUSP00000015583	KOG3627	99.1714	0.83909	0.91574
Proz	Proz<tm1Gjb>/Proz<tm1Gjb>	Proz<tm1Gjb>	involves: 129X1/SvJ * C57BL/6	MP:0002169	10829076	MGI:1860488	ENSMUSG00000031445	ENSMUSP00000033822	KOG3627	99.1714	0.83909	0.91574
Tmprss11a	Tmprss11a<tm1Dgen>/Tmprss11a<tm1Dgen>	Tmprss11a<tm1Dgen>	involves: 129S1/Sv * 129X1/SvJ * C57BL/6	MP:0002169		MGI:2684853	ENSMUSG00000072845	ENSMUSP00000098634	KOG3627	99.1714	0.83909	0.91574
Tmprss2	Tmprss2<tm1Tsyk>/Tmprss2<tm1Tsyk>	Tmprss2<tm1Tsyk>	involves: 129S1/Sv * 129X1/SvJ	MP:0002169	16428450	MGI:1354381	ENSMUSG00000000385	ENSMUSP00000000395	KOG3627	99.1714	0.83909	0.91574
Parvb	Parvb<tm1Ref>/Parvb<tm1Ref>	Parvb<tm1Ref>	Not Specified	MP:0002169	18662549	MGI:2153063	ENSMUSG00000022438	ENSMUSP00000023072	KOG3631	2.38235	0.8642	0.4401
Parvg	Parvg<tm1Ref>/Parvg<tm1Ref>	Parvg<tm1Ref>	involves: 129S1/Sv * 129X1/SvJ * C57BL/6	MP:0002169	16479001	MGI:2158329	ENSMUSG00000022439	ENSMUSP00000023074	KOG3631	2.38235	0.8642	0.4401
Itgax	Itgax<tm1Bll>/Itgax<tm1Bll>	Itgax<tm1Bll>	Not Specified	MP:0002169	15210787	MGI:96609	ENSMUSG00000030789	ENSMUSP00000033053	KOG3637	15.9429	0.86164	0.7842
Bdkrb1	Bdkrb1<tm1(BDKRB1)Jfh>/Bdkrb1<tm1(BDKRB1)Jfh>	Bdkrb1<tm1(BDKRB1)Jfh>	involves: 129 * C57BL/6	MP:0002169	16497152	MGI:88144	ENSMUSG00000041347	ENSMUSP00000045335	KOG3656	140.412	0.84789	0.92845
Gpr37l1	Gpr37l1<tm1Lex>/Gpr37l1<tm1Lex>	Gpr37l1<tm1Lex>	involves: 129S5/SvEvBrd * C57BL/6J	MP:0002169		MGI:1928503	ENSMUSG00000026424	ENSMUSP00000027682	KOG3656	140.412	0.84789	0.92845
Gpr83	Gpr83<tm1.1Ayr>/Gpr83<tm1.1Ayr>	Gpr83<tm1.1Ayr>	involves: 129 * BALB/c	MP:0002169	17893329	MGI:95712	ENSMUSG00000031932	ENSMUSP00000034408	KOG3656	140.412	0.84789	0.92845
Grpr	Grpr<tm1Jfb>/Grpr<tm1Jfb>	Grpr<tm1Jfb>	involves: 129X1/SvJ * C57BL/6J	MP:0002169	9501238	MGI:95836	ENSMUSG00000031364	ENSMUSP00000033730	KOG3656	140.412	0.84789	0.92845
Htr1d	Htr1d<tm1Lex>/Htr1d<tm1Lex>	Htr1d<tm1Lex>	involves: 129S5/SvEvBrd * C57BL/6J	MP:0002169		MGI:96276	ENSMUSG00000070687	ENSMUSP00000092185	KOG3656	140.412	0.84789	0.92845
Htr5b	Htr5b<tm1Lex>/Htr5b<tm1Lex>	Htr5b<tm1Lex>	involves: 129S5/SvEvBrd * C57BL/6J	MP:0002169		MGI:96284	ENSMUSG00000050534	ENSMUSP00000057212	KOG3656	140.412	0.84789	0.92845
Lpar2	Lpar2<tm1Jch>/Lpar2<tm1Jch>	Lpar2<tm1Jch>	involves: 129S1/Sv * 129X1/SvJ * C57BL/6	MP:0002169	12215548	MGI:1858422	ENSMUSG00000031861	ENSMUSP00000034325	KOG3656	140.412	0.84789	0.928445
Nmur1	Nmur1<tm1Sjab>/Nmur1<tm1Sjab>	Nmur1<tm1Sjab>	involves: 129P2/OlaHsd * C57BL/6	MP:0002169	19070594	MGI:1341898	ENSMUSG00000026237	ENSMUSP00000027440	KOG3656	140.412	0.84789	0.92845
Ntsr1	Ntsr1<tm1Dgen>/Ntsr1<tm1Dgen>	Ntsr1<tm1Dgen>	involves: 129P2/OlaHsd * C57BL/6	MP:0002169		MGI:97386	ENSMUSG00000027568	ENSMUSP00000029084	KOG3656	140.412	0.84789	0.92845
Oprl1	Oprl1<tm1Dgen>/Oprl1<tm1Dgen>	Oprl1<tm1Dgen>	involves: 129P2/OlaHsd * C57BL/6	MP:0002169		MGI:97440	ENSMUSG00000027584	ENSMUSP00000071513	KOG3656	140.412	0.84789	0.92845
Prokr1	Prokr1<tm1Api>/Prokr1<tm1Api>	Prokr1<tm1Api>	involves: C57BL/6 * CBA	MP:0002169	16537498	MGI:1929676	ENSMUSG00000049409	ENSMUSP00000059034	KOG3656	140.412	0.84789	0.92845
Nfic	Nfic<tm1Rmg>/Nfic<tm1Rmg>	Nfic<tm1Rmg>	involves: 129P2/OlaHsd * C57BL/6	MP:0002169	17553984	MGI:109591	ENSMUSG00000055053	ENSMUSP00000020461	KOG3663	3.32353	0.85194	0.53269
Pitpnm2	Pitpnm2<tm1Tili>/Pitpnm2<tm1Tili>	Pitpnm2<tm1Tili>	involves: 129 * C57BL/6	MP:0002169	11744244	MGI:1336192	ENSMUSG00000029406	ENSMUSP00000031353	KOG3668	5.65789	0.88003	0.63003
Kcns2	Kcns2<tm1Lex>/Kcns2<tm1Lex>	Kcns2<tm1Lex>	involves: 129S5/SvEvBrd * C57BL/6J	MP:0002169		MGI:1197011	ENSMUSG00000050963	ENSMUSP00000058773	KOG3713	12.2857	0.84338	0.75938
Veph1	Veph1<tm1Wtnb>/Veph1<tm1Wtnb>	Veph1<tm1Wtnb>	involves: 129P2/OlaHsd * C57BL/6	MP:0002169	15388229	MGI:1920039	ENSMUSG00000027831	ENSMUSP00000029419	KOG3723	1.16129	0.83658	0.22369
Ubash3a	Ubash3a<tm1Jni>/Ubash3a<tm1Jni>	Ubash3a<tm1Jni>	Not Specified	MP:0002169	14738763	MGI:1926074	ENSMUSG00000042345	ENSMUSP00000045890	KOG3734	1.97297	0.86509	0.38411
Cdc25c	Cdc25c<tm1Hpw>/Cdc25c<tm1Hpw>	Cdc25c<tm1Hpw>	involves: 129X1/SvJ * C57BL/6	MP:0002169	11359894	MGI:88350	ENSMUSG00000044201	ENSMUSP00000055427	KOG3772	2.14286	0.94708	0.35302
Rhbg	Rhbg<tm1Rc>/Rhbg<tm1Rc>	Rhbg<tm1Rc>	involves: 129P2/Ola * C57BL/6	MP:0002169	16077082	MGI:1927379	ENSMUSG00000001417	ENSMUSP00000001453	KOG3796	4.02857	0.86588	0.5686
Pou6f2	Pou6f2<tm1Nat>/Pou6f2<tm1Nat>	Pou6f2<tm1Nat>	B6.129-Pou6f2<tm1Nat>	MP:0002169		MGI:2443631	ENSMUSG00000009734	ENSMUSP00000037468	KOG3802	8.44118	0.84611	0.70878
Elf1	Elf1<tm1Jni>/Elf1<tm1Jni>	Elf1<tm1Jni>	involves: 129P2/OlaHsd * C57BL/6	MP:0002169	12370296	MGI:107180	ENSMUSG00000036461	ENSMUSP00000046515	KOG3804	6.11765	0.86108	0.65186
Efnb3	Efnb3<tm1.1Henk>/Efnb3<tm1.1Henk>	Efnb3<tm1.1Henk>	either: (involves: 129S1/Sv * 129X1/SvJ) or (involves: 129S1/Sv * 129X1/SvJ * C57BL/6) or (involves: 129S1/Sv * 129X1/SvJ * CD-1)	MP:0002169	11182083	MGI:109196	ENSMUSG00000003934	ENSMUSP00000004036	KOG3858	6.5	0.84928	0.66688
Sept6	Sept6<tm1Nosa>/Y	Sept6<tm1Nosa>	involves: 129P2/OlaHsd * C57BL/6	MP:0002169	16314519	MGI:1888939	ENSMUSG00000050379	ENSMUSP00000062014	KOG3859	3.94286	0.85782	0.56799
Bach1	Bach1<tm1Igar>/Bach1<tm1Igar>	Bach1<tm1Igar>	involves: 129P2/OlaHsd * C57BL/6J	MP:0002169	12356737	MGI:894680	ENSMUSG00000025612	ENSMUSP00000026703	KOG3863	5.44118	0.85921	0.63166
Smpd2	Smpd2<tm1Wst>/Smpd2<tm1Wst>	Smpd2<tm1Wst>	involves: 129S1/Sv * C57BL/6	MP:0002169	11997500	MGI:1278330	ENSMUSG00000019822	ENSMUSP00000019965	KOG3873	1.06818	0.93869	0.09176
Npdc1	Npdc1<tm1Ce>/Npdc1<tm1Ce>	Npdc1<tm1Ce>	involves: 129/Sv * C57BL/6	MP:0002169	15563841	MGI:1099802	ENSMUSG00000015094	ENSMUSP00000071387	KOG3884	1.09524	0.74668	0.28652
Fgf1	Fgf1<tm1Bas>/Fgf1<tm1Bas>	Fgf1<tm1Bas>	involves: 129P2/OlaHsd	MP:0002169	10688672	MGI:95515	ENSMUSG00000036585	ENSMUSP00000045710	KOG3885	17.7576	0.83584	0.80165
Fgf2	Fgf2<tm2Doe>/Fgf2<tm2Doe>	Fgf2<tm2Doe>	involves: 129P2/OlaHsd * Black Swiss	MP:0002169	15073041	MGI:95516	ENSMUSG00000037225	ENSMUSP00000037694	KOG3885	17.7576	0.83584	0.80165
Ica1	Ica1<tm1Mdos>/Ica1<tm1Mdos>	Ica1<tm1Mdos>	involves: 129S1/Sv * 129X1/SvJ	MP:0002169	11751995	MGI:96391	ENSMUSG00000062995	ENSMUSP00000040062	KOG3891	1.76471	0.86745	0.34701
Gdf10	Gdf10<tm1Sjl>/Gdf10<tm1Sjl>	Gdf10<tm1Sjl>	involves: 129S1/Sv * 129X1/SvJ	MP:0002169	10419686	MGI:95684	ENSMUSG00000021943	ENSMUSP00000022512	KOG3900	25.6177	0.85433	0.83121
Gdf15	Gdf15<tm1Sjl>/Gdf15<tm1Sjl>	Gdf15<tm1Sjl>	involves: 129S1/Sv * 129X1/SvJ * C57BL/6	MP:0002169	10779363	MGI:1346047	ENSMUSG00000038508	ENSMUSP00000003808	KOG3900	25.6177	0.85433	0.83121
Inhbe	Inhbe<tm2Zuk>/Inhbe<tm2Zuk>	Inhbe<tm2Zuk>	either: (involves: 129S5/SvEvBrd * 129S7/SvEvBrd) or (involves: 129S7/SvEvBrd * C57BL/6)	MP:0002169	10913194	MGI:109269	ENSMUSG00000047492	ENSMUSP00000053977	KOG3900	25.6177	0.85433	0.83121
Wnt2b	Wnt2b<tm1.1Eem>/Wnt2b<tm1.1Eem>	Wnt2b<tm1.1Eem>	involves: 129X1/SvJ * C57BL/6	MP:0002169	19686689	MGI:1261834	ENSMUSG00000027840	ENSMUSP00000029429	KOG3913	15.5294	0.86418	0.78071
Wnt6	Wnt6<tm1Akis>/Wnt6<tm1Akis>	Wnt6<tm1Akis>	Not Specified	MP:0002169	18351662	MGI:98960	ENSMUSG00000033227	ENSMUSP00000006716	KOG3913	15.5294	0.86418	0.78071
Dach2	Dach2<tm1.1Mrd>/Y	Dach2<tm1.1Mrd>	either: (involves: 129S7/SvEvBrd * C57BL/6) or (involves: 129S7/SvEvBrd * C57BL/6 * FVB) or (involves: 129S7/SvEvBrd * C57BL/6 * ICR)	MP:0002169	16470613	MGI:1890446	ENSMUSG00000025592	ENSMUSP00000064393	KOG3915	2.3871	0.8106	0.47535
Hs6st2	Hs6st2<tm1Lex>/Y	Hs6st2<tm1Lex>	involves: 129S5/SvEvBrd * C57BL/6J	MP:0002169		MGI:1354959	ENSMUSG00000062184	ENSMUSP00000085497	KOG3955	2.63636	0.85144	0.47561
Aph1b	Aph1b<tm1Bdes>/Aph1b<tm1Bdes>	Aph1b<tm1Bdes>	involves: 129P2/OlaHsd * C57BL/6J	MP:0002169	15665098	MGI:3522097	ENSMUSG00000032375	ENSMUSP00000034934	KOG3972	1.55556	0.87244	0.30049
Aph1c	Aph1c<tm1.1Bdes>/Aph1c<tm1.1Bdes>	Aph1c<tm1.1Bdes>	involves: 129P2/OlaHsd * C57BL/6J	MP:0002169	15665098	MGI:1915568	ENSMUSG00000053040	ENSMUSP00000056476	KOG3972	1.55556	0.87244	0.30049
H1foo	H1foo<tm1Eya>/H1foo<tm1Eya>	H1foo<tm1Eya>	involves: 129S1/Sv * 129X1/SvJ	MP:0002169		MGI:2176207	ENSMUSG00000042279	ENSMUSP00000036951	KOG4012	7.45	0.85556	0.68655
Hist1h1a	Hist1h1a<tm1Drab>/Hist1h1a<tm1Drab>	Hist1h1a<tm1Drab>	involves: 129P2/OlaHsd * C57BL/6J	MP:0002169	10666340	MGI:1931523	ENSMUSG00000049539	ENSMUSP00000062030	KOG4012	7.45	0.85556	0.68655
Hist1h1t	Hist1h1t<tm1Ais>/Hist1h1t<tm1Ais>	Hist1h1t<tm1Ais>	involves: 129P2/OlaHsd	MP:0002169	10688658	MGI:1888530	ENSMUSG00000036211	ENSMUSP00000037304	KOG4012	7.45	0.85556	0.68655
Crabp1	Crabp1<tm1Adg>/Crabp1<tm1Adg>	Crabp1<tm1Adg>	involves: 129P2/OlaHsd * C57BL/6	MP:0002169	7890139	MGI:88490	ENSMUSG00000032291	ENSMUSP00000034830	KOG4015	13.4242	0.8493	0.7682
Tcfcp2	Tcfcp2<tm1Jmc>/Tcfcp2<tm1Jmc>	Tcfcp2<tm1Jmc>	Not Specified	MP:0002169	10995745	MGI:98509	ENSMUSG00000009733	ENSMUSP00000097773	KOG4091	5.13514	0.87642	0.61324
Dpep1	Dpep1<tm1Mwl>/Dpep1<tm1Mwl>	Dpep1<tm1Mwl>	either: 129S/SvEv or (involves: 129S7/SvEvBrd * C57BL/6)	MP:0002169	9560193	MGI:94917	ENSMUSG00000019278	ENSMUSP00000019422	KOG4127	2.21951	0.89866	0.39679
Kremen1	Kremen1<tm1Dgen>/Kremen1<tm1Dgen>	Kremen1<tm1Dgen>	either: B6.Cg-Kremen1<tm1Dgen> or (involves: CD1)	MP:0002169	18505822	MGI:1933988	ENSMUSG00000020393	ENSMUSP00000020662	KOG4157	3.15556	0.93258	0.47501
Kremen2	Kremen2<tm1Cni>/Kremen2<tm1Cni>	Kremen2<tm1Cni>	either: B6.Cg-Kremen2<tm1Cni> or (involves: CD1)	MP:0002169	18505822	MGI:1920266	ENSMUSG00000040680	ENSMUSP00000046369	KOG4157	3.15556	0.93258	0.47501
Rya3	Rya3<tm1Lex>/Rya3<tm1Lex>	Rya3<tm1Lex>	involves: 129S5/SvEvBrd * C57BL/6J	MP:0002169		MGI:2675077	ENSMUSG00000068008	ENSMUSP00000086342	KOG4160	7.375	0.84321	0.6895
Mbd3l1	Mbd3l1<tm1Gpp>/Mbd3l1<tm1Gpp>	Mbd3l1<tm1Gpp>	involves: 129S1/Sv	MP:0002169	1545674718942140	MGI:1920753	ENSMUSG00000038691	ENSMUSP00000063957	KOG4161	4.54054	0.8604	0.59622
Mbd3l2	Mbd3l2<tm1Gpp>/Mbd3l2<tm1Gpp>	Mbd3l2<tm1Gpp>	involves: 129S1/Sv	MP:0002169	18942147	MGI:2158460	ENSMUSG00000047508	ENSMUSP00000054515	KOG4161	4.54054	0.8604	0.59622
Lrdd	Lrdd<tm1.1Anvi>/Lrdd<tm1.1Anvi>	Lrdd<tm1.1Anvi>	involves: 129 * C57BL/6	MP:0002169	19364921	MGI:1889507	ENSMUSG00000025507	ENSMUSP00000026580	KOG4177	15.6596	0.89001	0.77509
Ikbke	Ikbke<tm1Aki>/Ikbke<tm1Aki>	Ikbke<tm1Aki>	involves: 129P2/OlaHsd * C57BL/6	MP:0002169	15210742	MGI:1929612	ENSMUSG00000042349	ENSMUSP00000054126	KOG4250	3.51429	0.87331	0.53415
Rffl	Rffl<tm1Cota>/Rffl<tm1Cota>	Rffl<tm1Cota>	either: (involves: 129/Sv * 129S2/SvPas) or (involves: 129S2/SvPas * C57BL6/N)	MP:0002169	19138581	MGI:1914588	ENSMUSG00000020696	ENSMUSP00000091510	KOG4275	2.06061	0.85895	0.40163
Kif3c	Kif3c<tm1Gsn>/Kif3c<tm1Gsn>	Kif3c<tm1Gsn>	involves: 129S1/Sv * 129X1/SvJ * C57BL/6J	MP:0002169	11463814	MGI:107979	ENSMUSG00000020668	ENSMUSP00000020999	KOG4280	8.775	0.90399	0.694831
Mrc2	Mrc2<tm1Bug>/Mrc2<tm1Bug>	Mrc2<tm1Bug>	involves: 129P2/OlaHsd * NIH Black Swiss	MP:0002169	12668656	MGI:107818	ENSMUSG00000020695	ENSMUSP00000097909	KOG4297	63.8108	0.84945	0.89366
Olr1	Olr1<tm1Lex>/Olr1<tm1Lex>	Olr1<tm1Lex>	involves: 129S5/SvEvBrd * C57BL/6J	MP:0002169		MGI:1261434	ENSMUSG00000030162	ENSMUSP00000032265	KOG4297	63.8108	0.84945	0.89366
Sele	Sele<tm1Roml>/Sele<tm1Roml>	Sele<tm1Roml>	involves: 129S1/Sv * C57BL/6J	MP:0002169	75413067587631	MGI:98278	ENSMUSG00000026582	ENSMUSP00000027874	KOG4297	63.8108	0.84945	0.89366
Sez6	Sez6<tm1Hta>/Sez6<tm1Hta>	Sez6<tm1Hta>	involves: 129 * C57BL	MP:0002169	16814779	MGI:104745	ENSMUSG00000000632	ENSMUSP00000000646	KOG4297	63.8108	0.84945	0.89366
Ciita	Ciita<tm1Ccum>/Ciita<tm1Ccum>	Ciita<tm1Ccum>	involves: 129S2/SvPas	MP:0002169	11532347	MGI:108445	ENSMUSG00000022504	ENSMUSP00000073732	KOG4308	14.4615	0.83163	0.78131
Akirin1	Akirin1<tm1.1Aki>/Akirin1<tm1.1Aki>	Akirin1<tm1.1Aki>	involves: 129X1/SvJ * C57BL/6	MP:0002169	18066067	MGI:1915300	ENSMUSG00000023075	ENSMUSP00000023837	KOG4330	2	0.84082	0.40545
Bag4	Bag4<tm1Kpf>/Bag4<tm1Kpf>	Bag4<tm1Kpf>	involves: 129P2/OlaHsd * C57BL/6	MP:0002169	12944486	MGI:1914634	ENSMUSG00000037316	ENSMUSP00000044725	KOG4361	2.35294	0.86146	0.4384
Kcnk9	Kcnk9<tm1Sgb>/Kcnk9<tm1Sgb>	Kcnk9<tm1Sgb>	involves: 129S1/Sv * 129X1/SvJ * C57BL/6	MP:0002169	17728447	MGI:3521816	ENSMUSG00000036760	ENSMUSP00000038729	KOG4404	4	0.83526	0.58237
Socs5	Socs5<tm1Wsa>/Socs5<tm1Wsa>	Socs5<tm1Wsa>	involves: C57BL/6	MP:0002169	15199163	MGI:2385459	ENSMUSG00000037104	ENSMUSP00000038591	KOG4566	6.29412	0.85636	0.65866
Tlr2	Tlr2<tm1Dgen>/Tlr2<tm1Dgen>	Tlr2<tm1Dgen>	involves: 129S1/Sv * C57BL/6	MP:0002169		MGI:1346060	ENSMUSG00000027995	ENSMUSP00000029623	KOG4641	8.94118	0.85561	0.71386
Timp2	Timp2<tm1Jjc>/Timp2<tm1Jjc>	Timp2<tm1Jjc>	involves: 129P2/OlaHsd * C57BL/6	MP:0002169	10827176	MGI:98753	ENSMUSG00000017466	ENSMUSP00000017610	KOG4745	3.02941	0.85663	0.50783
1Mammalian Phenotype ID:
	MP:0006204 - embryonic lethality before implantation
	MP:0008527 - embryonic lethality at implantation
	MP:0009850 - embryonic lethality between implantation and placentation
	MP:0006205 - embryonic lethality before somite formation
	MP:0006206 - lethality before turning of embryo
	MP:0002169 - no abnormal phenotype detected
