# Supplementary material for: Evolutionary plasticity determination by orthologous groups distribution
Source: Biol Direct. 2011 May 17;6:22. doi: 10.1186/1745-6150-6-22 (PMC3117832; doi:10.1186/1745-6150-6-22)
Supplement: Additional file 5 — Supplementary table S7. Table containing Homo sapiens genes used to construct the networks to illustrate different biochemical pathways. [file 1745-6150-6-22-S5.XLSX]

## Sheet: H. sapiens gene network
Supplementary Table S7. Human genes used to construct the networks to illustrate different biochemical pathways.
Gene Symbol	Entrez Gene ID	HGNC ID	Enzyme ID	Identification in Kegg database	Ensemble gene ID	Ensemble peptide ID	Identification in String Database	Orthologous group	Abundancy	Diversity	EPI	Glycolysis Gluconeogenesis hsa00010	Fatty acid metabolism hsa00070	TCA cycle hsa00020	Oxidative phosphorylation hsa00190	Ribosome hsa03010
ACAA1	30	82	EC:2.3.1.16	ACAA1	ENSG00000060971	ENSP00000333664	ACAA1	KOG1389	1.5	0.889753	0.27352	0	1	0	0	0
ACAA2	10449	83	EC:2.3.1.16	ACAA2	ENSG00000167315	ENSP00000285093	ACAA2	KOG1391	1.0303	0.869802	0.143084	0	1	0	0	0
ACADL	33	88	EC:1.3.99.13	ACADL	ENSG00000115361	ENSP00000233710	ACADL	KOG0141	1.86364	0.927728	0.320421	0	1	0	0	0
ACADM	34	89	EC:1.3.99.3	ACADM	ENSG00000117054	ENSP00000359871	ACADM	KOG0140	1.91892	0.877681	0.36641	0	1	0	0	0
ACADS	35	90	EC:1.3.99.2	ACADS	ENSG00000122971	ENSP00000242592	ACADS	KOG0139	2.34146	0.893859	0.415849	0	1	0	0	0
ACADSB	36	91	EC:1.3.99.12	ACADSB	ENSG00000196177	ENSP00000357873	ACADSB	KOG0139	2.34146	0.893859	0.415849	0	1	0	0	0
ACADVL	37	92	EC:1.3.99.-	ACADVL	ENSG00000072778	ENSP00000349297	ACADVL	KOG0137	2.11905	0.91886	0.368782	0	1	0	0	0
ACAT1	38	93	EC:2.3.1.9	ACAT1	ENSG00000075239	ENSP00000265838	ACAT1	KOG1390	1.94118	0.962728	0.309011	0	1	0	0	0
ACAT2	39	94	EC:2.3.1.9	ACAT2	ENSG00000120437	ENSP00000356015	ACAT2	KOG1390	1.94118	0.962728	0.309011	0	1	0	0	0
ACLY	47	115	EC:2.3.3.8	ACLY	ENSG00000131473	ENSP00000253792	ACLY	KOG1254	1.5814	0.889224	0.292883	0	0	1	0	0
ACO1	48	117	EC:4.2.1.3	ACO1	ENSG00000122729	ENSP00000309477	ACO1	KOG0452	1.92308	0.89977	0.351167	0	0	1	0	0
ACO2	50	118	EC:4.2.1.3	ACO2	ENSG00000100412	ENSP00000216254	ACO2	KOG0453	1.73913	0.911799	0.308594	0	0	1	0	0
ACOX1	51	119	EC:1.3.3.6	ACOX1	ENSG00000161533	ENSP00000301608	ACOX1	KOG0136	2.10638	0.92255	0.364345	0	1	0	0	0
ACOX3	8310	121	EC:1.3.3.6	ACOX3	ENSG00000087008	ENSP00000348775	ACOX3	KOG0135	1.94595	0.86659	0.378776	0	1	0	0	0
ACSL1	2180	3569	EC:6.2.1.3	ACSL1	ENSG00000151726	ENSP00000281455	ACSL1	KOG1256	4.28302	0.947545	0.542148	0	1	0	0	0
ACSL3	2181	3570	EC:6.2.1.3	ACSL3	ENSG00000123983	ENSP00000350012	ACSL3	KOG1180	2.10417	0.931526	0.357823	0	1	0	0	0
ACSL4	2182	3571	EC:6.2.1.3	ACSL4	ENSG00000068366	ENSP00000339787	ACSL4	KOG1180	2.10417	0.931526	0.357823	0	1	0	0	0
ACSL5	51703	16526	EC:6.2.1.3	ACSL5	ENSG00000197142	ENSP00000348429	ACSL5	KOG1256	4.28302	0.947545	0.542148	0	1	0	0	0
ACSL6	23305	16496	EC:6.2.1.3	ACSL6	ENSG00000164398	ENSP00000368551	ACSL6	KOG1256	4.28302	0.947545	0.542148	0	1	0	0	0
ACSS1	84532	16091	EC:6.2.1.1	ACSS1	ENSG00000154930	ENSP00000316924	ACSS1	KOG1175	5.68518	0.928639	0.61053	1	0	0	0	0
ACSS2	55902	15814	EC:6.2.1.1	ACSS2	ENSG00000131069	ENSP00000363825	ACSS2	KOG1175	5.68518	0.928639	0.61053	1	0	0	0	0
ADH1A	124	249	EC:1.1.1.1	ADH1A	ENSG00000187758	ENSP00000209668	ADH1A	KOG0022	3.47917	0.917843	0.507926	1	1	0	0	0
ADH1B	125	250	EC:1.1.1.1	ADH1B	ENSG00000196616	ENSP00000306606	ADH1B	KOG0022	3.47917	0.917843	0.507926	1	1	0	0	0
ADH4	127	252	EC:1.1.1.1	ADH4	ENSG00000198099	ENSP00000265512	ADH4	KOG0022	3.47917	0.917843	0.507926	1	1	0	0	0
ADH5	128	253	EC:1.1.1.1 1.1.1.284	ADH5	ENSG00000197894	ENSP00000296412	ADH5	KOG0022	3.47917	0.917843	0.507926	1	1	0	0	0
ADH6	130	255	EC:1.1.1.1	ADH6	ENSG00000172955	ENSP00000237653	ADH6	KOG0022	3.47917	0.917843	0.507926	1	1	0	0	0
ADH7	131	256	EC:1.1.1.1	ADH7	ENSG00000196344	ENSP00000209665	ADH7	KOG0022	3.47917	0.917843	0.507926	1	1	0	0	0
AKR1A1	10327	380	EC:1.1.1.2	AKR1A1	ENSG00000117448	ENSP00000312606	AKR1A1	KOG1577	9.11321	0.960841	0.681715	1	0	0	0	0
ALDH1A3	220	409	EC:1.2.1.5	ALDH1A3	ENSG00000184254	ENSP00000332256	ALDH1A3	KOG2450	7.09804	0.9573	0.640682	1	0	0	0	0
ALDH1B1	219	407	EC:1.2.1.3	ALDH1B1	ENSG00000137124	ENSP00000366927	ALDH1B1	KOG2450	7.09804	0.9573	0.640682	1	1	0	0	0
ALDH2	217	404	EC:1.2.1.3	ALDH2	ENSG00000111275	ENSP00000261733	ALDH2	KOG2450	7.09804	0.9573	0.640682	1	1	0	0	0
ALDH3A1	218	405	EC:1.2.1.5	ALDH3A1	ENSG00000108602	ENSP00000334590	ALDH3A1	KOG2456	2.70833	0.928801	0.43562	1	0	0	0	0
ALDH3A2	224	403	EC:1.2.1.3	ALDH3A2	ENSG00000072210	ENSP00000345774	ALDH3A2	KOG2456	2.70833	0.928801	0.43562	1	1	0	0	0
ALDH3B1	221	410	EC:1.2.1.5	ALDH3B1	ENSG00000006534	ENSP00000007633	ALDH3B1	KOG2456	2.70833	0.928801	0.43562	1	0	0	0	0
ALDH3B2	222	411	EC:1.2.1.5	ALDH3B2	ENSG00000132746	ENSP00000255084	ALDH3B2	KOG2456	2.70833	0.928801	0.43562	1	0	0	0	0
ALDH7A1	501	877	EC:1.2.1.3	ALDH7A1	ENSG00000164904	ENSP00000297542	ALDH7A1	KOG2453	1.08108	0.894587	0.139614	1	1	0	0	0
ALDH9A1	223	412	EC:1.2.1.3 1.2.1.19 1.2.1.47	ALDH9A1	ENSG00000143149	ENSP00000346827	ALDH9A1	KOG2450	7.09804	0.9573	0.640682	1	1	0	0	0
ALDOA	226	414	EC:4.1.2.13	ALDOA	ENSG00000149925	ENSP00000336927	ALDOA	KOG1557	3.2439	0.881681	0.510472	1	0	0	0	0
ALDOB	229	417	EC:4.1.2.13	ALDOB	ENSG00000136872	ENSP00000363988	ALDOB	KOG1557	3.2439	0.881681	0.510472	1	0	0	0	0
ALDOC	230	418	EC:4.1.2.13	ALDOC	ENSG00000109107	ENSP00000226253	ALDOC	KOG1557	3.2439	0.881681	0.510472	1	0	0	0	0
ATP12A	479	13816	EC:3.6.3.10	ATP12A	ENSG00000075673	ENSP00000218548	ATP12A	KOG0203	4.65	0.882081	0.590944	0	0	0	1	0
ATP4A	495	819	EC:3.6.3.10	ATP4A	ENSG00000105675	ENSP00000262623	ATP4A	KOG0203	4.65	0.882081	0.590944	0	0	0	1	0
ATP4B	496	820	EC:3.6.3.10	ATP4B	ENSG00000186009	ENSP00000334216	ATP4B	KOG3927	4.70588	0.866424	0.600598	0	0	0	1	0
ATP5A1	498	823	EC:3.6.3.14	ATP5A1	ENSG00000152234	ENSP00000282050	ATP5A1	KOG1353	1.30612	0.950618	0.168209	0	0	0	1	0
ATP5B	506	830	EC:3.6.3.14	ATP5B	ENSG00000110955	ENSP00000262030	ATP5B	KOG1350	1.27451	0.959846	0.149783	0	0	0	1	0
ATP5C1	509	833	EC:3.6.3.14	ATP5C1	ENSG00000165629	ENSP00000349142	ATP5C1	KOG1531	1.1	0.966177	0.0787865	0	0	0	1	0
ATP5D	513	837	EC:3.6.3.14	ATP5D	ENSG00000099624	ENSP00000215375	ATP5D	KOG1758	1.02381	0.930534	0.0803496	0	0	0	1	0
ATP5E	514	838	EC:3.6.3.14	ATP5E	ENSG00000124172	ENSP00000243997	ATP5E	KOG3495	1.29032	0.836167	0.263888	0	0	0	1	0
ATP5F1	515	840	EC:3.6.3.14	ATP5F1	ENSG00000116459	ENSP00000358737	ATP5F1	KOG3976	1.08511	0.954025	0.0841515	0	0	0	1	0
ATP5G1	516	841	EC:3.6.3.14	ATP5G1	ENSG00000159199	ENSP00000348205	ATP5G1	KOG3025	2.77778	0.895069	0.462958	0	0	0	1	0
ATP5G2	517	842	EC:3.6.3.14	ATP5G2	ENSG00000135390	ENSP00000340315	ATP5G2	KOG3025	2.77778	0.895069	0.462958	0	0	0	1	0
ATP5G3	518	843	EC:3.6.3.14	ATP5G3	ENSG00000154518	ENSP00000284727	ATP5G3	KOG3025	2.77778	0.895069	0.462958	0	0	0	1	0
ATP5H	10476	845	EC:3.6.3.14	ATP5H	ENSG00000167863	ENSP00000301587	ATP5H	KOG3366	1.47727	0.887241	0.27002	0	0	0	1	0
ATP5I	521	846	EC:3.6.3.14	ATP5I	ENSG00000169020	ENSP00000306003	ATP5I	KOG4326	1	0.640064	0.359936	0	0	0	1	0
ATP5J	522	847	EC:3.6.3.14	ATP5J	ENSG00000154723	ENSP00000284971	ATP5J	KOG4634	1.21875	0.848775	0.231162	0	0	0	1	0
ATP5J2	9551	848	EC:3.6.3.14	ATP5J2	ENSG00000241468	ENSP00000292475	ATP5J2	KOG4092	2.60714	0.659029	0.591848	0	0	0	1	0
ATP5L	10632	14247	EC:3.6.3.14	ATP5L	ENSG00000167283	ENSP00000300688	ATP5L	KOG4103	1.44737	0.864708	0.281247	0	0	0	1	0
ATP5O	539	850	EC:3.6.3.14	ATP5O	ENSG00000241837	ENSP00000290299	ATP5O	KOG1662	1.17021	0.944933	0.126488	0	0	0	1	0
ATP6AP1	537	868	EC:3.6.3.14	ATP6AP1	ENSG00000071553	ENSP00000323124	ATP6AP1	KOG3868	2.15152	0.853563	0.41808	0	0	0	1	0
ATP6V0A1	535	865	EC:3.6.3.14	ATP6V0A1	ENSG00000033627	ENSP00000264649	ATP6V0A1	KOG2189	3.14545	0.965163	0.455799	0	0	0	1	0
ATP6V0A2	23545	18481	EC:3.6.3.14	ATP6V0A2	ENSG00000185344	ENSP00000332247	ATP6V0A2	KOG2189	3.14545	0.965163	0.455799	0	0	0	1	0
ATP6V0A4	50617	866	EC:3.6.3.14	ATP6V0A4	ENSG00000105929	ENSP00000308122	ATP6V0A4	KOG2189	3.14545	0.965163	0.455799	0	0	0	1	0
ATP6V0B	533	861	EC:3.6.3.14	ATP6V0B	ENSG00000117410	ENSP00000236067	ATP6V0B	KOG0233	1.04082	0.967591	0.0515707	0	0	0	1	0
ATP6V0C	527	855	EC:3.6.3.14	ATP6V0C	ENSG00000185883	ENSP00000329757	ATP6V0C	KOG0232	1.93333	0.916843	0.340611	0	0	0	1	0
ATP6V0D1	9114	13724	EC:3.6.3.14	ATP6V0D1	ENSG00000159720	ENSP00000290949	ATP6V0D1	KOG2957	1.5283	0.973794	0.212297	0	0	0	1	0
ATP6V0D2	245972	18266	EC:3.6.3.14	ATP6V0D2	ENSG00000147614	ENSP00000285393	ATP6V0D2	KOG2957	1.5283	0.973794	0.212297	0	0	0	1	0
ATP6V0E1	8992	863	EC:3.6.3.14	ATP6V0E1	ENSG00000113732	ENSP00000265093	ATP6V0E1	KOG3500	1.45161	0.834611	0.307278	0	0	0	1	0
ATP6V0E2	155066	21723	EC:3.6.3.14	ATP6V0E2	ENSG00000171130	ENSP00000304519	ATP6V0E2	NOG119708	1	0.401623	0.598377	0	0	0	1	0
ATP6V1A	523	851	EC:3.6.3.14	ATP6V1A	ENSG00000114573	ENSP00000273398	ATP6V1A	KOG1352	1.2963	0.974301	0.144262	0	0	0	1	0
ATP6V1B1	525	853	EC:3.6.3.14	ATP6V1B1	ENSG00000116039	ENSP00000234396	ATP6V1B1	KOG1351	1.51852	0.972542	0.210779	0	0	0	1	0
ATP6V1B2	526	854	EC:3.6.3.14	ATP6V1B2	ENSG00000147416	ENSP00000276390	ATP6V1B2	KOG1351	1.51852	0.972542	0.210779	0	0	0	1	0
ATP6V1C1	528	856	EC:3.6.3.14	ATP6V1C1	ENSG00000155097	ENSP00000285415	ATP6V1C1	KOG2909	1.65455	0.967347	0.247956	0	0	0	1	0
ATP6V1C2	245973	18264	EC:3.6.3.14	ATP6V1C2	ENSG00000143882	ENSP00000371077	ATP6V1C2	KOG2909	1.65455	0.967347	0.247956	0	0	0	1	0
ATP6V1D	51382	13527	EC:3.6.3.14	ATP6V1D	ENSG00000100554	ENSP00000216442	ATP6V1D	KOG1647	1.09259	0.983776	0.0588323	0	0	0	1	0
ATP6V1E1	529	857	EC:3.6.3.14	ATP6V1E1	ENSG00000131100	ENSP00000253413	ATP6V1E1	KOG1664	1.46154	0.964586	0.202123	0	0	0	1	0
ATP6V1E2	90423	18125	EC:3.6.3.14	ATP6V1E2	ENSG00000171142	ENSP00000304891	ATP6V1E2	KOG1664	1.46154	0.964586	0.202123	0	0	0	1	0
ATP6V1F	9296	16832	EC:3.6.3.14	ATP6V1F	ENSG00000128524	ENSP00000249289	ATP6V1F	KOG3432	1.14583	0.955971	0.106933	0	0	0	1	0
ATP6V1G1	9550	864	EC:3.6.3.14	ATP6V1G1	ENSG00000136888	ENSP00000363162	ATP6V1G1	KOG1772	1.79545	0.908868	0.321713	0	0	0	1	0
ATP6V1G3	127124	18265	EC:3.6.3.14	ATP6V1G3	ENSG00000151418	ENSP00000356351	ATP6V1G3	KOG1772	1.79545	0.908868	0.321713	0	0	0	1	0
ATP6V1H	51606	18303	EC:3.6.3.14	ATP6V1H	ENSG00000047249	ENSP00000352522	ATP6V1H	KOG2759	1.03636	0.996775	0.0208684	0	0	0	1	0
BPGM	669	1093	EC:3.1.3.13 5.4.2.1 5.4.2.4	BPGM	ENSG00000172331	ENSP00000342032	BPGM	KOG0235	3.84906	0.965318	0.507968	1	0	0	0	0
COX10	1352	2260	EC:2.5.1.-	COX10	ENSG00000006695	ENSP00000261643	COX10	KOG1380	1.02	0.974375	0.0352255	0	0	0	1	0
COX11	1353	2261	-	COX11	ENSG00000166260	ENSP00000299335	COX11	KOG2540	1.08511	0.951465	0.0866093	0	0	0	1	0
COX15	1355	2263	-	COX15	ENSG00000014919	ENSP00000016171	COX15	KOG2725	1.02	0.974375	0.0352255	0	0	0	1	0
COX17	10063	2264	-	COX17	ENSG00000138495	ENSP00000261070	COX17	KOG3496	1.18421	0.89321	0.179197	0	0	0	1	0
COX4I1	1327	2265	EC:1.9.3.1	COX4I1	ENSG00000131143	ENSP00000253452	COX4I1	KOG4075	1.54762	0.917269	0.262665	0	0	0	1	0
COX4I2	84701	16232	EC:1.9.3.1	COX4I2	ENSG00000131055	ENSP00000365243	COX4I2	KOG4075	1.54762	0.917269	0.262665	0	0	0	1	0
COX5A	9377	2267	EC:1.9.3.1	COX5A	ENSG00000178741	ENSP00000317780	COX5A	KOG4077	1.18605	0.926893	0.148904	0	0	0	1	0
COX5B	1329	2269	EC:1.9.3.1	COX5B	ENSG00000135940	ENSP00000258424	COX5B	KOG3352	1.39535	0.914992	0.225403	0	0	0	1	0
COX6A1	1337	2277	EC:1.9.3.1	COX6A1	ENSG00000111775	ENSP00000229379	COX6A1	KOG3469	1.78571	0.904672	0.323005	0	0	0	1	0
COX6A2	1339	2279	EC:1.9.3.1	COX6A2	ENSG00000156885	ENSP00000287490	COX6A2	KOG3469	1.78571	0.904672	0.323005	0	0	0	1	0
COX6B1	1340	2280	EC:1.9.3.1	COX6B1	ENSG00000126267	ENSP00000246554	COX6B1	KOG3057	1.95652	0.898988	0.357296	0	0	0	1	0
COX6B2	125965	24380	EC:1.9.3.1	COX6B2	ENSG00000160471	ENSP00000320672	COX6B2	NOG74081	1	0.27415	0.72585	0	0	0	1	0
COX6C	1345	2285	EC:1.9.3.1	COX6C	ENSG00000164919	ENSP00000297564	COX6C	NOG86594	1.45833	0.757411	0.372804	0	0	0	1	0
COX7A1	1346	2287	EC:1.9.3.1	COX7A1	ENSG00000161281	ENSP00000292907	COX7A1	NOG70659	1	0.707007	0.292993	0	0	0	1	0
COX7A2	1347	2288	EC:1.9.3.1	COX7A2	ENSG00000112695	ENSP00000359098	COX7A2	NOG85129	1.28	0.789174	0.302462	0	0	0	1	0
COX7A2L	9167	2289	EC:1.9.3.1	COX7A2L	ENSG00000115944	ENSP00000234301	COX7A2L	NOG75005	1.125	0.784014	0.260825	0	0	0	1	0
COX7B	1349	2291	EC:1.9.3.1	COX7B	ENSG00000131174	ENSP00000362432	COX7B	NOG46061	1.52174	0.764872	0.379961	0	0	0	1	0
COX7B2	170712	24381	EC:1.9.3.1	COX7B2	ENSG00000170516	ENSP00000305964	COX7B2	NOG46061	1.52174	0.764872	0.379961	0	0	0	1	0
COX7C	1350	2292	EC:1.9.3.1	COX7C	ENSG00000127184	ENSP00000247655	COX7C	KOG4527	1.3	0.822164	0.278915	0	0	0	1	0
COX8A	1351	2294	EC:1.9.3.1	COX8A	ENSG00000176340	ENSP00000321260	COX8A	NOG47075	1.05882	0.702052	0.317728	0	0	0	1	0
COX8C	341947	24382	EC:1.9.3.1	COX8C	ENSG00000187581	ENSP00000340568	COX8C	NOG120170	1	0.44712	0.55288	0	0	0	1	0
CPT1A	1374	2328	EC:2.3.1.21	CPT1A	ENSG00000110090	ENSP00000265641	CPT1A	KOG3716	2.8	0.859853	0.48614	0	1	0	0	0
CPT1B	1375	2329	EC:2.3.1.21	CPT1B	ENSG00000205560	ENSP00000353945	CPT1B	KOG3716	2.8	0.859853	0.48614	0	1	0	0	0
CPT1C	126129	18540	EC:2.3.1.21	CPT1C	ENSG00000169169	ENSP00000319343	CPT1C	KOG3716	2.8	0.859853	0.48614	0	1	0	0	0
CPT2	1376	2330	EC:2.3.1.21	CPT2	ENSG00000157184	ENSP00000287862	CPT2	KOG3719	1.67391	0.876899	0.322229	0	1	0	0	0
CS	1431	2422	EC:2.3.3.1	CS	ENSG00000062485	ENSP00000342056	CS	KOG2617	1.5102	0.932564	0.241141	0	0	1	0	0
CYC1	1537	2579	EC:1.10.2.2	CYC1	ENSG00000179091	ENSP00000317159	CYC1	KOG3052	1.08696	0.948541	0.0901915	0	0	0	1	0
CYP4A11	1579	2642	EC:1.14.15.3	CYP4A11	ENSG00000187048	ENSP00000311095	CYP4A11	KOG0157	15.7843	0.900803	0.773266	0	1	0	0	0
CYP4A22	284541	20575	EC:1.14.15.3	CYP4A22	ENSG00000162365	ENSP00000360958	CYP4A22	KOG0157	15.7843	0.900803	0.773266	0	1	0	0	0
DCI	1632	2703	EC:5.3.3.8	DCI	ENSG00000167969	ENSP00000301729	DCI	KOG1683	3.32432	0.89226	0.510627	0	1	0	0	0
DLAT	1737	2896	EC:2.3.1.12	DLAT	ENSG00000150768	ENSP00000280346	DLAT	KOG0557	2.09615	0.976871	0.325277	1	0	1	0	0
DLD	1738	2898	EC:1.8.1.4	DLD	ENSG00000091140	ENSP00000205402	DLD	KOG1335	1.28846	0.957576	0.156398	1	0	1	0	0
DLST	1743	2911	EC:2.3.1.61	DLST	ENSG00000119689	ENSP00000335304	DLST	KOG0559	1.09804	0.973609	0.0708719	0	0	1	0	0
ECHS1	1892	3151	EC:4.2.1.17	ECHS1	ENSG00000127884	ENSP00000357535	ECHS1	KOG1680	2.47727	0.91162	0.420802	0	1	0	0	0
EHHADH	1962	3247	EC:5.3.3.8 1.1.1.35 4.2.1.17	EHHADH	ENSG00000113790	ENSP00000231887	EHHADH	KOG1683	3.32432	0.89226	0.510627	0	1	0	0	0
ENO1	2023	3350	EC:4.2.1.11	ENO1	ENSG00000074800	ENSP00000351745	ENO1	KOG2670	3.40741	0.93269	0.494728	1	0	0	0	0
ENO2	2026	3353	EC:4.2.1.11	ENO2	ENSG00000111674	ENSP00000229277	ENO2	KOG2670	3.40741	0.93269	0.494728	1	0	0	0	0
ENO3	2027	3354	EC:4.2.1.11	ENO3	ENSG00000108515	ENSP00000324105	ENO3	KOG2670	3.40741	0.93269	0.494728	1	0	0	0	0
FAU	2197	3597		FAU	ENSG00000149806	ENSP00000279259	FAU	KOG0001	5.36364	0.901689	0.610662	0	0	0	0	1
FBP1	2203	3606	EC:3.1.3.11	FBP1	ENSG00000165140	ENSP00000364475	FBP1	KOG1458	1.85714	0.945783	0.305985	1	0	0	0	0
FBP2	8789	3607	EC:3.1.3.11	FBP2	ENSG00000130957	ENSP00000364486	FBP2	KOG1458	1.85714	0.945783	0.305985	1	0	0	0	0
FH	2271	3700	EC:4.2.1.2	FH	ENSG00000091483	ENSP00000355518	FH	KOG1317	1.17021	0.943392	0.127913	0	0	1	0	0
G6PC	2538	4056	EC:3.1.3.9	G6PC	ENSG00000131482	ENSP00000253801	G6PC	NOG82628	1.66667	0.832617	0.355057	1	0	0	0	0
G6PC2	57818	28906	EC:3.1.3.9	G6PC2	ENSG00000152254	ENSP00000282075	G6PC2	NOG82628	1.66667	0.832617	0.355057	1	0	0	0	0
GALM	130589	24063	EC:5.1.3.3	GALM	ENSG00000143891	ENSP00000272252	GALM	KOG1604	1.59459	0.861013	0.318156	1	0	0	0	0
GAPDH	2597	4141	EC:1.2.1.12	GAPDH	ENSG00000111640	ENSP00000229239	GAPDH	KOG0657	7.5	0.635337	0.768008	1	0	0	0	0
GCDH	2639	4189	EC:1.3.99.7	GCDH	ENSG00000105607	ENSP00000222214	GCDH	KOG0138	1.15789	0.897143	0.166267	0	1	0	0	0
GCK	2645	4195	EC:2.7.1.2	GCK	ENSG00000106633	ENSP00000223366	GCK	KOG1369	3.98113	0.966095	0.515809	1	0	0	0	0
GPI	2821	4458	EC:5.3.1.9	GPI	ENSG00000105220	ENSP00000348877	GPI	KOG2446	1.2963	0.972436	0.1459	1	0	0	0	0
HADH	3033	4799	EC:1.1.1.35	HADH	ENSG00000138796	ENSP00000265168	HADH	KOG2304	1.30769	0.885296	0.225831	0	1	0	0	0
HADHA	3030	4801	EC:1.1.1.211 4.2.1.17	HADHA	ENSG00000084754	ENSP00000370023	HADHA	KOG1683	3.32432	0.89226	0.510627	0	1	0	0	0
HADHB	3032	4803	EC:2.3.1.16	HADHB	ENSG00000138029	ENSP00000325484	HADHB	KOG1392	1.15152	0.858778	0.199712	0	1	0	0	0
HK1	3098	4922	EC:2.7.1.1	HK1	ENSG00000156515	ENSP00000348697	HK1	KOG1369	3.98113	0.966095	0.515809	1	0	0	0	0
HK2	3099	4923	EC:2.7.1.1	HK2	ENSG00000159399	ENSP00000290573	HK2	KOG1369	3.98113	0.966095	0.515809	1	0	0	0	0
HK3	3101	4925	EC:2.7.1.1	HK3	ENSG00000160883	ENSP00000292432	HK3	KOG1369	3.98113	0.966095	0.515809	1	0	0	0	0
IDH1	3417	5382	EC:1.1.1.42	IDH1	ENSG00000138413	ENSP00000260985	IDH1	KOG1526	1.98039	0.966191	0.313426	0	0	1	0	0
IDH2	3418	5383	EC:1.1.1.42	IDH2	ENSG00000182054	ENSP00000331897	IDH2	KOG1526	1.98039	0.966191	0.313426	0	0	1	0	0
IDH3A	3419	5384	EC:1.1.1.41	IDH3A	ENSG00000166411	ENSP00000299518	IDH3A	KOG0785	1.44898	0.944056	0.215729	0	0	1	0	0
IDH3B	3420	5385	EC:1.1.1.41	IDH3B	ENSG00000101365	ENSP00000370247	IDH3B	KOG0784	1.89583	0.943103	0.315049	0	0	1	0	0
IDH3G	3421	5386	EC:1.1.1.41	IDH3G	ENSG00000067829	ENSP00000217901	IDH3G	KOG0784	1.89583	0.943103	0.315049	0	0	1	0	0
LDHA	3939	6535	EC:1.1.1.27	LDHA	ENSG00000134333	ENSP00000227157	LDHA	KOG1495	4.3	0.853824	0.58825	1	0	0	0	0
LDHAL6A	160287	28335	EC:1.1.1.27	LDHAL6A	ENSG00000166800	ENSP00000280706	LDHAL6A	KOG1495	4.3	0.853824	0.58825	1	0	0	0	0
LDHAL6B	92483	21481	EC:1.1.1.27	LDHAL6B	ENSG00000171989	ENSP00000302393	LDHAL6B	KOG1495	4.3	0.853824	0.58825	1	0	0	0	0
LDHB	3945	6541	EC:1.1.1.27	LDHB	ENSG00000111716	ENSP00000229319	LDHB	KOG1495	4.3	0.853824	0.58825	1	0	0	0	0
LDHC	3948	6544	EC:1.1.1.27	LDHC	ENSG00000166796	ENSP00000280704	LDHC	KOG1495	4.3	0.853824	0.58825	1	0	0	0	0
LHPP	64077	30042	EC:3.1.3.-3.6.1.1	LHPP	ENSG00000107902	ENSP00000357835	LHPP	KOG3040	1.71429	0.873219	0.333068	0	0	0	1	0
MDH1	4190	6970	EC:1.1.1.37	MDH1	ENSG00000014641	ENSP00000233114	MDH1	KOG1496	2	0.898061	0.364975	0	0	1	0	0
MDH2	4191	6971	EC:1.1.1.37	MDH2	ENSG00000146701	ENSP00000327070	MDH2	KOG1494	1.76	0.927082	0.301186	0	0	1	0	0
MRPL13	28998	14278		MRPL13	ENSG00000172172	ENSP00000306548	MRPL13	KOG3203	1.06	0.971175	0.0567113	0	0	0	0	1
MT-ATP6	4508	7414	EC:3.6.3.14	ATP6	ENSG00000242836	ENSP00000354632	MT-ATP6	KOG4665	1.14286	0.735403	0.312094	0	0	0	1	0
MT-ATP8	4509	7415	EC:3.6.3.14	ATP8	ENSG00000228253	ENSP00000355265	MT-ATP8	NOG121779	1	0.574593	0.425407	0	0	0	1	0
MT-CO1	4512	7419	EC:1.9.3.1	COX1	ENSG00000240034	ENSP00000354499	MT-CO1	KOG4769	1.42857	0.701663	0.412947	0	0	0	1	0
MT-CO2	4513	7421	EC:1.9.3.1	COX2	ENSG00000198712	ENSP00000354876	MT-CO2	KOG4767	1.04348	0.778645	0.237749	0	0	0	1	0
MT-CO3	4514	7422	EC:1.9.3.1	COX3	ENSG00000242836	ENSP00000354982	MT-CO3	KOG4664	1.10526	0.726791	0.308684	0	0	0	1	0
MT-CYB	4519	7427	EC:1.10.2.2	CYTB	ENSG00000198727	ENSP00000354554	MT-CYB	KOG4663	1.40909	0.729961	0.385064	0	0	0	1	0
MT-ND1	4535	7455	EC:1.6.5.3	ND1	ENSG00000239586	ENSP00000354687	MT-ND1	KOG4770	1.26316	0.694974	0.381642	0	0	0	1	0
MT-ND2	4536	7456	EC:1.6.5.3	ND2	ENSG00000240796	ENSP00000355046	MT-ND2	KOG4668	2.58824	0.671951	0.582328	0	0	0	1	0
MT-ND3	4537	7458	EC:1.6.5.3	ND3	ENSG00000242214	ENSP00000355206	MT-ND3	KOG4662	1.11765	0.691476	0.345929	0	0	0	1	0
MT-ND4	4538	7459	EC:1.6.5.3	ND4	ENSG00000241787	ENSP00000354961	MT-ND4	KOG4845	1.05	0.743264	0.274648	0	0	0	1	0
MT-ND4L	4539	7460	EC:1.6.5.3	ND4L	ENSG00000239632	ENSP00000354728	MT-ND4L	KOG4669	1.64286	0.635717	0.50402	0	0	0	1	0
MT-ND5	4540	7461	EC:1.6.5.3	ND5	ENSG00000243658	ENSP00000354813	MT-ND5	KOG4668	2.58824	0.671951	0.582328	0	0	0	1	0
MT-ND6	4541	7462	EC:1.6.5.3	ND6	ENSG00000240034	ENSP00000354665	MT-ND6	NOG70008	1	0.640064	0.359936	0	0	0	1	0
NDUFA1	4694	7683	EC:1.6.99.31.6.5.3	NDUFA1	ENSG00000125356	ENSP00000360492	NDUFA1	NOG79354	1.12	0.789798	0.253711	0	0	0	1	0
NDUFA10	4705	7684	EC:1.6.99.31.6.5.3	NDUFA10	ENSG00000130414	ENSP00000302321	NDUFA10	KOG3877	1.06452	0.851561	0.174647	0	0	0	1	0
NDUFA2	4695	7685	EC:1.6.99.31.6.5.3	NDUFA2	ENSG00000131495	ENSP00000252102	NDUFA2	KOG3446	1.09524	0.925327	0.115819	0	0	0	1	0
NDUFA3	4696	7686	EC:1.6.99.31.6.5.3	NDUFA3	ENSG00000170906	ENSP00000302490	NDUFA3	NOG46010	1.35294	0.675163	0.419544	0	0	0	1	0
NDUFA4	4697	7687	EC:1.6.99.31.6.5.3	NDUFA4	ENSG00000189043	ENSP00000339720	NDUFA4	NOG40112	1.71429	0.795279	0.392596	0	0	0	1	0
NDUFA4L2	56901	29836	EC:1.6.99.31.6.5.3	NDUFA4L2	ENSG00000185633	ENSP00000346808	NDUFA4L2	NOG27351	1	0.675774	0.324226	0	0	0	1	0
NDUFA5	4698	7688	EC:1.6.99.31.6.5.3	NDUFA5	ENSG00000128609	ENSP00000341719	NDUFA5	NOG70319	1	0.44712	0.55288	0	0	0	1	0
NDUFA6	4700	7690	EC:1.6.99.31.6.5.3	NDUFA6	ENSG00000184983	ENSP00000330937	NDUFA6	KOG3426	1.04651	0.934549	0.0864548	0	0	0	1	0
NDUFA7	4701	7691	EC:1.6.99.31.6.5.3	NDUFA7	ENSG00000167774	ENSP00000301457	NDUFA7	KOG4630	1.10714	0.823448	0.21741	0	0	0	1	0
NDUFA8	4702	7692	EC:1.6.99.31.6.5.3	NDUFA8	ENSG00000119421	ENSP00000362873	NDUFA8	KOG3458	1.05263	0.903235	0.119635	0	0	0	1	0
NDUFA9	4704	7693	EC:1.6.99.31.6.5.3	NDUFA9	ENSG00000139180	ENSP00000266544	NDUFA9	KOG2865	1.09524	0.922489	0.118532	0	0	0	1	0
NDUFAB1	4706	7694	EC:1.6.99.31.6.5.3	NDUFAB1	ENSG00000004779	ENSP00000007516	NDUFAB1	KOG1748	1.40816	0.923016	0.222173	0	0	0	1	0
NDUFB1	4707	7695	EC:1.6.99.31.6.5.3	NDUFB1	ENSG00000183648	ENSP00000330787	NDUFB1	NOG45489	1	0.734763	0.265237	0	0	0	1	0
NDUFB10	4716	7696	EC:1.6.99.31.6.5.3	NDUFB10	ENSG00000140990	ENSP00000268668	NDUFB10	KOG4009	1.06667	0.843227	0.183549	0	0	0	1	0
NDUFB2	4708	7697	EC:1.6.99.31.6.5.3	NDUFB2	ENSG00000090266	ENSP00000204307	NDUFB2	NOG82033	1.03448	0.837212	0.17686	0	0	0	1	0
NDUFB3	4709	7698	EC:1.6.99.31.6.5.3	NDUFB3	ENSG00000119013	ENSP00000237889	NDUFB3	KOG4631	1.2069	0.818023	0.255388	0	0	0	1	0
NDUFB4	4710	7699	EC:1.6.99.31.6.5.3	NDUFB4	ENSG00000065518	ENSP00000184266	NDUFB4	NOG17910	1.45	0.673278	0.440873	0	0	0	1	0
NDUFB5	4711	7700	EC:1.6.99.31.6.5.3	NDUFB5	ENSG00000136521	ENSP00000259037	NDUFB5	KOG4632	1.03333	0.845766	0.167987	0	0	0	1	0
NDUFB6	4712	7701	EC:1.6.99.31.6.5.3	NDUFB6	ENSG00000165264	ENSP00000369176	NDUFB6	KOG4633	1.06897	0.834607	0.192765	0	0	0	1	0
NDUFB7	4713	7702	EC:1.6.99.31.6.5.3	NDUFB7	ENSG00000099795	ENSP00000215565	NDUFB7	KOG3468	1.05556	0.889525	0.1342	0	0	0	1	0
NDUFB8	4714	7703	EC:1.6.99.31.6.5.3	NDUFB8	ENSG00000166136	ENSP00000299166	NDUFB8	KOG4040	1.13793	0.830595	0.221369	0	0	0	1	0
NDUFB9	4715	7704	EC:1.6.99.31.6.5.3	NDUFB9	ENSG00000147684	ENSP00000276689	NDUFB9	KOG3466	1.16667	0.837791	0.224357	0	0	0	1	0
NDUFC1	4717	7705	EC:1.6.99.31.6.5.3	NDUFC1	ENSG00000109390	ENSP00000265500	NDUFC1	NOG43351	1	0.721271	0.278729	0	0	0	1	0
NDUFC2	4718	7706	EC:1.6.99.31.6.5.3	NDUFC2	ENSG00000151366	ENSP00000281031	NDUFC2	KOG4516	1.03704	0.819172	0.195589	0	0	0	1	0
NDUFS1	4719	7707	EC:1.6.99.31.6.5.3	NDUFS1	ENSG00000023228	ENSP00000233190	NDUFS1	KOG2282	1.1087	0.944682	0.10282	0	0	0	1	0
NDUFS2	4720	7708	EC:1.6.99.31.6.5.3	NDUFS2	ENSG00000158864	ENSP00000356972	NDUFS2	KOG2870	1.11905	0.923973	0.126556	0	0	0	1	0
NDUFS3	4722	7710	EC:1.6.99.31.6.5.3	NDUFS3	ENSG00000213619	ENSP00000263774	NDUFS3	KOG1713	1.07143	0.926862	0.104567	0	0	0	1	0
NDUFS4	4724	7711	EC:1.6.99.31.6.5.3	NDUFS4	ENSG00000164258	ENSP00000370825	NDUFS4	KOG3389	1	0.914214	0.0857856	0	0	0	1	0
NDUFS5	4725	7712	EC:1.6.99.31.6.5.3	NDUFS5	ENSG00000168653	ENSP00000362060	NDUFS5	KOG4110	1.33333	0.794519	0.311926	0	0	0	1	0
NDUFS6	4726	7713	EC:1.6.99.31.6.5.3	NDUFS6	ENSG00000145494	ENSP00000372081	NDUFS6	KOG3456	1.08333	0.884256	0.150435	0	0	0	1	0
NDUFS7	374291	7714	EC:1.6.99.31.6.5.3	NDUFS7	ENSG00000115286	ENSP00000371883	NDUFS7	KOG1687	1.09375	0.857559	0.180017	0	0	0	1	0
NDUFS8	4728	7715	EC:1.6.99.31.6.5.3	NDUFS8	ENSG00000110717	ENSP00000315774	NDUFS8	KOG3256	1.13889	0.881322	0.174164	0	0	0	1	0
NDUFV1	4723	7716	EC:1.6.99.31.6.5.3	NDUFV1	ENSG00000167792	ENSP00000322450	NDUFV1	KOG2658	1.09302	0.928556	0.111836	0	0	0	1	0
NDUFV2	4729	7717	EC:1.6.99.31.6.5.3	NDUFV2	ENSG00000178127	ENSP00000327268	NDUFV2	KOG3196	1.08511	0.954025	0.0841515	0	0	0	1	0
NDUFV3	4731	7719	EC:1.6.99.31.6.5.3	NDUFV3	ENSG00000160194	ENSP00000346196	NDUFV3	NOG47709	1	0.747563	0.252437	0	0	0	1	0
OGDH	4967	8124	EC:1.2.4.2	OGDH	ENSG00000105953	ENSP00000222673	OGDH	KOG0450	1.69231	0.965899	0.257508	0	0	1	0	0
OGDHL	55753	25590	EC:1.2.4.2	OGDHL	ENSG00000197444	ENSP00000363216	OGDHL	KOG0450	1.69231	0.965899	0.257508	0	0	1	0	0
PC	5091	8636	EC:6.4.1.1 6.4.1.1	PC	ENSG00000173599	ENSP00000347900	PC	KOG0369	1.21739	0.938058	0.149813	0	0	1	0	0
PCK1	5105	8724	EC:4.1.1.32	PCK1	ENSG00000124253	ENSP00000319814	PCK1	KOG3749	1.91667	0.885463	0.360417	1	0	1	0	0
PCK2	5106	8725	EC:4.1.1.32	PCK2	ENSG00000100889	ENSP00000216780	PCK2	KOG3749	1.91667	0.885463	0.360417	1	0	1	0	0
PDHA1	5160	8806	EC:1.2.4.1	PDHA1	ENSG00000131828	ENSP00000348062	PDHA1	KOG0225	1.5283	0.966299	0.21836	1	0	1	0	0
PDHA2	5161	8807	EC:1.2.4.1	PDHA2	ENSG00000163114	ENSP00000295266	PDHA2	KOG0225	1.5283	0.966299	0.21836	1	0	1	0	0
PDHB	5162	8808	EC:1.2.4.1	PDHB	ENSG00000168291	ENSP00000307241	PDHB	KOG0524	1.11765	0.970208	0.0822753	1	0	1	0	0
PECI	10455	14601	EC:5.3.3.8	PECI	ENSG00000198721	ENSP00000369461	PECI	KOG0016	2.7907	0.906971	0.457079	0	1	0	0	0
PFKL	5211	8876	EC:2.7.1.11	PFKL	ENSG00000141959	ENSP00000309438	PFKL	KOG2440	2.57407	0.933285	0.418293	1	0	0	0	0
PFKM	5213	8877	EC:2.7.1.11	PFKM	ENSG00000152556	ENSP00000345771	PFKM	KOG2440	2.57407	0.933285	0.418293	1	0	0	0	0
PFKP	5214	8878	EC:2.7.1.11	PFKP	ENSG00000067057	ENSP00000370517	PFKP	KOG2440	2.57407	0.933285	0.418293	1	0	0	0	0
PGAM1	5223	8888	EC:5.4.2.1	PGAM1	ENSG00000171314	ENSP00000359991	PGAM1	KOG0235	3.84906	0.965318	0.507968	1	0	0	0	0
PGAM2	5224	8889	EC:5.4.2.1	PGAM2	ENSG00000164708	ENSP00000297283	PGAM2	KOG0235	3.84906	0.965318	0.507968	1	0	0	0	0
PGAM4	441531	21731	EC:5.4.2.1	PGAM4	ENSG00000226784	ENSP00000334304	PGAM4	KOG0235	3.84906	0.965318	0.507968	1	0	0	0	0
PGK1	5230	8896	EC:2.7.2.3	PGK1	ENSG00000102144	ENSP00000362413	PGK1	KOG1367	1.60377	0.953233	0.24729	1	0	0	0	0
PGK2	5232	8898	EC:2.7.2.3	PGK2	ENSG00000170950	ENSP00000305995	PGK2	KOG1367	1.60377	0.953233	0.24729	1	0	0	0	0
PGM1	5236	8905	EC:5.4.2.2	PGM1	ENSG00000079739	ENSP00000342316	PGM1	KOG0625	1.88235	0.945669	0.310731	1	0	0	0	0
PGM2	55276	8906	EC:5.4.2.2	PGM2	ENSG00000169299	ENSP00000371393	PGM2	KOG1220	1.7	0.957506	0.265626	1	0	0	0	0
PKLR	5313	9020	EC:2.7.1.40	PKLR	ENSG00000143627	ENSP00000271946	PKLR	KOG2323	2.24528	0.915791	0.388832	1	0	0	0	0
PKM2	5315	9021	EC:2.7.1.40	PKM2	ENSG00000067225	ENSP00000373744	PKM2	KOG2323	2.24528	0.915791	0.388832	1	0	0	0	0
PPA1	5464	9226	EC:3.6.1.1	PPA1	ENSG00000180817	ENSP00000362329	PPA1	KOG1626	1.90741	0.97513	0.293941	0	0	0	1	0
PPA2	27068	28883	EC:3.6.1.1	PPA2	ENSG00000138777	ENSP00000349996	PPA2	KOG1626	1.90741	0.97513	0.293941	0	0	0	1	0
RPL10	6134	10298		RPL10	ENSG00000147403	ENSP00000358825	RPL10	KOG0857	1.94444	0.941771	0.324621	0	0	0	0	1
RPL10A	4736	10299		RPL10A	ENSG00000198755	ENSP00000355258	RPL10A	KOG1570	1.6	0.933993	0.261614	0	0	0	0	1
RPL10L	140801	17976		RPL10L	ENSG00000165496	ENSP00000298283	RPL10L	KOG0857	1.94444	0.941771	0.324621	0	0	0	0	1
RPL11	6135	10301		RPL11	ENSG00000142676	ENSP00000363676	RPL11	KOG0397	1.45098	0.939622	0.21995	0	0	0	0	1
RPL12	6136	10302		RPL12	ENSG00000197958	ENSP00000352744	RPL12	KOG0886	3.17647	0.859982	0.517478	0	0	0	0	1
RPL13	6137	10303		RPL13	ENSG00000167526	ENSP00000307889	RPL13	KOG3295	1.59574	0.869769	0.311471	0	0	0	0	1
RPL13A	23521	10304		RPL13A	ENSG00000142541	ENSP00000270634	RPL13A	KOG3204	1.55102	0.925624	0.256766	0	0	0	0	1
RPL14	9045	10305		RPL14	ENSG00000188846	ENSP00000345156	RPL14	KOG3421	1.41304	0.929218	0.218301	0	0	0	0	1
RPL15	6138	10306		RPL15	ENSG00000174748	ENSP00000346867	RPL15	KOG1678	1.54545	0.939378	0.244364	0	0	0	0	1
RPL17	6139	10307		RPL17	ENSG00000215472	ENSP00000347049	RPL17	KOG3353	2.59615	0.847244	0.474173	0	0	0	0	1
RPL18	6141	10310		RPL18	ENSG00000063177	ENSP00000084795	RPL18	KOG1714	1.40816	0.921432	0.223508	0	0	0	0	1
RPL18A	6142	10311		RPL18A	ENSG00000105640	ENSP00000222247	RPL18A	KOG0829	1.52	0.918613	0.254907	0	0	0	0	1
RPL19	6143	10312		RPL19	ENSG00000108298	ENSP00000225430	RPL19	KOG1696	1.7234	0.895093	0.318172	0	0	0	0	1
RPL21	6144	10313		RPL21	ENSG00000122026	ENSP00000370569	RPL21	KOG1732	3.70588	0.700556	0.636088	0	0	0	0	1
RPL22	6146	10315		RPL22	ENSG00000116251	ENSP00000346088	RPL22	KOG3434	1.94231	0.947143	0.320395	0	0	0	0	1
RPL22L1	200916	27610		RPL22L1	ENSG00000163584	ENSP00000346080	RPL22L1	KOG3434	1.94231	0.947143	0.320395	0	0	0	0	1
RPL23	9349	10316		RPL23	ENSG00000125691	ENSP00000346039	RPL23	KOG0901	1.78846	0.944829	0.293498	0	0	0	0	1
RPL23A	6147	10317		RPL23A	ENSG00000198242	ENSP00000347969	RPL23A	KOG1751	3.92453	0.82597	0.583063	0	0	0	0	1
RPL24	6152	10325		RPL24	ENSG00000114391	ENSP00000265264	RPL24	KOG1722	1.28846	0.956311	0.157513	0	0	0	0	1
RPL26	6154	10327		RPL26	ENSG00000161970	ENSP00000350750	RPL26	KOG3401	1.83636	0.948552	0.300026	0	0	0	0	1
RPL26L1	51121	17050		RPL26L1	ENSG00000037241	ENSP00000265100	RPL26L1	KOG3401	1.83636	0.948552	0.300026	0	0	0	0	1
RPL27	6155	10328		RPL27	ENSG00000131469	ENSP00000253788	RPL27	KOG3418	1.56863	0.925832	0.260783	0	0	0	0	1
RPL27A	6157	10329		RPL27A	ENSG00000166441	ENSP00000346015	RPL27A	KOG1742	2.09615	0.87049	0.398754	0	0	0	0	1
RPL28	6158	10330		RPL28	ENSG00000108107	ENSP00000342787	RPL28	KOG3412	1.46667	0.782113	0.354191	0	0	0	0	1
RPL29	6159	10331		RPL29	ENSG00000162244	ENSP00000294189	RPL29	KOG3504	3.97778	0.689565	0.654256	0	0	0	0	1
RPL3	6122	10332		RPL3	ENSG00000100316	ENSP00000346001	RPL3	KOG0746	1.77778	0.957032	0.282226	0	0	0	0	1
RPL30	6156	10333		RPL30	ENSG00000156482	ENSP00000287038	RPL30	KOG2988	1.625	0.89242	0.299928	0	0	0	0	1
RPL31	6160	10334		RPL31	ENSG00000071082	ENSP00000264258	RPL31	KOG0893	2.77083	0.750135	0.549356	0	0	0	0	1
RPL32	6161	10336		RPL32	ENSG00000144713	ENSP00000339064	RPL32	KOG0878	1.94	0.888613	0.362013	0	0	0	0	1
RPL34	6164	10340		RPL34	ENSG00000109475	ENSP00000353035	RPL34	KOG1790	1.44	0.944403	0.212998	0	0	0	0	1
RPL35	11224	10344		RPL35	ENSG00000136942	ENSP00000259469	RPL35	KOG3436	1.51852	0.925043	0.249325	0	0	0	0	1
RPL35A	6165	10345		RPL35A	ENSG00000182899	ENSP00000330165	RPL35A	KOG0887	1.72917	0.851728	0.352287	0	0	0	0	1
RPL36	25873	13631		RPL36	ENSG00000130255	ENSP00000252543	RPL36	KOG3452	1.82222	0.857296	0.364918	0	0	0	0	1
RPL36A	6173	10359		RPL36A	ENSG00000241343	ENSP00000361940	RPL36A	KOG3464	1.88462	0.905914	0.340104	0	0	0	0	1
RPL36AL	6166	10346		RPL36AL	ENSG00000165502	ENSP00000346012	RPL36AL	KOG3464	1.88462	0.905914	0.340104	0	0	0	0	1
RPL37	6167	10347		RPL37	ENSG00000145592	ENSP00000371103	RPL37	KOG3475	1.61224	0.896092	0.294273	0	0	0	0	1
RPL37A	6168	10348		RPL37A	ENSG00000197756	ENSP00000352709	RPL37A	KOG0402	1.39216	0.936999	0.205864	0	0	0	0	1
RPL38	6169	10349		RPL38	ENSG00000172809	ENSP00000309830	RPL38	KOG3499	1.54545	0.868202	0.301619	0	0	0	0	1
RPL39	6170	10350		RPL39	ENSG00000198918	ENSP00000355315	RPL39	KOG0002	1.68421	0.840089	0.352668	0	0	0	0	1
RPL3L	6123	10351		RPL3L	ENSG00000140986	ENSP00000268661	RPL3L	KOG0746	1.77778	0.957032	0.282226	0	0	0	0	1
RPL4	6124	10353		RPL4	ENSG00000174444	ENSP00000311430	RPL4	KOG1475	1.23077	0.963469	0.131541	0	0	0	0	1
RPL5	6125	10360		RPL5	ENSG00000122406	ENSP00000359345	RPL5	KOG0875	1.7037	0.943679	0.277018	0	0	0	0	1
RPL6	6128	10362		RPL6	ENSG00000089009	ENSP00000202773	RPL6	KOG1694	1.4717	0.918063	0.243232	0	0	0	0	1
RPL7	6129	10363		RPL7	ENSG00000147604	ENSP00000339795	RPL7	KOG3184	4.12963	0.884778	0.564609	0	0	0	0	1
RPL7A	6130	10364		RPL7A	ENSG00000148303	ENSP00000346018	RPL7A	KOG3166	4.03774	0.713184	0.645078	0	0	0	0	1
RPL8	6132	10368		RPL8	ENSG00000161016	ENSP00000262584	RPL8	KOG2309	1.41176	0.947394	0.202649	0	0	0	0	1
RPL9	6133	10369		RPL9	ENSG00000163682	ENSP00000346022	RPL9	KOG3255	2.33333	0.877117	0.425792	0	0	0	0	1
RPLP0	6175	10371		RPLP0	ENSG00000089157	ENSP00000339027	RPLP0	KOG0815	1.54902	0.927726	0.254597	0	0	0	0	1
RPLP1	6176	10372		RPLP1	ENSG00000137818	ENSP00000346037	RPLP1	KOG1762	2.1087	0.871949	0.39954	0	0	0	0	1
RPLP2	6181	10377		RPLP2	ENSG00000177600	ENSP00000322419	RPLP2	KOG3449	1.57143	0.893561	0.287185	0	0	0	0	1
RPS10	6204	10383		RPS10	ENSG00000124614	ENSP00000363169	RPS10	KOG3344	1.96226	0.880492	0.37144	0	0	0	0	1
RPS11	6205	10384		RPS11	ENSG00000142534	ENSP00000270625	RPS11	KOG1728	1.45098	0.946974	0.213847	0	0	0	0	1
RPS12	6206	10385		RPS12	ENSG00000112306	ENSP00000230050	RPS12	KOG3406	2.68519	0.885719	0.459484	0	0	0	0	1
RPS13	6207	10386		RPS13	ENSG00000110700	ENSP00000228140	RPS13	KOG0400	1.24	0.945462	0.15095	0	0	0	0	1
RPS15	6209	10388		RPS15	ENSG00000115268	ENSP00000233609	RPS15	KOG0898	1.34615	0.94551	0.185073	0	0	0	0	1
RPS15A	6210	10389		RPS15A	ENSG00000134419	ENSP00000318646	RPS15A	KOG1754	1.95918	0.905298	0.353224	0	0	0	0	1
RPS16	6217	10396		RPS16	ENSG00000105193	ENSP00000367806	RPS16	KOG1753	1.33962	0.953698	0.176014	0	0	0	0	1
RPS17	6218	10397		RPS17	ENSG00000184779	ENSP00000346045	RPS17	KOG0187	1.74	0.909416	0.310573	0	0	0	0	1
RPS18	6222	10401		RPS18	ENSG00000226225	ENSP00000363762	RPS18	KOG3311	2.10204	0.909897	0.372416	0	0	0	0	1
RPS19	6223	10402		RPS19	ENSG00000105372	ENSP00000221975	RPS19	KOG3411	1.5625	0.874381	0.300495	0	0	0	0	1
RPS2	6187	10404		RPS2	ENSG00000140988	ENSP00000341885	RPS2	KOG0877	3.30769	0.771206	0.575959	0	0	0	0	1
RPS20	6224	10405		RPS20	ENSG00000008988	ENSP00000009589	RPS20	KOG0900	1.65957	0.890701	0.308593	0	0	0	0	1
RPS21	6227	10409		RPS21	ENSG00000171858	ENSP00000337019	RPS21	KOG3486	1.37778	0.920759	0.215566	0	0	0	0	1
RPS23	6228	10410		RPS23	ENSG00000186468	ENSP00000296674	RPS23	KOG1749	1.58333	0.905185	0.280632	0	0	0	0	1
RPS24	6229	10411		RPS24	ENSG00000138326	ENSP00000361435	RPS24	KOG3424	1.7	0.876923	0.327431	0	0	0	0	1
RPS25	6230	10413		RPS25	ENSG00000118181	ENSP00000236900	RPS25	KOG1767	1.82353	0.921257	0.31778	0	0	0	0	1
RPS26	6231	10414		RPS26	ENSG00000197728	ENSP00000348580	RPS26	KOG1768	1.91837	0.87964	0.364904	0	0	0	0	1
RPS27	6232	10416		RPS27	ENSG00000177954	ENSP00000357555	RPS27	KOG1779	1.94118	0.939852	0.32543	0	0	0	0	1
RPS27A	6233	10417		RPS27A	ENSG00000143947	ENSP00000272317	UBB	KOG0004	1.80769	0.903289	0.328162	0	0	0	0	1
RPS27L	51065	18476		RPS27L	ENSG00000185088	ENSP00000369714	RPS27L	KOG1779	1.94118	0.939852	0.32543	0	0	0	0	1
RPS28	6234	10418		RPS28	ENSG00000233927	ENSP00000350525	RPS28	KOG3502	1.6	0.893466	0.293654	0	0	0	0	1
RPS29	6235	10419		RPS29	ENSG00000213741	ENSP00000346229	RPS29	KOG3506	1.53333	0.894221	0.277851	0	0	0	0	1
RPS3	6188	10420		RPS3	ENSG00000149273	ENSP00000278572	RPS3	KOG3181	1.11321	0.977912	0.0731447	0	0	0	0	1
RPS3A	6189	10421		RPS3A	ENSG00000145425	ENSP00000346050	RPS3A	KOG1628	1.88889	0.923596	0.327985	0	0	0	0	1
RPS4X	6191	10424		RPS4X	ENSG00000198034	ENSP00000362744	RPS4X	KOG0378	1.76	0.913805	0.311194	0	0	0	0	1
RPS4Y1	6192	10425		RPS4Y1	ENSG00000129824	ENSP00000372533	RPS4Y1	KOG0378	1.76	0.913805	0.311194	0	0	0	0	1
RPS5	6193	10426		RPS5	ENSG00000083845	ENSP00000196551	RPS5	KOG3291	2.01887	0.970801	0.316755	0	0	0	0	1
RPS6	6194	10429		RPS6	ENSG00000137154	ENSP00000369757	RPS6	KOG1646	1.85185	0.923209	0.321583	0	0	0	0	1
RPS7	6201	10440		RPS7	ENSG00000171863	ENSP00000339095	RPS7	KOG3320	1.46154	0.937048	0.224902	0	0	0	0	1
RPS8	6202	10441		RPS8	ENSG00000142937	ENSP00000361288	RPS8	KOG3283	1.55769	0.9162	0.26591	0	0	0	0	1
RPS9	6203	10442		RPS9	ENSG00000170889	ENSP00000302896	RPS9	KOG3301	1.41176	0.951261	0.199394	0	0	0	0	1
RPSA	3921	6502		RPSA	ENSG00000168028	ENSP00000346067	RPSA	KOG0830	2.39216	0.861647	0.442898	0	0	0	0	1
RSL24D1	51187	18479		RSL24D1	ENSG00000137876	ENSP00000260443	C15orf15	KOG1723	1.11538	0.975215	0.0766038	0	0	0	0	1
SDHA	6389	10680	EC:1.3.5.1	SDHA	ENSG00000073578	ENSP00000332417	SDHA	KOG2403	1.24	0.958727	0.139037	0	0	1	1	0
SDHB	6390	10681	EC:1.3.5.1	SDHB	ENSG00000117118	ENSP00000364649	SDHB	KOG3049	1.23529	0.965923	0.130925	0	0	1	1	0
SDHC	6391	10682	EC:1.3.5.1	SDHC	ENSG00000143252	ENSP00000356953	SDHC	KOG0449	1.13953	0.92615	0.132404	0	0	1	1	0
SDHD	6392	10683	EC:1.3.5.1	SDHD	ENSG00000204370	ENSP00000364699	SDHD	KOG4097	1.275	0.901423	0.201687	0	0	1	1	0
SUCLA2	8803	11448	EC:6.2.1.5 6.2.1.4	SUCLA2	ENSG00000136143	ENSP00000367923	SUCLA2	KOG2799	1.16	0.963286	0.105611	0	0	1	0	0
SUCLG1	8802	11449	EC:6.2.1.5 6.2.1.4	SUCLG1	ENSG00000163541	ENSP00000295783	SUCLG1	KOG1255	1.17647	0.967646	0.107875	0	0	1	0	0
SUCLG2	8801	11450	EC:6.2.1.5 6.2.1.4	SUCLG2	ENSG00000172340	ENSP00000307432	SUCLG2	KOG1447	1.20588	0.864447	0.212799	0	0	1	0	0
TCIRG1	10312	11647	EC:3.6.3.14	TCIRG1	ENSG00000110719	ENSP00000265686	TCIRG1	KOG2189	3.14545	0.965163	0.455799	0	0	0	1	0
TPI1	7167	12009	EC:5.3.1.1	TPI1	ENSG00000111669	ENSP00000371705	TPI1	KOG1643	1.3	0.957837	0.159921	1	0	0	0	0
UBA52	7311	12458		UBA52	ENSG00000196084	ENSP00000352469	ENSG00000196084	KOG0003	1.34091	0.904923	0.21853	0	0	0	0	1
UQCR	10975	30862	EC:1.10.2.2	UQCR	ENSG00000127540	ENSP00000262946	UQCR	NOG70565	1.17647	0.695672	0.358622	0	0	0	1	0
UQCRB	7381	12582	EC:1.10.2.2	UQCRB	ENSG00000156467	ENSP00000287022	UQCRB	KOG3440	1.18182	0.926129	0.148085	0	0	0	1	0
UQCRC1	7384	12585	EC:1.10.2.2	UQCRC1	ENSG00000010256	ENSP00000203407	UQCRC1	KOG0960	1.81132	0.977246	0.273884	0	0	0	1	0
UQCRC2	7385	12586	EC:1.10.2.2	UQCRC2	ENSG00000140740	ENSP00000268379	UQCRC2	KOG2583	1.14894	0.948159	0.115428	0	0	0	1	0
UQCRFS1	7386	12587	EC:1.10.2.2	UQCRFS1	ENSG00000169021	ENSP00000306397	UQCRFS1	KOG1671	1.2449	0.955644	0.143497	0	0	0	1	0
UQCRH	7388	12590	EC:1.10.2.2	UQCRH	ENSG00000173660	ENSP00000309565	UQCRH	KOG4763	1.27273	0.847232	0.249009	0	0	0	1	0
UQCRQ	27089	29594	EC:1.10.2.2	UQCRQ	ENSG00000164405	ENSP00000296876	UQCRQ	KOG4116	1.07143	0.926862	0.104567	0	0	0	1	0
