# Supplementary material for: Evolutionary plasticity determination by orthologous groups distribution
Source: Biol Direct. 2011 May 17;6:22. doi: 10.1186/1745-6150-6-22 (PMC3117832; doi:10.1186/1745-6150-6-22)
Supplement: Additional file 6 — Supplementary table S8. Table containing Saccharomyces cerevisiae genes used to construct the networks to illustrate different biochemical pathways. [file 1745-6150-6-22-S6.XLSX]

## Sheet: S. cerevisiae gene networks
Supplementary Table S8. Saccharomyces cerevisiae genes used to construct the networks to illustrate different biochemical pathways.
SGD ID	Entrez Gene ID	Enzyme ID	Identification in Kegg database	Ensemble gene ID	Ensemble peptide ID	Identification in String Database	Orthologous group	Abundancy	Diversity	EPI	Glycolysis Gluconeogenesis sce00010	Fatty acid metabolism sce00070	TCA cycle sce00020	Oxidative phosphorylation sce00190	Ribosome sce03010
RPL39	853250		RPL39	YJL189W	YJL189W	RPL39	KOG0002	1.68421	0.840089	0.352668	0	0	0	0	1
RPL40A	854658		RPL40A	YIL148W	YIL148W	RPL40A	KOG0003	1.34091	0.904923	0.21853	0	0	0	0	1
RPL40B	853969		RPL40B	YKR094C	YKR094C	RPL40B	KOG0003	1.34091	0.904923	0.21853	0	0	0	0	1
RPS31	850864		RPS31	YLR167W	YLR167W	RPS31	KOG0004	1.80769	0.903289	0.328162	0	0	0	0	1
RPS30A	850994		RPS30A	YLR287C-A	YLR287C-A	RPS30B	KOG0009	1.44	0.942589	0.214509	0	0	0	0	1
RPS30B	854354		RPS30B	YOR182C	YOR182C	RPS30A	KOG0009	1.44	0.942589	0.214509	0	0	0	0	1
SFA1	851386	EC:1.1.1.11.1.1.284	SFA1	YDL168W	YDL168W	SFA1	KOG0022	3.47917	0.917843	0.507926	1	1	0	0	0
ADH1	854068	EC:1.1.1.1	ADH1	YOL086C	YOL086C	ADH1	KOG0023	5.3	0.693744	0.698657	1	1	0	0	0
ADH2	855349	EC:1.1.1.1	ADH2	YMR303C	YMR303C	ADH2	KOG0023	5.3	0.693744	0.698657	1	1	0	0	0
ADH3	855107	EC:1.1.1.1	ADH3	YMR083W	YMR083W	ADH3	KOG0023	5.3	0.693744	0.698657	1	1	0	0	0
ADH5	852442	EC:1.1.1.1	ADH5	YBR145W	YBR145W	ADH5	KOG0023	5.3	0.693744	0.698657	1	1	0	0	0
POX1	852667	EC:1.3.3.6	POX1	YGL205W	YGL205W	POX1	KOG0136	2.10638	0.92255	0.364345	0	1	0	0	0
DIT2	852011	EC:1.14.14.1	DIT2	YDR402C	YDR402C	DIT2	KOG0157	15.7843	0.900803	0.773266	0	1	0	0	0
RPS17B	852058		RPS17B	YDR447C	YDR447C	RPS17B	KOG0187	1.74	0.909416	0.310573	0	0	0	0	1
RPS17A	854984		RPS17A	YML024W	YML024W	RPS17A	KOG0187	1.74	0.909416	0.310573	0	0	0	0	1
PMA1	852876	EC:3.6.3.6	PMA1	YGL008C	YGL008C	PMA1	KOG0205	2.23529	0.617442	0.58702	0	0	0	1	0
PMA2	856071	EC:3.6.3.6	PMA2	YPL036W	YPL036W	PMA2	KOG0205	2.23529	0.617442	0.58702	0	0	0	1	0
PDA1	856925	EC:1.2.4.1	PDA1	YER178W	YER178W	PDA1	KOG0225	1.5283	0.966299	0.21836	1	0	1	0	0
CUP5	856686	EC:3.6.3.14	CUP5	YEL027W	YEL027W	VMA3	KOG0232	1.93333	0.916843	0.340611	0	0	0	1	0
TFP3	855842	EC:3.6.3.14	TFP3	YPL234C	YPL234C	VMA11	KOG0232	1.93333	0.916843	0.340611	0	0	0	1	0
PPA1	856421	EC:3.6.3.14	PPA1	YHR026W	YHR026W	PPA1	KOG0233	1.04082	0.967591	0.0515707	0	0	0	1	0
GPM1	853705	EC:5.4.2.1	GPM1	YKL152C	YKL152C	GPM1	KOG0235	3.84906	0.965318	0.507968	1	0	0	0	0
GPM2	851541	EC:5.4.2.1	GPM2	YDL021W	YDL021W	GPM2	KOG0235	3.84906	0.965318	0.507968	1	0	0	0	0
PYC1	852818	EC:6.4.1.1 6.4.1.1	PYC1	YGL062W	YGL062W	PYC1	KOG0369	1.21739	0.938058	0.149813	0	0	1	0	0
PYC2	852519	EC:6.4.1.1 6.4.1.1	PYC2	YBR218C	YBR218C	PYC2	KOG0369	1.21739	0.938058	0.149813	0	0	1	0	0
RPS4B	856610		RPS4B	YHR203C	YHR203C	RPS4B	KOG0378	1.76	0.913805	0.311194	0	0	0	0	1
RPS4A	853610		RPS4A	YJR145C	YJR145C	RPS4A	KOG0378	1.76	0.913805	0.311194	0	0	0	0	1
RPL11B	852976		RPL11B	YGR085C	YGR085C	RPL11B	KOG0397	1.45098	0.939622	0.21995	0	0	0	0	1
RPL11A	856217		RPL11A	YPR102C	YPR102C	RPL11A	KOG0397	1.45098	0.939622	0.21995	0	0	0	0	1
RPS13	851636		RPS13	YDR064W	YDR064W	RPS13	KOG0400	1.24	0.945462	0.15095	0	0	0	0	1
RPL43B	853557		RPL43B	YJR094W-A	YJR094W-A	RPL43A	KOG0402	1.39216	0.936999	0.205864	0	0	0	0	1
RPL43A	856156		RPL43A	YPR043W	YPR043W	YPR043W	KOG0402	1.39216	0.936999	0.205864	0	0	0	0	1
RPS14A	850397		RPS14A	YCR031C	YCR031C	RPS14A	KOG0407	1.27451	0.957837	0.151562	0	0	0	0	1
RPS14B	853248		RPS14B	YJL191W	YJL191W	RPS14B	KOG0407	1.27451	0.957837	0.151562	0	0	0	0	1
SDH3	853716	EC:1.3.5.1	SDH3	YKL141W	YKL141W	SDH3	KOG0449	1.13953	0.92615	0.132404	0	0	1	1	0
YMR118C	855145	EC:1.3.5.1		YMR118C	YMR118C	YMR118C	KOG0449	1.13953	0.92615	0.132404	0	0	1	1	0
KGD1	854681	EC:1.2.4.2	KGD1	YIL125W	YIL125W	KGD1	KOG0450	1.69231	0.965899	0.257508	0	0	1	0	0
ACO1	851013	EC:4.2.1.3	ACO1	YLR304C	YLR304C	ACO1	KOG0453	1.73913	0.911799	0.308594	0	0	1	0	0
ACO2	853230	EC:4.2.1.3	ACO2	YJL200C	YJL200C	ACO2	KOG0453	1.73913	0.911799	0.308594	0	0	1	0	0
PDB1	852522	EC:1.2.4.1	PDB1	YBR221C	YBR221C	PDB1	KOG0524	1.11765	0.970208	0.0822753	1	0	1	0	0
LAT1	855653	EC:2.3.1.12	LAT1	YNL071W	YNL071W	PDA2	KOG0557	2.09615	0.976871	0.325277	1	0	1	0	0
KGD2	851726	EC:2.3.1.61	KGD2	YDR148C	YDR148C	KGD2	KOG0559	1.09804	0.973609	0.0708719	0	0	1	0	0
PGM1	853732	EC:5.4.2.2	PGM1	YKL127W	YKL127W	PGM1	KOG0625	1.88235	0.945669	0.310731	1	0	0	0	0
PGM2	855131	EC:5.4.2.2	PGM2	YMR105C	YMR105C	PGM2	KOG0625	1.88235	0.945669	0.310731	1	0	0	0	0
TDH1	853395	EC:1.2.1.12	TDH1	YJL052W	YJL052W	TDH1	KOG0657	7.5	0.635337	0.768008	1	0	0	0	0
TDH2	853465	EC:1.2.1.12	TDH2	YJR009C	YJR009C	TDH2	KOG0657	7.5	0.635337	0.768008	1	0	0	0	0
TDH3	853106	EC:1.2.1.12	TDH3	YGR192C	YGR192C	TDH3	KOG0657	7.5	0.635337	0.768008	1	0	0	0	0
RPL3	854229		RPL3	YOR063W	YOR063W	RPL3	KOG0746	1.77778	0.957032	0.282226	0	0	0	0	1
IDH1	855691	EC:1.1.1.41	IDH1	YNL037C	YNL037C	IDH1	KOG0784	1.89583	0.943103	0.315049	0	0	1	0	0
IDH2	854303	EC:1.1.1.41	IDH2	YOR136W	YOR136W	IDH2	KOG0785	1.44898	0.944056	0.215729	0	0	1	0	0
RPP0	851052		RPP0	YLR340W	YLR340W	RPP0	KOG0815	1.54902	0.927726	0.254597	0	0	0	0	1
RPL20A	855283		RPL20A	YMR242C	YMR242C	RPL20A	KOG0829	1.52	0.918613	0.254907	0	0	0	0	1
RPL20B	854489		RPL20B	YOR312C	YOR312C	RPL20B	KOG0829	1.52	0.918613	0.254907	0	0	0	0	1
RPS0A	853128		RPS0A	YGR214W	YGR214W	RPS0A	KOG0830	2.39216	0.861647	0.442898	0	0	0	0	1
RPS0B	850737		RPS0B	YLR048W	YLR048W	RPS0B	KOG0830	2.39216	0.861647	0.442898	0	0	0	0	1
MRP4	856384		MRP4	YHL004W	YHL004W	MRP4	KOG0832	1.02564	0.911884	0.0995869	0	0	0	0	1
RPL10	850764		RPL10	YLR075W	YLR075W	RPL10	KOG0857	1.94444	0.941771	0.324621	0	0	0	0	1
RPL5	855972		RPL5	YPL131W	YPL131W	RPL5	KOG0875	1.7037	0.943679	0.277018	0	0	0	0	1
RPS2	852754		RPS2	YGL123W	YGL123W	RPS2	KOG0877	3.30769	0.771206	0.575959	0	0	0	0	1
RPL32	852185		RPL32	YBL092W	YBL092W	RPL32	KOG0878	1.94	0.888613	0.362013	0	0	0	0	1
RPL12B	852026		RPL12B	YDR418W	YDR418W	RPL12A	KOG0886	3.17647	0.859982	0.517478	0	0	0	0	1
RPL12A	856656		RPL12A	YEL054C	YEL054C	YEL054C	KOG0886	3.17647	0.859982	0.517478	0	0	0	0	1
RPL33B	854409		RPL33B	YOR234C	YOR234C	RPL33B	KOG0887	1.72917	0.851728	0.352287	0	0	0	0	1
RPL33A	855960		RPL33A	YPL143W	YPL143W	RPL33A	KOG0887	1.72917	0.851728	0.352287	0	0	0	0	1
RPL31A	851484		RPL31A	YDL075W	YDL075W	RPL31A	KOG0893	2.77083	0.750135	0.549356	0	0	0	0	1
RPL31B	851122		RPL31B	YLR406C	YLR406C	RPL31B	KOG0893	2.77083	0.750135	0.549356	0	0	0	0	1
RPS15	854117		RPS15	YOL040C	YOL040C	RPS15	KOG0898	1.34615	0.94551	0.185073	0	0	0	0	1
RPS20	856371		RPS20	YHL015W	YHL015W	RPS20	KOG0900	1.65957	0.890701	0.308593	0	0	0	0	1
RPL23A	852191		RPL23A	YBL087C	YBL087C	RPL23A	KOG0901	1.78846	0.944829	0.293498	0	0	0	0	1
RPL23B	856853		RPL23B	YER117W	YER117W	YER117W	KOG0901	1.78846	0.944829	0.293498	0	0	0	0	1
COR1	852235	EC:1.10.2.2	COR1	YBL045C	YBL045C	COR1	KOG0960	1.81132	0.977246	0.273884	0	0	0	1	0
ACS1	851245	EC:6.2.1.1	ACS1	YAL054C	YAL054C	ACS1	KOG1175	5.68518	0.928639	0.61053	1	0	0	0	0
ACS2	850846	EC:6.2.1.1	ACS2	YLR153C	YLR153C	ACS2	KOG1175	5.68518	0.928639	0.61053	1	0	0	0	0
FAA1	854495	EC:6.2.1.3	FAA1	YOR317W	YOR317W	FAA1	KOG1180	2.10417	0.931526	0.357823	0	1	0	0	0
FAA3	854808	EC:6.2.1.3	FAA3	YIL009W	YIL009W	FAA3	KOG1180	2.10417	0.931526	0.357823	0	1	0	0	0
FAA4	855288	EC:6.2.1.3	FAA4	YMR246W	YMR246W	FAA4	KOG1180	2.10417	0.931526	0.357823	0	1	0	0	0
PDC1	850733	EC:4.1.1.1	PDC1	YLR044C	YLR044C	PDC1	KOG1184	2.86667	0.649461	0.616412	1	0	0	0	0
PDC6	852978	EC:4.1.1.1	PDC6	YGR087C	YGR087C	PDC6	KOG1184	2.86667	0.649461	0.616412	1	0	0	0	0
THI3	851479	EC:4.1.1.1	THI3	YDL080C	YDL080C	THI3	KOG1184	2.86667	0.649461	0.616412	1	0	0	0	0
PGM3	855321	EC:5.4.2.2	PGM3	YMR278W	YMR278W	YMR278W	KOG1220	1.7	0.957506	0.265626	1	0	0	0	0
LSC1	854310	EC:6.2.1.5 6.2.1.4	LSC1	YOR142W	YOR142W	LSC1	KOG1255	1.17647	0.967646	0.107875	0	0	1	0	0
FAA2	856734	EC:6.2.1.3	FAA2	YER015W	YER015W	FAA2	KOG1256	4.28302	0.947545	0.542148	0	1	0	0	0
FUM1	855866	EC:4.2.1.2	FUM1	YPL262W	YPL262W	FUM1	KOG1317	1.17021	0.943392	0.127913	0	0	1	0	0
IRC15	856090	EC:1.8.1.4	IRC15	YPL017C	YPL017C	IRC15	KOG1335	1.28846	0.957576	0.156398	1	0	1	0	0
LPD1	850527	EC:1.8.1.4	LPD1	YFL018C	YFL018C	LPD1	KOG1335	1.28846	0.957576	0.156398	1	0	1	0	0
ATP2	853585	EC:3.6.3.14	ATP2	YJR121W	YJR121W	ATP2	KOG1350	1.27451	0.959846	0.149783	0	0	0	1	0
VMA2	852424	EC:3.6.3.14	VMA2	YBR127C	YBR127C	VMA2	KOG1351	1.51852	0.972542	0.210779	0	0	0	1	0
TFP1	851342	EC:3.6.3.14	TFP1	YDL185W	YDL185W	TFP1	KOG1352	1.2963	0.974301	0.144262	0	0	0	1	0
ATP1	852177	EC:3.6.3.14	ATP1	YBL099W	YBL099W	ATP1	KOG1353	1.30612	0.950618	0.168209	0	0	0	1	0
PGK1	850370	EC:2.7.2.3	PGK1	YCR012W	YCR012W	PGK1	KOG1367	1.60377	0.953233	0.24729	1	0	0	0	0
GLK1	850317	EC:2.7.1.1	GLK1	YCL040W	YCL040W	GLK1	KOG1369	3.98113	0.966095	0.515809	1	0	0	0	0
HXK1	850614	EC:2.7.1.1	HXK1	YFR053C	YFR053C	HXK1	KOG1369	3.98113	0.966095	0.515809	1	0	0	0	0
HXK2	852639	EC:2.7.1.1	HXK2	YGL253W	YGL253W	HXK2	KOG1369	3.98113	0.966095	0.515809	1	0	0	0	0
GAL10	852307	EC:5.1.3.25.1.3.3	GAL10	YBR019C	YBR019C	GAL10	KOG1371	1.69565	0.855163	0.34328	1	0	0	0	0
COX10	855931	EC:2.5.1.-	COX10	YPL172C	YPL172C	COX10	KOG1380	1.02	0.974375	0.0352255	0	0	0	1	0
POT1	854646	EC:2.3.1.16	POT1	YIL160C	YIL160C	FOX3	KOG1389	1.5	0.889753	0.27352	0	1	0	0	0
ERG10	856079	EC:2.3.1.9	ERG10	YPL028W	YPL028W	ERG10	KOG1390	1.94118	0.962728	0.309011	0	1	0	0	0
FBP1	851092	EC:3.1.3.11	FBP1	YLR377C	YLR377C	FBP1	KOG1458	1.85714	0.945783	0.305985	1	0	0	0	0
RPL4A	852319		RPL4A	YBR031W	YBR031W	RPL4A	KOG1475	1.23077	0.963469	0.131541	0	0	0	0	1
RPL4B	851575		RPL4B	YDR012W	YDR012W	RPL4B	KOG1475	1.23077	0.963469	0.131541	0	0	0	0	1
MDH1	853777	EC:1.1.1.37	MDH1	YKL085W	YKL085W	MDH1	KOG1494	1.76	0.927082	0.301186	0	0	1	0	0
MDH2	853994	EC:1.1.1.37	MDH2	YOL126C	YOL126C	MDH2	KOG1494	1.76	0.927082	0.301186	0	0	1	0	0
MDH3	851481	EC:1.1.1.37	MDH3	YDL078C	YDL078C	MDH3	KOG1494	1.76	0.927082	0.301186	0	0	1	0	0
IDP1	851493	EC:1.1.1.42	IDP1	YDL066W	YDL066W	IDP1	KOG1526	1.98039	0.966191	0.313426	0	0	1	0	0
IDP2	850871	EC:1.1.1.42	IDP2	YLR174W	YLR174W	IDP2	KOG1526	1.98039	0.966191	0.313426	0	0	1	0	0
IDP3	855723	EC:1.1.1.42	IDP3	YNL009W	YNL009W	IDP3	KOG1526	1.98039	0.966191	0.313426	0	0	1	0	0
ATP3	852327	EC:3.6.3.14	ATP3	YBR039W	YBR039W	ATP3	KOG1531	1.1	0.966177	0.0787865	0	0	0	1	0
RPL1B	852742		RPL1B	YGL135W	YGL135W	RPL1A	KOG1570	1.6	0.933993	0.261614	0	0	0	0	1
RPL1A	855881		RPL1A	YPL220W	YPL220W	YPL220W	KOG1570	1.6	0.933993	0.261614	0	0	0	0	1
IPP1	852296	EC:3.6.1.1	IPP1	YBR011C	YBR011C	IPP1	KOG1626	1.90741	0.97513	0.293941	0	0	0	1	0
PPA2	855309	EC:3.6.1.1	PPA2	YMR267W	YMR267W	IPP2	KOG1626	1.90741	0.97513	0.293941	0	0	0	1	0
RPS1A	851162		RPS1A	YLR441C	YLR441C	RPS1A	KOG1628	1.88889	0.923596	0.327985	0	0	0	0	1
RPS1B	854939		RPS1B	YML063W	YML063W	RPS1B	KOG1628	1.88889	0.923596	0.327985	0	0	0	0	1
TPI1	851620	EC:5.3.1.1	TPI1	YDR050C	YDR050C	TPI1	KOG1643	1.3	0.957837	0.159921	1	0	0	0	0
RPS6B	852479		RPS6B	YBR181C	YBR181C	RPS6A	KOG1646	1.85185	0.923209	0.321583	0	0	0	0	1
RPS6A	856015		RPS6A	YPL090C	YPL090C	YPL090C	KOG1646	1.85185	0.923209	0.321583	0	0	0	0	1
VMA8	856659	EC:3.6.3.14	VMA8	YEL051W	YEL051W	VMA8	KOG1647	1.09259	0.983776	0.0588323	0	0	0	1	0
ATP5	851892	EC:3.6.3.14	ATP5	YDR298C	YDR298C	ATP5	KOG1662	1.17021	0.944933	0.126488	0	0	0	1	0
VMA4	854509	EC:3.6.3.14	VMA4	YOR332W	YOR332W	VMA4	KOG1664	1.46154	0.964586	0.202123	0	0	0	1	0
RIP1	856689	EC:1.10.2.2	RIP1	YEL024W	YEL024W	RIP1	KOG1671	1.2449	0.955644	0.143497	0	0	0	1	0
RPL15A	850716		RPL15A	YLR029C	YLR029C	RPL15A	KOG1678	1.54545	0.939378	0.244364	0	0	0	0	1
RPL15B	855150		RPL15B	YMR121C	YMR121C	RPL15B	KOG1678	1.54545	0.939378	0.244364	0	0	0	0	1
RPL6B	851169		RPL6B	YLR448W	YLR448W	RPL6B	KOG1694	1.4717	0.918063	0.243232	0	0	0	0	1
RPL6A	854902		RPL6A	YML073C	YML073C	RPL6A	KOG1694	1.4717	0.918063	0.243232	0	0	0	0	1
RPL19B	852254		RPL19B	YBL027W	YBL027W	YBR084BC	KOG1696	1.7234	0.895093	0.318172	0	0	0	0	1
RPL19A	852379		RPL19A	YBR084C-A	YBR084C-A	RPL19A	KOG1696	1.7234	0.895093	0.318172	0	0	0	0	1
RPL18B	855415		RPL18B	YNL301C	YNL301C	RPL18B	KOG1714	1.40816	0.921432	0.223508	0	0	0	0	1
RPL18A	854029		RPL18A	YOL120C	YOL120C	RPL18A	KOG1714	1.40816	0.921432	0.223508	0	0	0	0	1
RPL24A	852852		RPL24A	YGL031C	YGL031C	RPL24A	KOG1722	1.28846	0.956311	0.157513	0	0	0	0	1
RPL24B	853051		RPL24B	YGR148C	YGR148C	RPL24B	KOG1722	1.28846	0.956311	0.157513	0	0	0	0	1
RLP24	850695		RLP24	YLR009W	YLR009W	RLP24	KOG1723	1.11538	0.975215	0.0766038	0	0	0	0	1
RPS11B	852337		RPS11B	YBR048W	YBR048W	RPS11A	KOG1728	1.45098	0.946974	0.213847	0	0	0	0	1
RPS11A	851589		RPS11A	YDR025W	YDR025W	YDR025W	KOG1728	1.45098	0.946974	0.213847	0	0	0	0	1
RPL21A	852489		RPL21A	YBR191W	YBR191W	RPL21A	KOG1732	3.70588	0.700556	0.636088	0	0	0	0	1
RPL21B	856026		RPL21B	YPL079W	YPL079W	RPL21B	KOG1732	3.70588	0.700556	0.636088	0	0	0	0	1
RPL28	852775		RPL28	YGL103W	YGL103W	RPL28	KOG1742	2.09615	0.87049	0.398754	0	0	0	0	1
ACP1	853642	EC:1.6.99.3 1.6.5.3	ACP1	YKL192C	YKL192C	ACP1	KOG1748	1.40816	0.923016	0.222173	0	0	0	1	0
RPS23A	853015		RPS23A	YGR118W	YGR118W	RPS23A	KOG1749	1.58333	0.905185	0.280632	0	0	0	0	1
RPS23B	856250		RPS23B	YPR132W	YPR132W	YPR132W	KOG1749	1.58333	0.905185	0.280632	0	0	0	0	1
RPL25	853993		RPL25	YOL127W	YOL127W	RPL25	KOG1751	3.92453	0.82597	0.583063	0	0	0	0	1
RPS16B	851476		RPS16B	YDL083C	YDL083C	YM9375.12	KOG1753	1.33962	0.953698	0.176014	0	0	0	0	1
RPS16A	855174		RPS16A	YMR143W	YMR143W	RPS16A	KOG1753	1.33962	0.953698	0.176014	0	0	0	0	1
RPS22A	853249		RPS22A	YJL190C	YJL190C	RPS22A	KOG1754	1.95918	0.905298	0.353224	0	0	0	0	1
RPS22B	851082		RPS22B	YLR367W	YLR367W	RPS22B	KOG1754	1.95918	0.905298	0.353224	0	0	0	0	1
ATP16	851560	EC:3.6.3.14	ATP16	YDL004W	YDL004W	ATP16	KOG1758	1.02381	0.930534	0.0803496	0	0	0	1	0
RPP1A	851478		RPP1A	YDL081C	YDL081C	RPP1A	KOG1762	2.1087	0.871949	0.39954	0	0	0	0	1
RPP1B	851427		RPP1B	YDL130W	YDL130W	RPP1B	KOG1762	2.1087	0.871949	0.39954	0	0	0	0	1
RPS25A	852911		RPS25A	YGR027C	YGR027C	RPS25A	KOG1767	1.82353	0.921257	0.31778	0	0	0	0	1
RPS25B	851045		RPS25B	YLR333C	YLR333C	RPS25B	KOG1767	1.82353	0.921257	0.31778	0	0	0	0	1
RPS26B	856868		RPS26B	YER131W	YER131W	RPS26B	KOG1768	1.91837	0.87964	0.364904	0	0	0	0	1
RPS26A	852686		RPS26A	YGL189C	YGL189C	RPS26A	KOG1768	1.91837	0.87964	0.364904	0	0	0	0	1
VMA10	856435	EC:3.6.3.14	VMA10	YHR039C-A	YHR039C-A	VMA10	KOG1772	1.79545	0.908868	0.321713	0	0	0	1	0
RPS27B	856415		RPS27B	YHR021C	YHR021C	RPS27B	KOG1779	1.94118	0.939852	0.32543	0	0	0	0	1
RPS27A	853700		RPS27A	YKL156W	YKL156W	RPS27A	KOG1779	1.94118	0.939852	0.32543	0	0	0	0	1
RPL34A	856784		RPL34A	YER056C-A	YER056C-A	RPL34A	KOG1790	1.44	0.944403	0.212998	0	0	0	0	1
RPL34B	854759		RPL34B	YIL052C	YIL052C	RPL34B	KOG1790	1.44	0.944403	0.212998	0	0	0	0	1
STV1	855076	EC:3.6.3.14	STV1	YMR054W	YMR054W	STV1	KOG2189	3.14545	0.965163	0.455799	0	0	0	1	0
VPH1	854444	EC:3.6.3.14	VPH1	YOR270C	YOR270C	VPH1	KOG2189	3.14545	0.965163	0.455799	0	0	0	1	0
RPL2A	850590		RPL2A	YFR031C-A	YFR031C-A	RPL2A	KOG2309	1.41176	0.947394	0.202649	0	0	0	0	1
RPL2B	854794		RPL2B	YIL018W	YIL018W	YIL018W	KOG2309	1.41176	0.947394	0.202649	0	0	0	0	1
CDC19	851193	EC:2.7.1.40	CDC19	YAL038W	YAL038W	PYK1	KOG2323	2.24528	0.915791	0.388832	1	0	0	0	0
PYK2	854529	EC:2.7.1.40	PYK2	YOR347C	YOR347C	PYK2	KOG2323	2.24528	0.915791	0.388832	1	0	0	0	0
SDH1	853709	EC:1.3.5.1	SDH1	YKL148C	YKL148C	SDH1	KOG2403	1.24	0.958727	0.139037	0	0	1	1	0
YJL045W	853405	EC:1.3.5.1		YJL045W	YJL045W	YJL045W	KOG2403	1.24	0.958727	0.139037	0	0	1	1	0
PFK1	853155	EC:2.7.1.11	PFK1	YGR240C	YGR240C	PFK1	KOG2440	2.57407	0.933285	0.418293	1	0	0	0	0
PFK2	855245	EC:2.7.1.11	PFK2	YMR205C	YMR205C	PFK2	KOG2440	2.57407	0.933285	0.418293	1	0	0	0	0
PGI1	852495	EC:5.3.1.9	PGI1	YBR196C	YBR196C	PGI1	KOG2446	1.2963	0.972436	0.1459	1	0	0	0	0
ALD2	855206	EC:1.2.1.5	ALD2	YMR170C	YMR170C	ALD2	KOG2450	7.09804	0.9573	0.640682	1	0	0	0	0
ALD3	855205	EC:1.2.1.5	ALD3	YMR169C	YMR169C	ALD3	KOG2450	7.09804	0.9573	0.640682	1	0	0	0	0
ALD4	854556	EC:1.2.1.3	ALD4	YOR374W	YOR374W	ALD4	KOG2450	7.09804	0.9573	0.640682	1	1	0	0	0
ALD5	856804	EC:1.2.1.3	ALD5	YER073W	YER073W	ALD5	KOG2450	7.09804	0.9573	0.640682	1	1	0	0	0
ALD6	856044	EC:1.2.1.3	ALD6	YPL061W	YPL061W	ALD6	KOG2450	7.09804	0.9573	0.640682	1	1	0	0	0
NDE1	855176	EC:1.6.99.3	NDE1	YMR145C	YMR145C	NDE1	KOG2495	3.04762	0.712906	0.591632	0	0	0	1	0
NDE2	851474	EC:1.6.99.3	NDE2	YDL085W	YDL085W	NDE2	KOG2495	3.04762	0.712906	0.591632	0	0	0	1	0
NDI1	854919	EC:1.6.99.3	NDI1	YML120C	YML120C	NDI1	KOG2495	3.04762	0.712906	0.591632	0	0	0	1	0
COX11	855971		COX11	YPL132W	YPL132W	COX11	KOG2540	1.08511	0.951465	0.0866093	0	0	0	1	0
QCR2	856321	EC:1.10.2.2	QCR2	YPR191W	YPR191W	QCR2	KOG2583	1.14894	0.948159	0.115428	0	0	0	1	0
CIT1	855732	EC:2.3.3.1	CIT1	YNR001C	YNR001C	CIT1	KOG2617	1.5102	0.932564	0.241141	0	0	1	0	0
CIT2	850361	EC:2.3.3.1	CIT2	YCR005C	YCR005C	CIT2	KOG2617	1.5102	0.932564	0.241141	0	0	1	0	0
CIT3	856107	EC:2.3.3.1	CIT3	YPR001W	YPR001W	CIT3	KOG2617	1.5102	0.932564	0.241141	0	0	1	0	0
MRPS5	852553		MRPS5	YBR251W	YBR251W	MRPS5	KOG2646	1.08696	0.941622	0.0968278	0	0	0	0	1
ENO1	853169	EC:4.2.1.11	ENO1	YGR254W	YGR254W	ENO1	KOG2670	3.40741	0.93269	0.494728	1	0	0	0	0
ENO2	856579	EC:4.2.1.11	ENO2	YHR174W	YHR174W	ENO2	KOG2670	3.40741	0.93269	0.494728	1	0	0	0	0
ERR1	854575	EC:4.2.1.11	ERR1	YOR393W	YOR393W	ERR2	KOG2670	3.40741	0.93269	0.494728	1	0	0	0	0
ERR3	855373	EC:4.2.1.11	ERR3	YMR323W	YMR323W	ERR3	KOG2670	3.40741	0.93269	0.494728	1	0	0	0	0
COX15	856884		COX15	YER141W	YER141W	COX15	KOG2725	1.02	0.974375	0.0352255	0	0	0	1	0
VMA13	856148	EC:3.6.3.14	VMA13	YPR036W	YPR036W	VMA13	KOG2759	1.03636	0.996775	0.0208684	0	0	0	1	0
LSC2	853159	EC:6.2.1.5 6.2.1.4	LSC2	YGR244C	YGR244C	LSC2	KOG2799	1.16	0.963286	0.105611	0	0	1	0	0
VMA5	853782	EC:3.6.3.14	VMA5	YKL080W	YKL080W	VMA5	KOG2909	1.65455	0.967347	0.247956	0	0	0	1	0
VMA6	851168	EC:3.6.3.14	VMA6	YLR447C	YLR447C	VMA6	KOG2957	1.5283	0.973794	0.212297	0	0	0	1	0
RPL30	852853		RPL30	YGL030W	YGL030W	RPL30	KOG2988	1.625	0.89242	0.299928	0	0	0	0	1
OLI1	854584	EC:3.6.3.14	OLI1	Q0130	Q0130	ATP9	KOG3025	2.77778	0.895069	0.462958	0	0	0	1	0
SDH2	850685	EC:1.3.5.1	SDH2	YLL041C	YLL041C	SDH2	KOG3049	1.23529	0.965923	0.130925	0	0	1	1	0
CYT1	854231	EC:1.10.2.2	CYT1	YOR065W	YOR065W	CTC1	KOG3052	1.08696	0.948541	0.0901915	0	0	0	1	0
COX12	850727	EC:1.9.3.1	COX12	YLR038C	YLR038C	COX12	KOG3057	1.95652	0.898988	0.357296	0	0	0	1	0
RPL8A	856352		RPL8A	YHL033C	YHL033C	RPL8A	KOG3166	4.03774	0.713184	0.645078	0	0	0	0	1
RPL8B	850682		RPL8B	YLL045C	YLL045C	RPL8B	KOG3166	4.03774	0.713184	0.645078	0	0	0	0	1
RPS3	855543		RPS3	YNL178W	YNL178W	RPS3	KOG3181	1.11321	0.977912	0.0731447	0	0	0	0	1
RPL7A	852804		RPL7A	YGL076C	YGL076C	RPL7A	KOG3184	4.12963	0.884778	0.564609	0	0	0	0	1
RLP7	855730		RLP7	YNL002C	YNL002C	RLP7	KOG3184	4.12963	0.884778	0.564609	0	0	0	0	1
RPL7B	855903		RPL7B	YPL198W	YPL198W	RPL7B	KOG3184	4.12963	0.884778	0.564609	0	0	0	0	1
RPL16A	854673		RPL16A	YIL133C	YIL133C	RPL16A	KOG3204	1.55102	0.925624	0.256766	0	0	0	0	1
RPL16B	855655		RPL16B	YNL069C	YNL069C	RPL16B	KOG3204	1.55102	0.925624	0.256766	0	0	0	0	1
RPL9A	852730		RPL9A	YGL147C	YGL147C	RPL9A	KOG3255	2.33333	0.877117	0.425792	0	0	0	0	1
RPL9B	855658		RPL9B	YNL067W	YNL067W	RPL9B	KOG3255	2.33333	0.877117	0.425792	0	0	0	0	1
RPS8A	852206		RPS8A	YBL072C	YBL072C	YBL0613	KOG3283	1.55769	0.9162	0.26591	0	0	0	0	1
RPS8B	856839		RPS8B	YER102W	YER102W	RPS8A	KOG3283	1.55769	0.9162	0.26591	0	0	0	0	1
RSM7	853578		RSM7	YJR113C	YJR113C	RSM7	KOG3291	2.01887	0.970801	0.316755	0	0	0	0	1
RPS5	853587		RPS5	YJR123W	YJR123W	RPS5	KOG3291	2.01887	0.970801	0.316755	0	0	0	0	1
RPL13A	851477		RPL13A	YDL082W	YDL082W	RPL13A	KOG3295	1.59574	0.869769	0.311471	0	0	0	0	1
RPL13B	855173		RPL13B	YMR142C	YMR142C	RPL13B	KOG3295	1.59574	0.869769	0.311471	0	0	0	0	1
RPS9B	852487		RPS9B	YBR189W	YBR189W	RPS9B	KOG3301	1.41176	0.951261	0.199394	0	0	0	0	1
RPS9A	856024		RPS9A	YPL081W	YPL081W	RPS9A	KOG3301	1.41176	0.951261	0.199394	0	0	0	0	1
RPS18A	852061		RPS18A	YDR450W	YDR450W	RPS18B	KOG3311	2.10204	0.909897	0.372416	0	0	0	0	1
RPS18B	854982		RPS18B	YML026C	YML026C	RPS18A	KOG3311	2.10204	0.909897	0.372416	0	0	0	0	1
RPS7B	855628		RPS7B	YNL096C	YNL096C	RPS7B	KOG3320	1.46154	0.937048	0.224902	0	0	0	0	1
RPS7A	854263		RPS7A	YOR096W	YOR096W	RPS7A	KOG3320	1.46154	0.937048	0.224902	0	0	0	0	1
RPS10B	855270		RPS10B	YMR230W	YMR230W	RPS10B	KOG3344	1.96226	0.880492	0.37144	0	0	0	0	1
RPS10A	854468		RPS10A	YOR293W	YOR293W	RPS10A	KOG3344	1.96226	0.880492	0.37144	0	0	0	0	1
COX4	852688	EC:1.9.3.1	COX4	YGL187C	YGL187C	COX4	KOG3352	1.39535	0.914992	0.225403	0	0	0	1	0
RPL17B	853262		RPL17B	YJL177W	YJL177W	RPL17B	KOG3353	2.59615	0.847244	0.474173	0	0	0	0	1
RPL17A	853674		RPL17A	YKL180W	YKL180W	RPL17A	KOG3353	2.59615	0.847244	0.474173	0	0	0	0	1
ATP7	853853	EC:3.6.3.14	ATP7	YKL016C	YKL016C	ATP7	KOG3366	1.47727	0.887241	0.27002	0	0	0	1	0
RPL26B	852922		RPL26B	YGR034W	YGR034W	RPL26B	KOG3401	1.83636	0.948552	0.300026	0	0	0	0	1
RPL26A	851058		RPL26A	YLR344W	YLR344W	RPL26A	KOG3401	1.83636	0.948552	0.300026	0	0	0	0	1
RPS12	854551		RPS12	YOR369C	YOR369C	RPS12	KOG3406	2.68519	0.885719	0.459484	0	0	0	0	1
RPS19B	855414		RPS19B	YNL302C	YNL302C	RPS19B	KOG3411	1.5625	0.874381	0.300495	0	0	0	0	1
RPS19A	854028		RPS19A	YOL121C	YOL121C	RPS19A	KOG3411	1.5625	0.874381	0.300495	0	0	0	0	1
RPL27B	852082		RPL27B	YDR471W	YDR471W	RPL27B	KOG3418	1.56863	0.925832	0.260783	0	0	0	0	1
RPL27A	856401		RPL27A	YHR010W	YHR010W	RPL27A	KOG3418	1.56863	0.925832	0.260783	0	0	0	0	1
RPL14B	856388		RPL14B	YHL001W	YHL001W	RPL14B	KOG3421	1.41304	0.929218	0.218301	0	0	0	0	1
RPL14A	853864		RPL14A	YKL006W	YKL006W	RPL14A	KOG3421	1.41304	0.929218	0.218301	0	0	0	0	1
RPS24A	856805		RPS24A	YER074W	YER074W	RPS24B	KOG3424	1.7	0.876923	0.327431	0	0	0	0	1
RPS24B	854741		RPS24B	YIL069C	YIL069C	RPS24A	KOG3424	1.7	0.876923	0.327431	0	0	0	0	1
VMA7	852903	EC:3.6.3.14	VMA7	YGR020C	YGR020C	VMA7	KOG3432	1.14583	0.955971	0.106933	0	0	0	1	0
RPL22B	850509		RPL22B	YFL034C-A	YFL034C-A	RPL22B	KOG3434	1.94231	0.947143	0.320395	0	0	0	0	1
RPL22A	850750		RPL22A	YLR061W	YLR061W	RPL22A	KOG3434	1.94231	0.947143	0.320395	0	0	0	0	1
RPL35B	851419		RPL35B	YDL136W	YDL136W	RPL35A	KOG3436	1.51852	0.925043	0.249325	0	0	0	0	1
RPL35A	851336		RPL35A	YDL191W	YDL191W	YDL191W	KOG3436	1.51852	0.925043	0.249325	0	0	0	0	1
QCR7	852142	EC:1.10.2.2	QCR7	YDR529C	YDR529C	QCR7	KOG3440	1.18182	0.926129	0.148085	0	0	0	1	0
RPP2B	851990		RPP2B	YDR382W	YDR382W	RPP2B	KOG3449	1.57143	0.893561	0.287185	0	0	0	0	1
RPP2A	854118		RPP2A	YOL039W	YOL039W	RPP2A	KOG3449	1.57143	0.893561	0.287185	0	0	0	0	1
RPL36A	855232		RPL36A	YMR194W	YMR194W	RPL36A	KOG3452	1.82222	0.857296	0.364918	0	0	0	0	1
RPL36B	855826		RPL36B	YPL249C-A	YPL249C-A	RPL36B	KOG3452	1.82222	0.857296	0.364918	0	0	0	0	1
RPL42B	856544		RPL42B	YHR141C	YHR141C	RPL42A	KOG3464	1.88462	0.905914	0.340104	0	0	0	0	1
RPL42A	855560		RPL42A	YNL162W	YNL162W	YNL162W	KOG3464	1.88462	0.905914	0.340104	0	0	0	0	1
COX13	852684	EC:1.9.3.1	COX13	YGL191W	YGL191W	COX13	KOG3469	1.78571	0.904672	0.323005	0	0	0	1	0
RPL37B	852111		RPL37B	YDR500C	YDR500C	RPL37B	KOG3475	1.61224	0.896092	0.294273	0	0	0	0	1
RPL37A	850882		RPL37A	YLR185W	YLR185W	RPL37A	KOG3475	1.61224	0.896092	0.294273	0	0	0	0	1
RPS21B	853305		RPS21B	YJL136C	YJL136C	RPS21B	KOG3486	1.37778	0.920759	0.215566	0	0	0	0	1
RPS21A	853931		RPS21A	YKR057W	YKR057W	RPS21A	KOG3486	1.37778	0.920759	0.215566	0	0	0	0	1
QCR9	853095	EC:1.10.2.2	QCR9	YGR183C	YGR183C	QCR9	KOG3494	1.05882	0.702052	0.317728	0	0	0	1	0
ATP15	855857	EC:3.6.3.14	ATP15	YPL271W	YPL271W	ATP15	KOG3495	1.29032	0.836167	0.263888	0	0	0	1	0
COX17	850651		COX17	YLL009C	YLL009C	COX17	KOG3496	1.18421	0.89321	0.179197	0	0	0	1	0
RPL38	851035		RPL38	YLR325C	YLR325C	RPL38	KOG3499	1.54545	0.868202	0.301619	0	0	0	0	1
RPS28B	850969		RPS28B	YLR264W	YLR264W	RPS28B	KOG3502	1.6	0.893466	0.293654	0	0	0	0	1
RPS28A	854338		RPS28A	YOR167C	YOR167C	RPS28A	KOG3502	1.6	0.893466	0.293654	0	0	0	0	1
RPL29	850592		RPL29	YFR032C-A	YFR032C-A	RPL29	KOG3504	3.97778	0.689565	0.654256	0	0	0	0	1
RPS29B	851498		RPS29B	YDL061C	YDL061C	RPS29B	KOG3506	1.53333	0.894221	0.277851	0	0	0	0	1
RPS29A	851104		RPS29A	YLR388W	YLR388W	RPS29A	KOG3506	1.53333	0.894221	0.277851	0	0	0	0	1
ADH4	852636	EC:1.1.1.1	ADH4	YGL256W	YGL256W	ADH4	KOG3857	1.15556	0.930271	0.134606	1	1	0	0	0
ATP4	856027	EC:3.6.3.14	ATP4	YPL078C	YPL078C	ATP4	KOG3976	1.08511	0.954025	0.0841515	0	0	0	1	0
COX5A	855675	EC:1.9.3.1	COX5A	YNL052W	YNL052W	COX5A	KOG4075	1.54762	0.917269	0.262665	0	0	0	1	0
COX5B	854695	EC:1.9.3.1	COX5B	YIL111W	YIL111W	COX5B	KOG4075	1.54762	0.917269	0.262665	0	0	0	1	0
COX6	856448	EC:1.9.3.1	COX6	YHR051W	YHR051W	COX6	KOG4077	1.18605	0.926893	0.148904	0	0	0	1	0
SDH4	851758	EC:1.3.5.1	SDH4	YDR178W	YDR178W	SDH4	KOG4097	1.275	0.901423	0.201687	0	0	1	1	0
YLR164W	850861	EC:1.3.5.1		YLR164W	YLR164W	YLR164W	KOG4097	1.275	0.901423	0.201687	0	0	1	1	0
ATP20	856131	EC:3.6.3.14	ATP20	YPR020W	YPR020W	ATP20	KOG4103	1.44737	0.864708	0.281247	0	0	0	1	0
QCR8	853273	EC:1.10.2.2	QCR8	YJL166W	YJL166W	QCR8	KOG4116	1.07143	0.926862	0.104567	0	0	0	1	0
FBA1	853805	EC:4.1.2.13	FBA1	YKL060C	YKL060C	FBA1	KOG4153	1.26667	0.661933	0.411857	1	0	0	0	0
COX8	851111	EC:1.9.3.1	COX8	YLR395C	YLR395C	COX8	KOG4527	1.3	0.822164	0.278915	0	0	0	1	0
BI2	854604	EC:1.10.2.2	BI2	Q0110	Q0110	bI2	KOG4663	1.40909	0.729961	0.385064	0	0	0	1	0
BI3	854605	EC:1.10.2.2	BI3	Q0115	Q0115	bI3	KOG4663	1.40909	0.729961	0.385064	0	0	0	1	0
BI4	854582	EC:1.10.2.2	BI4	Q0120	Q0120	bI4	KOG4663	1.40909	0.729961	0.385064	0	0	0	1	0
COB	854583	EC:1.10.2.2	COB	Q0105	Q0105	COB	KOG4663	1.40909	0.729961	0.385064	0	0	0	1	0
COX3	854627	EC:1.9.3.1	COX3	Q0275	Q0275	COX3	KOG4664	1.10526	0.726791	0.308684	0	0	0	1	0
ATP6	854601	EC:3.6.3.14	ATP6	Q0085	Q0085	ATP6	KOG4665	1.14286	0.735403	0.312094	0	0	0	1	0
COX2	854622	EC:1.9.3.1	COX2	Q0250	Q0250	COII	KOG4767	1.04348	0.778645	0.237749	0	0	0	1	0
AI4	854596	EC:1.9.3.1	AI4	Q0065	Q0065	aI4	KOG4769	1.42857	0.701663	0.412947	0	0	0	1	0
AI5_ALPHA	854597	EC:1.9.3.1	AI5_ALPHA	Q0070	Q0070	aI5_alpha	KOG4769	1.42857	0.701663	0.412947	0	0	0	1	0
COX1	854598	EC:1.9.3.1	COX1	Q0045	Q0045	COX1	KOG4769	1.42857	0.701663	0.412947	0	0	0	1	0
ATP8	854600	EC:3.6.3.14	ATP8	Q0080	Q0080	ATP8	NOG119798	1	0.44712	0.55288	0	0	0	1	0
COX7	855298	EC:1.9.3.1	COX7	YMR256C	YMR256C	COX7	NOG43076	1	0.401623	0.598377	0	0	0	1	0
QCR6	850593	EC:1.10.2.2	QCR6	YFR033C	YFR033C	QCR6	NOG69921	1	0.598377	0.401623	0	0	0	1	0
ATP18	854893	EC:3.6.3.14	ATP18	YML081C-A	YML081C-A	ATP18	NOG71071	1	0.44712	0.55288	0	0	0	1	0
QCR10	856390	EC:1.10.2.2	QCR10	YHR001W-A	YHR001W-A	QCR10	NOG71733	1	0.401623	0.598377	0	0	0	1	0
ATP14	851002	EC:3.6.3.14	ATP14	YLR295C	YLR295C	ATP14	NOG77512	1.1	0.566928	0.459456	0	0	0	1	0
ATP19	854077	EC:3.6.3.14	ATP19	YOL077W-A	YOL077W-A	ATP19	NOG78396	1	0.27415	0.72585	0	0	0	1	0
ATP17	851983	EC:3.6.3.14	ATP17	YDR377W	YDR377W	ATP17	NOG80866	1	0.62009	0.37991	0	0	0	1	0
COX9	851492	EC:1.9.3.1	COX9	YDL067C	YDL067C	COX9	NOG82857	1	0.574593	0.425407	0	0	0	1	0
